# Supplementary material for: Compatibility between snails and schistosomes: insights from new genetic resources, comparative genomics, and genetic mapping
Source: Commun Biol. 2022 Sep 9;5:940. doi: 10.1038/s42003-022-03844-5 (PMC9463173; doi:10.1038/s42003-022-03844-5)
Supplement: Supplementary file 3 — Supplementary Data 1 [file 42003_2022_3844_MOESM3_ESM.xlsx]

## Sheet: Supplementary Table 3
Supplementary Data 1: Coding sequences (exons) involved in structural variations (SVs) in iM line and iBS90 genomes
scaffold_ref	start_ref	end_ref	sv_info	TranscriptID	exon rank	exon start	exon end	gene strand	overlap_size
BGM001	151290	167779	svtype=TRANS|svID=TRANS19999|LGRef=LG1|svLenR=16490|svLenQ=16931|scfQ=BGB052:286472-303402|+	iM00004-RA	exon1	156868	157074	+	207
BGM001	151290	167779	svtype=TRANS|svID=TRANS19999|LGRef=LG1|svLenR=16490|svLenQ=16931|scfQ=BGB052:286472-303402|+	iM00005-RA	exon1	157219	157869	+	651
BGM001	151290	167779	svtype=TRANS|svID=TRANS19999|LGRef=LG1|svLenR=16490|svLenQ=16931|scfQ=BGB052:286472-303402|+	iM00006-RA	exon1	161910	162224	-	315
BGM001	199345	202774	svtype=TRANS|svID=TRANS20000|LGRef=LG1|svLenR=3430|svLenQ=3446|scfQ=BGB052:1322914-1326359|+	iM00009-RA	exon1	199479	199676	+	198
BGM001	9924909	9928134	svtype=INVDP_copygain|svID=INVDP20166|LGRef=LG1|svLenR=3226|svLenQ=2976|scfQ=BGB021:5377639-5380614|+	iM00368-RA	exon1	9927255	9927855	+	601
BGM001	9924909	9929383	svtype=INVDP_copyloss|svID=INVDP20167|LGRef=LG1|svLenR=4475|svLenQ=5558|scfQ=BGB004:1040784-1046341|+	iM00368-RA	exon1	9927255	9927855	+	601
BGM001	9925431	9929310	svtype=DUP_copygain|svID=DUP20169|LGRef=LG1|svLenR=3880|svLenQ=3874|scfQ=BGB006:3882814-3886687|+	iM00368-RA	exon1	9927255	9927855	+	601
BGM001	12042248	12043832	svtype=CPL|svID=CPL1907|LGRef=LG1|svLenR=1585|svLenQ=29|scfQ=BGB020:11385693-11385721|+	iM00454-RA	exon2	12042205	12043904	+	1584
BGM001	13125417	13127035	svtype=TRANS|svID=TRANS20216|LGRef=LG1|svLenR=1619|svLenQ=1621|scfQ=BGB011:6083541-6085161|+	iM00502-RA	exon2	13125735	13125742	-	8
BGM001	13125417	13127035	svtype=TRANS|svID=TRANS20216|LGRef=LG1|svLenR=1619|svLenQ=1621|scfQ=BGB011:6083541-6085161|+	iM00502-RA	exon1	13125943	13126636	-	694
BGM001	15117735	15143223	svtype=DEL|svID=DEL2147|LGRef=LG1|svLenR=25489|svLenQ=2|scfQ=BGB020:14430331-14430332|+	iM00590-RA	exon1	15117720	15129438	-	11703
BGM001	15117735	15143223	svtype=DEL|svID=DEL2147|LGRef=LG1|svLenR=25489|svLenQ=2|scfQ=BGB020:14430331-14430332|+	iM00591-RA	exon2	15129532	15143298	-	13692
BGM001	16535651	16537262	svtype=INVTR|svID=INVTR20282|LGRef=LG1|svLenR=1612|svLenQ=1602|scfQ=BGB036:3063222-3064823|+	iM00653-RA	exon2	16535651	16535853	+	202
BGM001	16535651	16537262	svtype=INVTR|svID=INVTR20282|LGRef=LG1|svLenR=1612|svLenQ=1602|scfQ=BGB036:3063222-3064823|+	iM00654-RA	exon23	16537248	16537491	-	15
BGM001	18349922	18352435	svtype=DUP_copygain|svID=DUP18575|LGRef=LG1|svLenR=2514|svLenQ=2582|scfQ=BGB008:196294-198875|+	iM00727-RA	exon2	18350093	18350217	+	125
BGM001	18349922	18352435	svtype=DUP_copygain|svID=DUP18575|LGRef=LG1|svLenR=2514|svLenQ=2582|scfQ=BGB008:196294-198875|+	iM00727-RA	exon3	18351627	18351791	+	165
BGM001	18349922	18352435	svtype=DUP_copygain|svID=DUP18575|LGRef=LG1|svLenR=2514|svLenQ=2582|scfQ=BGB008:196294-198875|+	iM00727-RA	exon4	18352194	18352255	+	62
BGM001	19660998	19663172	svtype=INVTR|svID=INVTR20382|LGRef=LG1|svLenR=2175|svLenQ=2106|scfQ=BGB035:5400251-5402356|+	iM00771-RA	exon18	19663151	19664236	+	22
BGM001	19664565	19671961	svtype=TRANS|svID=TRANS20383|LGRef=LG1|svLenR=7397|svLenQ=7492|scfQ=BGB013:17305343-17312834|+	iM00772-RA	exon1	19664911	19665258	-	348
BGM001	19664565	19671961	svtype=TRANS|svID=TRANS20383|LGRef=LG1|svLenR=7397|svLenQ=7492|scfQ=BGB013:17305343-17312834|+	iM00773-RA	exon1	19666738	19668912	-	2175
BGM001	19664565	19671961	svtype=TRANS|svID=TRANS20383|LGRef=LG1|svLenR=7397|svLenQ=7492|scfQ=BGB013:17305343-17312834|+	iM00774-RA	exon1	19670232	19670579	-	348
BGM001	19670151	19671979	svtype=DUP_copygain|svID=DUP20384|LGRef=LG1|svLenR=1829|svLenQ=1829|scfQ=BGB002:23954554-23956382|+	iM00774-RA	exon1	19670232	19670579	-	348
BGM001	20623238	20624751	svtype=CPL|svID=CPL2483|LGRef=LG1|svLenR=1514|svLenQ=49|scfQ=BGB008:2462396-2462444|+	iM00825-RA	exon12	20624715	20624811	-	37
BGM001	21929457	21931105	svtype=INVTR|svID=INVTR20444|LGRef=LG1|svLenR=1649|svLenQ=1649|scfQ=BGB001:14742974-14744622|+	iM00870-RA	exon1	21929978	21930373	+	396
BGM001	23653894	23655913	svtype=INVDP_copygain|svID=INVDP20503|LGRef=LG1|svLenR=2020|svLenQ=2032|scfQ=BGB002:9839195-9841226|+	iM00933-RA	exon1	23654713	23655714	-	1002
BGM001	23653894	23657968	svtype=DUP_copygain|svID=DUP20504|LGRef=LG1|svLenR=4075|svLenQ=4061|scfQ=BGB034:7910317-7914377|+	iM00933-RA	exon1	23654713	23655714	-	1002
BGM001	23653910	23658077	svtype=TRANS|svID=TRANS20505|LGRef=LG1|svLenR=4168|svLenQ=4085|scfQ=BGB001:6050470-6054554|+	iM00933-RA	exon1	23654713	23655714	-	1002
BGM001	24814903	24817816	svtype=CPL|svID=CPL2636|LGRef=LG1|svLenR=2914|svLenQ=131|scfQ=BGB008:6572094-6572224|+	iM00981-RA	exon1	24815709	24816434	-	726
BGM001	24814903	24817816	svtype=CPL|svID=CPL2636|LGRef=LG1|svLenR=2914|svLenQ=131|scfQ=BGB008:6572094-6572224|+	iM00982-RA	exon1	24816700	24817701	+	1002
BGM001	29916122	29924601	svtype=CPG|svID=CPG2793|LGRef=LG1|svLenR=8480|svLenQ=16266|scfQ=BGB008:11757400-11773665|+	iM01191-RA	exon1	29922103	29924554	+	2452
BGM001	31247241	31254045	svtype=DUP_copygain|svID=DUP18595|LGRef=LG1|svLenR=6805|svLenQ=6559|scfQ=BGB008:13253076-13259634|+	iM01243-RA	exon5	31253116	31253201	+	86
BGM001	31251489	31253843	svtype=DUP_copygain|svID=DUP18597|LGRef=LG1|svLenR=2355|svLenQ=2393|scfQ=BGB008:13426219-13428611|+	iM01243-RA	exon5	31253116	31253201	+	86
BGM001	31268034	31272568	svtype=DUP_copygain|svID=DUP18600|LGRef=LG1|svLenR=4535|svLenQ=3267|scfQ=BGB008:13276730-13279996|+	iM01244-RA	exon1	31268397	31268630	+	234
BGM001	31268058	31269396	svtype=DUP_copygain|svID=DUP18601|LGRef=LG1|svLenR=1339|svLenQ=1431|scfQ=BGB008:13448334-13449764|+	iM01244-RA	exon1	31268397	31268630	+	234
BGM001	32388235	32393302	svtype=INVDP_copygain|svID=INVDP20762|LGRef=LG1|svLenR=5068|svLenQ=5011|scfQ=BGB034:7820068-7825078|+	iM01287-RA	exon1	32390584	32390665	+	82
BGM001	32388235	32393302	svtype=INVDP_copygain|svID=INVDP20762|LGRef=LG1|svLenR=5068|svLenQ=5011|scfQ=BGB034:7820068-7825078|+	iM01287-RA	exon2	32391092	32391459	+	368
BGM001	32388305	32393302	svtype=INVTR|svID=INVTR20763|LGRef=LG1|svLenR=4998|svLenQ=5181|scfQ=BGB006:17759242-17764422|+	iM01287-RA	exon1	32390584	32390665	+	82
BGM001	32388305	32393302	svtype=INVTR|svID=INVTR20763|LGRef=LG1|svLenR=4998|svLenQ=5181|scfQ=BGB006:17759242-17764422|+	iM01287-RA	exon2	32391092	32391459	+	368
BGM001	33939168	33968683	svtype=INV|svID=INV17195|LGRef=LG1|svLenR=29516|svLenQ=27109|scfQ=BGB008:16210221-16237329|+	iM01348-RA	exon1	33943082	33943093	+	12
BGM001	33939168	33968683	svtype=INV|svID=INV17195|LGRef=LG1|svLenR=29516|svLenQ=27109|scfQ=BGB008:16210221-16237329|+	iM01348-RA	exon2	33945603	33945812	+	210
BGM001	33939168	33968683	svtype=INV|svID=INV17195|LGRef=LG1|svLenR=29516|svLenQ=27109|scfQ=BGB008:16210221-16237329|+	iM01348-RA	exon3	33946028	33946096	+	69
BGM001	33939168	33968683	svtype=INV|svID=INV17195|LGRef=LG1|svLenR=29516|svLenQ=27109|scfQ=BGB008:16210221-16237329|+	iM01348-RA	exon4	33950331	33950415	+	85
BGM001	33939168	33968683	svtype=INV|svID=INV17195|LGRef=LG1|svLenR=29516|svLenQ=27109|scfQ=BGB008:16210221-16237329|+	iM01348-RA	exon5	33950940	33951040	+	101
BGM001	33939168	33968683	svtype=INV|svID=INV17195|LGRef=LG1|svLenR=29516|svLenQ=27109|scfQ=BGB008:16210221-16237329|+	iM01348-RA	exon6	33955869	33955939	+	71
BGM001	33939168	33968683	svtype=INV|svID=INV17195|LGRef=LG1|svLenR=29516|svLenQ=27109|scfQ=BGB008:16210221-16237329|+	iM01348-RA	exon7	33958297	33958355	+	59
BGM001	33939168	33968683	svtype=INV|svID=INV17195|LGRef=LG1|svLenR=29516|svLenQ=27109|scfQ=BGB008:16210221-16237329|+	iM01348-RA	exon8	33958489	33958589	+	101
BGM001	33939168	33968683	svtype=INV|svID=INV17195|LGRef=LG1|svLenR=29516|svLenQ=27109|scfQ=BGB008:16210221-16237329|+	iM01349-RA	exon4	33963091	33963227	-	137
BGM001	33939168	33968683	svtype=INV|svID=INV17195|LGRef=LG1|svLenR=29516|svLenQ=27109|scfQ=BGB008:16210221-16237329|+	iM01349-RA	exon3	33963492	33963780	-	289
BGM001	33939168	33968683	svtype=INV|svID=INV17195|LGRef=LG1|svLenR=29516|svLenQ=27109|scfQ=BGB008:16210221-16237329|+	iM01349-RA	exon1	33967964	33968049	-	86
BGM001	33939168	33968683	svtype=INV|svID=INV17195|LGRef=LG1|svLenR=29516|svLenQ=27109|scfQ=BGB008:16210221-16237329|+	iM01349-RA	exon2	33963970	33964033	-	64
BGM001	34839643	34848282	svtype=TDM|svID=TDM2909|LGRef=LG1|svLenR=8640|svLenQ=15414|scfQ=BGB008:17107357-17122770|+	iM01379-RA	exon2	34841562	34843549	-	1988
BGM001	34839643	34848282	svtype=TDM|svID=TDM2909|LGRef=LG1|svLenR=8640|svLenQ=15414|scfQ=BGB008:17107357-17122770|+	iM01379-RA	exon1	34844192	34844951	-	760
BGM001	36245775	36253231	svtype=CPL|svID=CPL2939|LGRef=LG1|svLenR=7457|svLenQ=1913|scfQ=BGB008:18526837-18528749|+	iM01438-RA	exon1	36245299	36245817	-	42
BGM001	36245775	36253231	svtype=CPL|svID=CPL2939|LGRef=LG1|svLenR=7457|svLenQ=1913|scfQ=BGB008:18526837-18528749|+	iM01439-RA	exon1	36246268	36247077	-	810
BGM001	36245775	36253231	svtype=CPL|svID=CPL2939|LGRef=LG1|svLenR=7457|svLenQ=1913|scfQ=BGB008:18526837-18528749|+	iM01440-RA	exon1	36247122	36247661	-	540
BGM001	36245775	36253231	svtype=CPL|svID=CPL2939|LGRef=LG1|svLenR=7457|svLenQ=1913|scfQ=BGB008:18526837-18528749|+	iM01441-RA	exon1	36247752	36248291	-	540
BGM001	36245775	36253231	svtype=CPL|svID=CPL2939|LGRef=LG1|svLenR=7457|svLenQ=1913|scfQ=BGB008:18526837-18528749|+	iM01442-RA	exon1	36248516	36249145	-	630
BGM001	36245775	36253231	svtype=CPL|svID=CPL2939|LGRef=LG1|svLenR=7457|svLenQ=1913|scfQ=BGB008:18526837-18528749|+	iM01443-RA	exon1	36249504	36250583	-	1080
BGM001	36245775	36253231	svtype=CPL|svID=CPL2939|LGRef=LG1|svLenR=7457|svLenQ=1913|scfQ=BGB008:18526837-18528749|+	iM01444-RA	exon1	36250673	36252022	-	1350
BGM001	36245775	36253231	svtype=CPL|svID=CPL2939|LGRef=LG1|svLenR=7457|svLenQ=1913|scfQ=BGB008:18526837-18528749|+	iM01445-RA	exon1	36252112	36253371	-	1120
BGM001	37179581	37180797	svtype=DEL|svID=DEL315430|LGRef=LG1|svLenR=1217|svLenQ=1|scfQ=BGB008:19501241-19501241|+	iM01482-RA	exon1	37179683	37180264	+	582
BGM001	40053989	40056315	svtype=DUP_copygain|svID=DUP18617|LGRef=LG1|svLenR=2327|svLenQ=2330|scfQ=BGB005:12953870-12956199|+	iM01601-RA	exon1	40054050	40054583	+	534
BGM001	40053989	40056315	svtype=DUP_copygain|svID=DUP18617|LGRef=LG1|svLenR=2327|svLenQ=2330|scfQ=BGB005:12953870-12956199|+	iM01602-RA	exon1	40054728	40055897	+	1170
BGM001	43455371	43458933	svtype=TRANS|svID=TRANS21165|LGRef=LG1|svLenR=3563|svLenQ=3555|scfQ=BGB037:4131853-4135407|+	iM01699-RA	exon1	43457861	43458037	-	177
BGM001	43456360	43459486	svtype=DUP_copygain|svID=DUP21166|LGRef=LG1|svLenR=3127|svLenQ=3117|scfQ=BGB004:2513321-2516437|+	iM01699-RA	exon1	43457861	43458037	-	177
BGM001	43456769	43458209	svtype=INVDP_copygain|svID=INVDP21167|LGRef=LG1|svLenR=1441|svLenQ=1484|scfQ=BGB030:2377579-2379062|+	iM01699-RA	exon1	43457861	43458037	-	177
BGM001	43457519	43458933	svtype=DUP_copygain|svID=DUP21168|LGRef=LG1|svLenR=1415|svLenQ=1404|scfQ=BGB004:12852804-12854207|+	iM01699-RA	exon1	43457861	43458037	-	177
BGM001	43480729	43482546	svtype=TRANS|svID=TRANS21170|LGRef=LG1|svLenR=1818|svLenQ=1819|scfQ=BGB037:4671179-4672997|+	iM01700-RA	exon1	43481268	43481561	+	294
BGM001	43480849	43482546	svtype=INVDP_copygain|svID=INVDP21171|LGRef=LG1|svLenR=1698|svLenQ=1699|scfQ=BGB019:6933304-6935002|+	iM01700-RA	exon1	43481268	43481561	+	294
BGM001	44860409	44861921	svtype=TRANS|svID=TRANS21203|LGRef=LG1|svLenR=1513|svLenQ=1514|scfQ=BGB038:6813666-6815179|+	iM01788-RA	exon1	44860864	44861437	+	574
BGM001	45911072	45912766	svtype=INVTR|svID=INVTR21244|LGRef=LG1|svLenR=1695|svLenQ=1665|scfQ=BGB006:25869261-25870925|+	iM01847-RA	exon1	45912007	45912233	-	227
BGM001	46373957	46382194	svtype=INVTR|svID=INVTR21265|LGRef=LG1|svLenR=8238|svLenQ=7711|scfQ=BGB067:932873-940583|+	iM01869-RA	exon1	46376875	46377132	-	258
BGM001	47069688	47071004	svtype=DUP_copygain|svID=DUP21294|LGRef=LG1|svLenR=1317|svLenQ=1284|scfQ=BGB001:25550426-25551709|+	iM01901-RA	exon1	47068775	47069692	+	4
BGM001	47069688	47071010	svtype=DUP_copygain|svID=DUP21295|LGRef=LG1|svLenR=1323|svLenQ=1297|scfQ=BGB030:1845601-1846897|+	iM01901-RA	exon1	47068775	47069692	+	4
BGM001	50400548	50403622	svtype=TRANS|svID=TRANS17432|LGRef=LG1|svLenR=3075|svLenQ=3000|scfQ=BGB024:6684954-6687953|+	iM02020-RA	exon1	50403451	50403954	-	172
BGM001	50762146	50762146	svtype=INS|svID=INS371761|LGRef=LG1|svLenR=1|svLenQ=1750|scfQ=BGB024:7069515-7071264|+	iM02032-RA	exon133	50761981	50762156	-	0
BGM001	51394055	51395167	svtype=INVTR|svID=INVTR21399|LGRef=LG1|svLenR=1113|svLenQ=1117|scfQ=BGB040:7309381-7310497|+	iM02058-RA	exon3	51393789	51394062	+	7
BGM001	53667541	53677098	svtype=TRANS|svID=TRANS21443|LGRef=LG1|svLenR=9558|svLenQ=9703|scfQ=BGB002:29825760-29835462|+	iM02160-RA	exon4	53670050	53670061	+	12
BGM001	54622817	54622817	svtype=INS|svID=INS395085|LGRef=LG1|svLenR=1|svLenQ=1499|scfQ=BGB024:10849323-10850821|+	iM02196-RA	exon1	54622457	54622894	-	0
BGM001	55173199	55177507	svtype=INVTR|svID=INVTR18056|LGRef=LG1|svLenR=4309|svLenQ=4290|scfQ=BGB020:16081470-16085759|+	iM02234-RA	exon5	55174356	55175249	-	894
BGM001	55173199	55177507	svtype=INVTR|svID=INVTR18056|LGRef=LG1|svLenR=4309|svLenQ=4290|scfQ=BGB020:16081470-16085759|+	iM02234-RA	exon4	55175337	55175425	-	89
BGM001	55173199	55177507	svtype=INVTR|svID=INVTR18056|LGRef=LG1|svLenR=4309|svLenQ=4290|scfQ=BGB020:16081470-16085759|+	iM02234-RA	exon3	55175573	55175823	-	251
BGM001	55173199	55177507	svtype=INVTR|svID=INVTR18056|LGRef=LG1|svLenR=4309|svLenQ=4290|scfQ=BGB020:16081470-16085759|+	iM02234-RA	exon2	55175927	55177453	-	1527
BGM001	55436663	55440855	svtype=DUP_copygain|svID=DUP21489|LGRef=LG1|svLenR=4193|svLenQ=4197|scfQ=BGB049:3309708-3313904|+	iM02247-RA	exon2	55437058	55439498	-	2441
BGM001	55436663	55440855	svtype=DUP_copygain|svID=DUP21489|LGRef=LG1|svLenR=4193|svLenQ=4197|scfQ=BGB049:3309708-3313904|+	iM02247-RA	exon1	55440408	55440549	-	142
BGM001	55436663	55440862	svtype=INVTR|svID=INVTR18059|LGRef=LG1|svLenR=4200|svLenQ=4206|scfQ=BGB020:7803003-7807208|+	iM02247-RA	exon2	55437058	55439498	-	2441
BGM001	55436663	55440862	svtype=INVTR|svID=INVTR18059|LGRef=LG1|svLenR=4200|svLenQ=4206|scfQ=BGB020:7803003-7807208|+	iM02247-RA	exon1	55440408	55440549	-	142
BGM001	55741964	55746584	svtype=TRANS|svID=TRANS21494|LGRef=LG1|svLenR=4621|svLenQ=4398|scfQ=BGB021:2364153-2368550|+	iM02256-RA	exon2	55742473	55742869	-	397
BGM001	55741964	55746584	svtype=TRANS|svID=TRANS21494|LGRef=LG1|svLenR=4621|svLenQ=4398|scfQ=BGB021:2364153-2368550|+	iM02256-RA	exon1	55742957	55743064	-	108
BGM001	59178354	59184050	svtype=TRANS|svID=TRANS21552|LGRef=LG1|svLenR=5697|svLenQ=5693|scfQ=BGB042:134502-140194|+	iM02366-RA	exon3	59180220	59180470	+	251
BGM001	59178354	59184050	svtype=TRANS|svID=TRANS21552|LGRef=LG1|svLenR=5697|svLenQ=5693|scfQ=BGB042:134502-140194|+	iM02366-RA	exon4	59180576	59180655	+	80
BGM001	59178354	59184050	svtype=TRANS|svID=TRANS21552|LGRef=LG1|svLenR=5697|svLenQ=5693|scfQ=BGB042:134502-140194|+	iM02366-RA	exon5	59180758	59181621	+	864
BGM001	59178354	59184050	svtype=TRANS|svID=TRANS21552|LGRef=LG1|svLenR=5697|svLenQ=5693|scfQ=BGB042:134502-140194|+	iM02367-RA	exon1	59182686	59182766	+	81
BGM001	59178354	59184050	svtype=TRANS|svID=TRANS21552|LGRef=LG1|svLenR=5697|svLenQ=5693|scfQ=BGB042:134502-140194|+	iM02366-RA	exon2	59178518	59180132	+	1615
BGM001	59376892	59388995	svtype=CPL|svID=CPL3844|LGRef=LG1|svLenR=12104|svLenQ=6266|scfQ=BGB005:733619-739884|+	iM02378-RA	exon2	59378052	59378280	-	229
BGM001	59376892	59388995	svtype=CPL|svID=CPL3844|LGRef=LG1|svLenR=12104|svLenQ=6266|scfQ=BGB005:733619-739884|+	iM02378-RA	exon1	59381327	59381392	-	66
BGM001	59376892	59388995	svtype=CPL|svID=CPL3844|LGRef=LG1|svLenR=12104|svLenQ=6266|scfQ=BGB005:733619-739884|+	iM02379-RA	exon3	59382469	59382506	-	38
BGM001	59376892	59388995	svtype=CPL|svID=CPL3844|LGRef=LG1|svLenR=12104|svLenQ=6266|scfQ=BGB005:733619-739884|+	iM02379-RA	exon2	59384322	59384550	-	229
BGM001	59376892	59388995	svtype=CPL|svID=CPL3844|LGRef=LG1|svLenR=12104|svLenQ=6266|scfQ=BGB005:733619-739884|+	iM02379-RA	exon1	59384766	59384807	-	42
BGM001	59376892	59388995	svtype=CPL|svID=CPL3844|LGRef=LG1|svLenR=12104|svLenQ=6266|scfQ=BGB005:733619-739884|+	iM02380-RA	exon2	59388579	59388776	-	198
BGM002	1375113	1377896	svtype=INVTR|svID=INVTR18265|LGRef=LG2|svLenR=2784|svLenQ=2935|scfQ=BGB002:6936437-6939371|+	iM02446-RA	exon1	1375658	1375751	+	94
BGM002	1413175	1414862	svtype=INVDP_copygain|svID=INVDP19790|LGRef=LG2|svLenR=1688|svLenQ=1614|scfQ=BGB002:6889339-6890952|+	iM02446-RA	exon3	1413512	1413691	+	180
BGM002	1420931	1427219	svtype=INVTR|svID=INVTR18267|LGRef=LG2|svLenR=6289|svLenQ=6125|scfQ=BGB002:6875495-6881619|+	iM02446-RA	exon5	1421903	1422066	+	164
BGM002	1420931	1427219	svtype=INVTR|svID=INVTR18267|LGRef=LG2|svLenR=6289|svLenQ=6125|scfQ=BGB002:6875495-6881619|+	iM02446-RA	exon6	1424438	1424513	+	76
BGM002	1420931	1427219	svtype=INVTR|svID=INVTR18267|LGRef=LG2|svLenR=6289|svLenQ=6125|scfQ=BGB002:6875495-6881619|+	iM02446-RA	exon7	1425606	1425751	+	146
BGM002	1420931	1427219	svtype=INVTR|svID=INVTR18267|LGRef=LG2|svLenR=6289|svLenQ=6125|scfQ=BGB002:6875495-6881619|+	iM02446-RA	exon8	1427035	1427140	+	106
BGM002	1440049	1442253	svtype=INVTR|svID=INVTR18268|LGRef=LG2|svLenR=2205|svLenQ=2250|scfQ=BGB002:6862076-6864325|+	iM02446-RA	exon11	1441248	1441382	+	135
BGM002	1440049	1442253	svtype=INVTR|svID=INVTR18268|LGRef=LG2|svLenR=2205|svLenQ=2250|scfQ=BGB002:6862076-6864325|+	iM02446-RA	exon12	1441650	1441766	+	117
BGM002	1447402	1450521	svtype=INVDP_copygain|svID=INVDP19793|LGRef=LG2|svLenR=3120|svLenQ=3179|scfQ=BGB002:6851466-6854644|+	iM02446-RA	exon19	1448288	1448440	+	153
BGM002	1447402	1450521	svtype=INVDP_copygain|svID=INVDP19793|LGRef=LG2|svLenR=3120|svLenQ=3179|scfQ=BGB002:6851466-6854644|+	iM02446-RA	exon20	1449236	1449379	+	144
BGM002	1448140	1450818	svtype=INVDP_copygain|svID=INVDP19794|LGRef=LG2|svLenR=2679|svLenQ=2703|scfQ=BGB002:7067526-7070228|+	iM02446-RA	exon19	1448288	1448440	+	153
BGM002	1448140	1450818	svtype=INVDP_copygain|svID=INVDP19794|LGRef=LG2|svLenR=2679|svLenQ=2703|scfQ=BGB002:7067526-7070228|+	iM02446-RA	exon20	1449236	1449379	+	144
BGM002	1630574	1643165	svtype=TRANS|svID=TRANS17712|LGRef=LG2|svLenR=12592|svLenQ=13340|scfQ=BGB002:8203001-8216340|+	iM02455-RA	exon1	1632814	1632883	+	70
BGM002	1630574	1643165	svtype=TRANS|svID=TRANS17712|LGRef=LG2|svLenR=12592|svLenQ=13340|scfQ=BGB002:8203001-8216340|+	iM02455-RA	exon2	1636470	1636661	+	192
BGM002	1630574	1643165	svtype=TRANS|svID=TRANS17712|LGRef=LG2|svLenR=12592|svLenQ=13340|scfQ=BGB002:8203001-8216340|+	iM02455-RA	exon3	1637856	1637984	+	129
BGM002	1630574	1643165	svtype=TRANS|svID=TRANS17712|LGRef=LG2|svLenR=12592|svLenQ=13340|scfQ=BGB002:8203001-8216340|+	iM02455-RA	exon4	1642864	1643034	+	171
BGM002	5157387	5170345	svtype=CPL|svID=CPL39345|LGRef=LG2|svLenR=12959|svLenQ=1838|scfQ=BGB002:11595377-11597214|+	iM02589-RA	exon1	5157305	5159692	+	2305
BGM002	5157387	5170345	svtype=CPL|svID=CPL39345|LGRef=LG2|svLenR=12959|svLenQ=1838|scfQ=BGB002:11595377-11597214|+	iM02590-RA	exon1	5159735	5160580	+	846
BGM002	5157387	5170345	svtype=CPL|svID=CPL39345|LGRef=LG2|svLenR=12959|svLenQ=1838|scfQ=BGB002:11595377-11597214|+	iM02592-RA	exon1	5161840	5164090	+	2251
BGM002	5157387	5170345	svtype=CPL|svID=CPL39345|LGRef=LG2|svLenR=12959|svLenQ=1838|scfQ=BGB002:11595377-11597214|+	iM02592-RA	exon2	5164167	5164198	+	32
BGM002	5157387	5170345	svtype=CPL|svID=CPL39345|LGRef=LG2|svLenR=12959|svLenQ=1838|scfQ=BGB002:11595377-11597214|+	iM02593-RA	exon1	5165297	5165569	+	273
BGM002	5157387	5170345	svtype=CPL|svID=CPL39345|LGRef=LG2|svLenR=12959|svLenQ=1838|scfQ=BGB002:11595377-11597214|+	iM02594-RA	exon1	5165730	5167325	+	1596
BGM002	5157387	5170345	svtype=CPL|svID=CPL39345|LGRef=LG2|svLenR=12959|svLenQ=1838|scfQ=BGB002:11595377-11597214|+	iM02595-RA	exon1	5168755	5169978	+	1224
BGM002	5157387	5170345	svtype=CPL|svID=CPL39345|LGRef=LG2|svLenR=12959|svLenQ=1838|scfQ=BGB002:11595377-11597214|+	iM02591-RA	exon1	5160652	5161641	+	990
BGM002	5963082	5964897	svtype=CPL|svID=CPL39374|LGRef=LG2|svLenR=1816|svLenQ=161|scfQ=BGB002:12379967-12380127|+	iM02619-RA	exon11	5963078	5963246	+	164
BGM002	5963082	5964897	svtype=CPL|svID=CPL39374|LGRef=LG2|svLenR=1816|svLenQ=161|scfQ=BGB002:12379967-12380127|+	iM02619-RA	exon12	5963356	5963607	+	252
BGM002	5963082	5964897	svtype=CPL|svID=CPL39374|LGRef=LG2|svLenR=1816|svLenQ=161|scfQ=BGB002:12379967-12380127|+	iM02619-RA	exon14	5964011	5964197	+	187
BGM002	5963082	5964897	svtype=CPL|svID=CPL39374|LGRef=LG2|svLenR=1816|svLenQ=161|scfQ=BGB002:12379967-12380127|+	iM02619-RA	exon15	5964451	5964518	+	68
BGM002	5963082	5964897	svtype=CPL|svID=CPL39374|LGRef=LG2|svLenR=1816|svLenQ=161|scfQ=BGB002:12379967-12380127|+	iM02619-RA	exon16	5964736	5964904	+	162
BGM002	5963082	5964897	svtype=CPL|svID=CPL39374|LGRef=LG2|svLenR=1816|svLenQ=161|scfQ=BGB002:12379967-12380127|+	iM02619-RA	exon13	5963708	5963892	+	185
BGM002	6889527	6897219	svtype=TRANS|svID=TRANS28981|LGRef=LG2|svLenR=7693|svLenQ=7728|scfQ=BGB003:18890883-18898610|+	iM02655-RA	exon3	6891054	6892957	-	1904
BGM002	6889527	6897219	svtype=TRANS|svID=TRANS28981|LGRef=LG2|svLenR=7693|svLenQ=7728|scfQ=BGB003:18890883-18898610|+	iM02655-RA	exon2	6893393	6894583	-	1191
BGM002	6889746	6895896	svtype=DUP_copygain|svID=DUP28982|LGRef=LG2|svLenR=6151|svLenQ=6172|scfQ=BGB034:7190448-7196619|+	iM02655-RA	exon3	6891054	6892957	-	1904
BGM002	6889746	6895896	svtype=DUP_copygain|svID=DUP28982|LGRef=LG2|svLenR=6151|svLenQ=6172|scfQ=BGB034:7190448-7196619|+	iM02655-RA	exon2	6893393	6894583	-	1191
BGM002	6910770	6915645	svtype=DUP_copygain|svID=DUP28984|LGRef=LG2|svLenR=4876|svLenQ=4876|scfQ=BGB049:3414691-3419566|+	iM02656-RA	exon1	6914518	6914913	+	396
BGM002	6910770	6915645	svtype=INVDP_copygain|svID=INVDP28985|LGRef=LG2|svLenR=4876|svLenQ=4876|scfQ=BGB003:26942097-26946972|+	iM02656-RA	exon1	6914518	6914913	+	396
BGM002	6910772	6915645	svtype=INVDP_copygain|svID=INVDP28986|LGRef=LG2|svLenR=4874|svLenQ=4876|scfQ=BGB040:247900-252775|+	iM02656-RA	exon1	6914518	6914913	+	396
BGM002	6910786	6915646	svtype=DUP_copygain|svID=DUP28987|LGRef=LG2|svLenR=4861|svLenQ=4860|scfQ=BGB003:24872174-24877033|+	iM02656-RA	exon1	6914518	6914913	+	396
BGM002	6910790	6915647	svtype=DUP_copygain|svID=DUP28988|LGRef=LG2|svLenR=4858|svLenQ=4868|scfQ=BGB028:10940198-10945065|+	iM02656-RA	exon1	6914518	6914913	+	396
BGM002	6912465	6915649	svtype=INVDP_copygain|svID=INVDP28989|LGRef=LG2|svLenR=3185|svLenQ=3186|scfQ=BGB016:12674246-12677431|+	iM02656-RA	exon1	6914518	6914913	+	396
BGM002	6913890	6915634	svtype=DUP_copygain|svID=DUP28990|LGRef=LG2|svLenR=1745|svLenQ=1745|scfQ=BGB023:9184947-9186691|+	iM02656-RA	exon1	6914518	6914913	+	396
BGM002	8648472	8651525	svtype=DUP_copygain|svID=DUP29058|LGRef=LG2|svLenR=3054|svLenQ=3068|scfQ=BGB043:2089006-2092073|+	iM02715-RA	exon1	8649385	8649510	+	126
BGM002	8648472	8651525	svtype=DUP_copygain|svID=DUP29058|LGRef=LG2|svLenR=3054|svLenQ=3068|scfQ=BGB043:2089006-2092073|+	iM02715-RA	exon2	8649826	8649877	+	52
BGM002	8648472	8651525	svtype=DUP_copygain|svID=DUP29058|LGRef=LG2|svLenR=3054|svLenQ=3068|scfQ=BGB043:2089006-2092073|+	iM02715-RA	exon3	8650426	8650691	+	266
BGM002	8737817	8745499	svtype=DUP_copygain|svID=DUP19160|LGRef=LG2|svLenR=7683|svLenQ=7836|scfQ=BGB002:15199856-15207691|+	iM02717-RA	exon4	8742880	8743058	-	179
BGM002	8737817	8745499	svtype=DUP_copygain|svID=DUP19160|LGRef=LG2|svLenR=7683|svLenQ=7836|scfQ=BGB002:15199856-15207691|+	iM02717-RA	exon3	8744349	8744519	-	171
BGM002	16968275	16973755	svtype=CPL|svID=CPL40121|LGRef=LG2|svLenR=5481|svLenQ=71|scfQ=BGB002:23751250-23751320|+	iM03040-RA	exon1	16973170	16973394	-	225
BGM002	17888854	17892858	svtype=TRANS|svID=TRANS29188|LGRef=LG2|svLenR=4005|svLenQ=4012|scfQ=BGB011:17477284-17481295|+	iM03071-RA	exon1	17889679	17890539	-	861
BGM002	17888854	17892858	svtype=TRANS|svID=TRANS29188|LGRef=LG2|svLenR=4005|svLenQ=4012|scfQ=BGB011:17477284-17481295|+	iM03072-RA	exon1	17890984	17891775	-	792
BGM002	25989465	25991178	svtype=DUP_copygain|svID=DUP29382|LGRef=LG2|svLenR=1714|svLenQ=1792|scfQ=BGB001:3455722-3457513|+	iM03408-RA	exon1	25990001	25990279	-	279
BGM002	30203217	30204580	svtype=DUP_copygain|svID=DUP29495|LGRef=LG2|svLenR=1364|svLenQ=1381|scfQ=BGB056:692020-693400|+	iM03572-RA	exon5	30203217	30203708	+	491
BGM002	30799267	30801894	svtype=DUP_copygain|svID=DUP29507|LGRef=LG2|svLenR=2628|svLenQ=2624|scfQ=BGB003:3753142-3755765|+	iM03592-RA	exon1	30798738	30799283	+	16
BGM002	31238317	31240079	svtype=DUP_copygain|svID=DUP19208|LGRef=LG2|svLenR=1763|svLenQ=1770|scfQ=BGB083:942-2711|+	iM03608-RA	exon4	31238735	31239519	+	785
BGM002	31255743	31258501	svtype=DUP_copygain|svID=DUP19210|LGRef=LG2|svLenR=2759|svLenQ=2890|scfQ=BGB083:12616-15505|+	iM03609-RA	exon1	31257033	31257247	+	215
BGM002	32131538	32133954	svtype=TRANS|svID=TRANS29552|LGRef=LG2|svLenR=2417|svLenQ=2498|scfQ=BGB051:3207995-3210492|+	iM03634-RA	exon5	32132332	32132447	-	116
BGM002	32131538	32133954	svtype=TRANS|svID=TRANS29552|LGRef=LG2|svLenR=2417|svLenQ=2498|scfQ=BGB051:3207995-3210492|+	iM03634-RA	exon4	32133273	32133423	-	151
BGM002	33284741	33288381	svtype=DUP_copygain|svID=DUP29586|LGRef=LG2|svLenR=3641|svLenQ=3636|scfQ=BGB011:22332397-22336032|+	iM03678-RA	exon1	33284149	33284751	+	10
BGM002	33468506	33471600	svtype=TRANS|svID=TRANS29590|LGRef=LG2|svLenR=3095|svLenQ=3118|scfQ=BGB006:5038376-5041493|+	iM03693-RA	exon1	33469082	33469417	+	336
BGM002	33649492	33650767	svtype=INVTR|svID=INVTR29612|LGRef=LG2|svLenR=1276|svLenQ=1258|scfQ=BGB017:6647084-6648341|+	iM03700-RA	exon1	33650553	33651050	-	215
BGM002	36212617	36217451	svtype=CPL|svID=CPL40963|LGRef=LG2|svLenR=4835|svLenQ=117|scfQ=BGB004:4030415-4030531|+	iM03764-RA	exon11	36212554	36217421	-	4804	upstream RSM1, copy loss
BGM002	37372855	37376831	svtype=INVTR|svID=INVTR29742|LGRef=LG2|svLenR=3977|svLenQ=4210|scfQ=BGB005:27315245-27319454|+	iM03839-RA	exon1	37374339	37374852	-	514
BGM002	39996325	40000409	svtype=INVTR|svID=INVTR29829|LGRef=LG2|svLenR=4085|svLenQ=4063|scfQ=BGB047:1126986-1131048|+	iM03948-RA	exon1	39998889	39999485	-	597
BGM002	40938331	41665277	svtype=INV|svID=INV17294|LGRef=LG2|svLenR=726947|svLenQ=703061|scfQ=BGB004:8646404-9349464|+	iM03975-RA	exon20	40938327	40938433	+	102
BGM002	40938331	41665277	svtype=INV|svID=INV17294|LGRef=LG2|svLenR=726947|svLenQ=703061|scfQ=BGB004:8646404-9349464|+	iM03975-RA	exon21	40938563	40938658	+	96
BGM002	40938331	41665277	svtype=INV|svID=INV17294|LGRef=LG2|svLenR=726947|svLenQ=703061|scfQ=BGB004:8646404-9349464|+	iM03975-RA	exon22	40938833	40938965	+	133
BGM002	40938331	41665277	svtype=INV|svID=INV17294|LGRef=LG2|svLenR=726947|svLenQ=703061|scfQ=BGB004:8646404-9349464|+	iM03975-RA	exon23	40939153	40939296	+	144
BGM002	40938331	41665277	svtype=INV|svID=INV17294|LGRef=LG2|svLenR=726947|svLenQ=703061|scfQ=BGB004:8646404-9349464|+	iM03975-RA	exon24	40939580	40939708	+	129
BGM002	40938331	41665277	svtype=INV|svID=INV17294|LGRef=LG2|svLenR=726947|svLenQ=703061|scfQ=BGB004:8646404-9349464|+	iM03975-RA	exon25	40940359	40940541	+	183
BGM002	40938331	41665277	svtype=INV|svID=INV17294|LGRef=LG2|svLenR=726947|svLenQ=703061|scfQ=BGB004:8646404-9349464|+	iM03975-RA	exon26	40941157	40941354	+	198
BGM002	40938331	41665277	svtype=INV|svID=INV17294|LGRef=LG2|svLenR=726947|svLenQ=703061|scfQ=BGB004:8646404-9349464|+	iM03975-RA	exon27	40941526	40941738	+	213
BGM002	40938331	41665277	svtype=INV|svID=INV17294|LGRef=LG2|svLenR=726947|svLenQ=703061|scfQ=BGB004:8646404-9349464|+	iM03975-RA	exon28	40942255	40942421	+	167
BGM002	40938331	41665277	svtype=INV|svID=INV17294|LGRef=LG2|svLenR=726947|svLenQ=703061|scfQ=BGB004:8646404-9349464|+	iM03975-RA	exon29	40942816	40942957	+	142
BGM002	40938331	41665277	svtype=INV|svID=INV17294|LGRef=LG2|svLenR=726947|svLenQ=703061|scfQ=BGB004:8646404-9349464|+	iM03975-RA	exon30	40944342	40944581	+	240
BGM002	40938331	41665277	svtype=INV|svID=INV17294|LGRef=LG2|svLenR=726947|svLenQ=703061|scfQ=BGB004:8646404-9349464|+	iM03976-RA	exon6	40949293	40949420	-	128
BGM002	40938331	41665277	svtype=INV|svID=INV17294|LGRef=LG2|svLenR=726947|svLenQ=703061|scfQ=BGB004:8646404-9349464|+	iM03976-RA	exon5	40950521	40950611	-	91
BGM002	40938331	41665277	svtype=INV|svID=INV17294|LGRef=LG2|svLenR=726947|svLenQ=703061|scfQ=BGB004:8646404-9349464|+	iM03976-RA	exon4	40951749	40951946	-	198
BGM002	40938331	41665277	svtype=INV|svID=INV17294|LGRef=LG2|svLenR=726947|svLenQ=703061|scfQ=BGB004:8646404-9349464|+	iM03976-RA	exon3	40952699	40952851	-	153
BGM002	40938331	41665277	svtype=INV|svID=INV17294|LGRef=LG2|svLenR=726947|svLenQ=703061|scfQ=BGB004:8646404-9349464|+	iM03976-RA	exon2	40953469	40953631	-	163
BGM002	40938331	41665277	svtype=INV|svID=INV17294|LGRef=LG2|svLenR=726947|svLenQ=703061|scfQ=BGB004:8646404-9349464|+	iM03976-RA	exon1	40954001	40954272	-	272
BGM002	40938331	41665277	svtype=INV|svID=INV17294|LGRef=LG2|svLenR=726947|svLenQ=703061|scfQ=BGB004:8646404-9349464|+	iM03977-RA	exon1	40963019	40963074	+	56
BGM002	40938331	41665277	svtype=INV|svID=INV17294|LGRef=LG2|svLenR=726947|svLenQ=703061|scfQ=BGB004:8646404-9349464|+	iM03977-RA	exon2	40966541	40966736	+	196
BGM002	40938331	41665277	svtype=INV|svID=INV17294|LGRef=LG2|svLenR=726947|svLenQ=703061|scfQ=BGB004:8646404-9349464|+	iM03977-RA	exon3	40968698	40968766	+	69
BGM002	40938331	41665277	svtype=INV|svID=INV17294|LGRef=LG2|svLenR=726947|svLenQ=703061|scfQ=BGB004:8646404-9349464|+	iM03977-RA	exon4	40970197	40970337	+	141
BGM002	40938331	41665277	svtype=INV|svID=INV17294|LGRef=LG2|svLenR=726947|svLenQ=703061|scfQ=BGB004:8646404-9349464|+	iM03977-RA	exon5	40971124	40971240	+	117
BGM002	40938331	41665277	svtype=INV|svID=INV17294|LGRef=LG2|svLenR=726947|svLenQ=703061|scfQ=BGB004:8646404-9349464|+	iM03978-RA	exon7	40975801	40975964	-	164
BGM002	40938331	41665277	svtype=INV|svID=INV17294|LGRef=LG2|svLenR=726947|svLenQ=703061|scfQ=BGB004:8646404-9349464|+	iM03978-RA	exon6	40976419	40976646	-	228
BGM002	40938331	41665277	svtype=INV|svID=INV17294|LGRef=LG2|svLenR=726947|svLenQ=703061|scfQ=BGB004:8646404-9349464|+	iM03978-RA	exon5	40977819	40977941	-	123
BGM002	40938331	41665277	svtype=INV|svID=INV17294|LGRef=LG2|svLenR=726947|svLenQ=703061|scfQ=BGB004:8646404-9349464|+	iM03978-RA	exon4	40978378	40978491	-	114
BGM002	40938331	41665277	svtype=INV|svID=INV17294|LGRef=LG2|svLenR=726947|svLenQ=703061|scfQ=BGB004:8646404-9349464|+	iM03978-RA	exon3	40979083	40979295	-	213
BGM002	40938331	41665277	svtype=INV|svID=INV17294|LGRef=LG2|svLenR=726947|svLenQ=703061|scfQ=BGB004:8646404-9349464|+	iM03978-RA	exon2	40979548	40979906	-	359
BGM002	40938331	41665277	svtype=INV|svID=INV17294|LGRef=LG2|svLenR=726947|svLenQ=703061|scfQ=BGB004:8646404-9349464|+	iM03978-RA	exon1	40980235	40980329	-	95
BGM002	40938331	41665277	svtype=INV|svID=INV17294|LGRef=LG2|svLenR=726947|svLenQ=703061|scfQ=BGB004:8646404-9349464|+	iM03979-RA	exon12	40993956	40994138	-	183
BGM002	40938331	41665277	svtype=INV|svID=INV17294|LGRef=LG2|svLenR=726947|svLenQ=703061|scfQ=BGB004:8646404-9349464|+	iM03979-RA	exon11	40995349	40995407	-	59
BGM002	40938331	41665277	svtype=INV|svID=INV17294|LGRef=LG2|svLenR=726947|svLenQ=703061|scfQ=BGB004:8646404-9349464|+	iM03979-RA	exon10	40996558	40996626	-	69
BGM002	40938331	41665277	svtype=INV|svID=INV17294|LGRef=LG2|svLenR=726947|svLenQ=703061|scfQ=BGB004:8646404-9349464|+	iM03979-RA	exon9	40996719	40996821	-	103
BGM002	40938331	41665277	svtype=INV|svID=INV17294|LGRef=LG2|svLenR=726947|svLenQ=703061|scfQ=BGB004:8646404-9349464|+	iM03979-RA	exon8	40996942	40997083	-	142
BGM002	40938331	41665277	svtype=INV|svID=INV17294|LGRef=LG2|svLenR=726947|svLenQ=703061|scfQ=BGB004:8646404-9349464|+	iM03979-RA	exon7	40997946	40998079	-	134
BGM002	40938331	41665277	svtype=INV|svID=INV17294|LGRef=LG2|svLenR=726947|svLenQ=703061|scfQ=BGB004:8646404-9349464|+	iM03979-RA	exon6	40998198	40998281	-	84
BGM002	40938331	41665277	svtype=INV|svID=INV17294|LGRef=LG2|svLenR=726947|svLenQ=703061|scfQ=BGB004:8646404-9349464|+	iM03979-RA	exon5	40998621	40998716	-	96
BGM002	40938331	41665277	svtype=INV|svID=INV17294|LGRef=LG2|svLenR=726947|svLenQ=703061|scfQ=BGB004:8646404-9349464|+	iM03979-RA	exon4	40999126	40999305	-	180
BGM002	40938331	41665277	svtype=INV|svID=INV17294|LGRef=LG2|svLenR=726947|svLenQ=703061|scfQ=BGB004:8646404-9349464|+	iM03979-RA	exon3	41001097	41001181	-	85
BGM002	40938331	41665277	svtype=INV|svID=INV17294|LGRef=LG2|svLenR=726947|svLenQ=703061|scfQ=BGB004:8646404-9349464|+	iM03979-RA	exon2	41002377	41002488	-	112
BGM002	40938331	41665277	svtype=INV|svID=INV17294|LGRef=LG2|svLenR=726947|svLenQ=703061|scfQ=BGB004:8646404-9349464|+	iM03979-RA	exon1	41003356	41003377	-	22
BGM002	40938331	41665277	svtype=INV|svID=INV17294|LGRef=LG2|svLenR=726947|svLenQ=703061|scfQ=BGB004:8646404-9349464|+	iM03980-RA	exon1	41006292	41006484	+	193
BGM002	40938331	41665277	svtype=INV|svID=INV17294|LGRef=LG2|svLenR=726947|svLenQ=703061|scfQ=BGB004:8646404-9349464|+	iM03980-RA	exon2	41006653	41006744	+	92
BGM002	40938331	41665277	svtype=INV|svID=INV17294|LGRef=LG2|svLenR=726947|svLenQ=703061|scfQ=BGB004:8646404-9349464|+	iM03981-RA	exon34	41008376	41008405	-	30
BGM002	40938331	41665277	svtype=INV|svID=INV17294|LGRef=LG2|svLenR=726947|svLenQ=703061|scfQ=BGB004:8646404-9349464|+	iM03981-RA	exon33	41008816	41008871	-	56
BGM002	40938331	41665277	svtype=INV|svID=INV17294|LGRef=LG2|svLenR=726947|svLenQ=703061|scfQ=BGB004:8646404-9349464|+	iM03981-RA	exon32	41009197	41009295	-	99
BGM002	40938331	41665277	svtype=INV|svID=INV17294|LGRef=LG2|svLenR=726947|svLenQ=703061|scfQ=BGB004:8646404-9349464|+	iM03981-RA	exon31	41009624	41009763	-	140
BGM002	40938331	41665277	svtype=INV|svID=INV17294|LGRef=LG2|svLenR=726947|svLenQ=703061|scfQ=BGB004:8646404-9349464|+	iM03981-RA	exon30	41010223	41010342	-	120
BGM002	40938331	41665277	svtype=INV|svID=INV17294|LGRef=LG2|svLenR=726947|svLenQ=703061|scfQ=BGB004:8646404-9349464|+	iM03981-RA	exon29	41011346	41011440	-	95
BGM002	40938331	41665277	svtype=INV|svID=INV17294|LGRef=LG2|svLenR=726947|svLenQ=703061|scfQ=BGB004:8646404-9349464|+	iM03981-RA	exon28	41011784	41011859	-	76
BGM002	40938331	41665277	svtype=INV|svID=INV17294|LGRef=LG2|svLenR=726947|svLenQ=703061|scfQ=BGB004:8646404-9349464|+	iM03981-RA	exon27	41012440	41012612	-	173
BGM002	40938331	41665277	svtype=INV|svID=INV17294|LGRef=LG2|svLenR=726947|svLenQ=703061|scfQ=BGB004:8646404-9349464|+	iM03981-RA	exon26	41013854	41014075	-	222
BGM002	40938331	41665277	svtype=INV|svID=INV17294|LGRef=LG2|svLenR=726947|svLenQ=703061|scfQ=BGB004:8646404-9349464|+	iM03981-RA	exon25	41018688	41018894	-	207
BGM002	40938331	41665277	svtype=INV|svID=INV17294|LGRef=LG2|svLenR=726947|svLenQ=703061|scfQ=BGB004:8646404-9349464|+	iM03981-RA	exon24	41019127	41019216	-	90
BGM002	40938331	41665277	svtype=INV|svID=INV17294|LGRef=LG2|svLenR=726947|svLenQ=703061|scfQ=BGB004:8646404-9349464|+	iM03981-RA	exon23	41019395	41019532	-	138
BGM002	40938331	41665277	svtype=INV|svID=INV17294|LGRef=LG2|svLenR=726947|svLenQ=703061|scfQ=BGB004:8646404-9349464|+	iM03981-RA	exon22	41019905	41020057	-	153
BGM002	40938331	41665277	svtype=INV|svID=INV17294|LGRef=LG2|svLenR=726947|svLenQ=703061|scfQ=BGB004:8646404-9349464|+	iM03981-RA	exon21	41021448	41021579	-	132
BGM002	40938331	41665277	svtype=INV|svID=INV17294|LGRef=LG2|svLenR=726947|svLenQ=703061|scfQ=BGB004:8646404-9349464|+	iM03981-RA	exon20	41022500	41022754	-	255
BGM002	40938331	41665277	svtype=INV|svID=INV17294|LGRef=LG2|svLenR=726947|svLenQ=703061|scfQ=BGB004:8646404-9349464|+	iM03981-RA	exon19	41024527	41024669	-	143
BGM002	40938331	41665277	svtype=INV|svID=INV17294|LGRef=LG2|svLenR=726947|svLenQ=703061|scfQ=BGB004:8646404-9349464|+	iM03981-RA	exon17	41026901	41027070	-	170
BGM002	40938331	41665277	svtype=INV|svID=INV17294|LGRef=LG2|svLenR=726947|svLenQ=703061|scfQ=BGB004:8646404-9349464|+	iM03981-RA	exon16	41027646	41027741	-	96
BGM002	40938331	41665277	svtype=INV|svID=INV17294|LGRef=LG2|svLenR=726947|svLenQ=703061|scfQ=BGB004:8646404-9349464|+	iM03981-RA	exon15	41030499	41030638	-	140
BGM002	40938331	41665277	svtype=INV|svID=INV17294|LGRef=LG2|svLenR=726947|svLenQ=703061|scfQ=BGB004:8646404-9349464|+	iM03981-RA	exon14	41032463	41032553	-	91
BGM002	40938331	41665277	svtype=INV|svID=INV17294|LGRef=LG2|svLenR=726947|svLenQ=703061|scfQ=BGB004:8646404-9349464|+	iM03981-RA	exon13	41033694	41033832	-	139
BGM002	40938331	41665277	svtype=INV|svID=INV17294|LGRef=LG2|svLenR=726947|svLenQ=703061|scfQ=BGB004:8646404-9349464|+	iM03981-RA	exon12	41034217	41034336	-	120
BGM002	40938331	41665277	svtype=INV|svID=INV17294|LGRef=LG2|svLenR=726947|svLenQ=703061|scfQ=BGB004:8646404-9349464|+	iM03981-RA	exon11	41034568	41034720	-	153
BGM002	40938331	41665277	svtype=INV|svID=INV17294|LGRef=LG2|svLenR=726947|svLenQ=703061|scfQ=BGB004:8646404-9349464|+	iM03981-RA	exon10	41035174	41035307	-	134
BGM002	40938331	41665277	svtype=INV|svID=INV17294|LGRef=LG2|svLenR=726947|svLenQ=703061|scfQ=BGB004:8646404-9349464|+	iM03981-RA	exon9	41035668	41035726	-	59
BGM002	40938331	41665277	svtype=INV|svID=INV17294|LGRef=LG2|svLenR=726947|svLenQ=703061|scfQ=BGB004:8646404-9349464|+	iM03981-RA	exon8	41035898	41036066	-	169
BGM002	40938331	41665277	svtype=INV|svID=INV17294|LGRef=LG2|svLenR=726947|svLenQ=703061|scfQ=BGB004:8646404-9349464|+	iM03981-RA	exon7	41036157	41036307	-	151
BGM002	40938331	41665277	svtype=INV|svID=INV17294|LGRef=LG2|svLenR=726947|svLenQ=703061|scfQ=BGB004:8646404-9349464|+	iM03981-RA	exon6	41036509	41036860	-	352
BGM002	40938331	41665277	svtype=INV|svID=INV17294|LGRef=LG2|svLenR=726947|svLenQ=703061|scfQ=BGB004:8646404-9349464|+	iM03981-RA	exon5	41037242	41037462	-	221
BGM002	40938331	41665277	svtype=INV|svID=INV17294|LGRef=LG2|svLenR=726947|svLenQ=703061|scfQ=BGB004:8646404-9349464|+	iM03981-RA	exon4	41038532	41038644	-	113
BGM002	40938331	41665277	svtype=INV|svID=INV17294|LGRef=LG2|svLenR=726947|svLenQ=703061|scfQ=BGB004:8646404-9349464|+	iM03981-RA	exon3	41039040	41039259	-	220
BGM002	40938331	41665277	svtype=INV|svID=INV17294|LGRef=LG2|svLenR=726947|svLenQ=703061|scfQ=BGB004:8646404-9349464|+	iM03981-RA	exon2	41042337	41042501	-	165
BGM002	40938331	41665277	svtype=INV|svID=INV17294|LGRef=LG2|svLenR=726947|svLenQ=703061|scfQ=BGB004:8646404-9349464|+	iM03981-RA	exon1	41042914	41042997	-	84
BGM002	40938331	41665277	svtype=INV|svID=INV17294|LGRef=LG2|svLenR=726947|svLenQ=703061|scfQ=BGB004:8646404-9349464|+	iM03982-RA	exon35	41049645	41049740	-	96
BGM002	40938331	41665277	svtype=INV|svID=INV17294|LGRef=LG2|svLenR=726947|svLenQ=703061|scfQ=BGB004:8646404-9349464|+	iM03982-RA	exon34	41050171	41050226	-	56
BGM002	40938331	41665277	svtype=INV|svID=INV17294|LGRef=LG2|svLenR=726947|svLenQ=703061|scfQ=BGB004:8646404-9349464|+	iM03982-RA	exon33	41050793	41050891	-	99
BGM002	40938331	41665277	svtype=INV|svID=INV17294|LGRef=LG2|svLenR=726947|svLenQ=703061|scfQ=BGB004:8646404-9349464|+	iM03982-RA	exon32	41051190	41051329	-	140
BGM002	40938331	41665277	svtype=INV|svID=INV17294|LGRef=LG2|svLenR=726947|svLenQ=703061|scfQ=BGB004:8646404-9349464|+	iM03982-RA	exon31	41051691	41051810	-	120
BGM002	40938331	41665277	svtype=INV|svID=INV17294|LGRef=LG2|svLenR=726947|svLenQ=703061|scfQ=BGB004:8646404-9349464|+	iM03982-RA	exon30	41052823	41052917	-	95
BGM002	40938331	41665277	svtype=INV|svID=INV17294|LGRef=LG2|svLenR=726947|svLenQ=703061|scfQ=BGB004:8646404-9349464|+	iM03982-RA	exon29	41053059	41053134	-	76
BGM002	40938331	41665277	svtype=INV|svID=INV17294|LGRef=LG2|svLenR=726947|svLenQ=703061|scfQ=BGB004:8646404-9349464|+	iM03982-RA	exon28	41058636	41058808	-	173
BGM002	40938331	41665277	svtype=INV|svID=INV17294|LGRef=LG2|svLenR=726947|svLenQ=703061|scfQ=BGB004:8646404-9349464|+	iM03982-RA	exon27	41059742	41059963	-	222
BGM002	40938331	41665277	svtype=INV|svID=INV17294|LGRef=LG2|svLenR=726947|svLenQ=703061|scfQ=BGB004:8646404-9349464|+	iM03982-RA	exon26	41060086	41060127	-	42
BGM002	40938331	41665277	svtype=INV|svID=INV17294|LGRef=LG2|svLenR=726947|svLenQ=703061|scfQ=BGB004:8646404-9349464|+	iM03982-RA	exon25	41061221	41061427	-	207
BGM002	40938331	41665277	svtype=INV|svID=INV17294|LGRef=LG2|svLenR=726947|svLenQ=703061|scfQ=BGB004:8646404-9349464|+	iM03982-RA	exon24	41061618	41061707	-	90
BGM002	40938331	41665277	svtype=INV|svID=INV17294|LGRef=LG2|svLenR=726947|svLenQ=703061|scfQ=BGB004:8646404-9349464|+	iM03982-RA	exon23	41061869	41062006	-	138
BGM002	40938331	41665277	svtype=INV|svID=INV17294|LGRef=LG2|svLenR=726947|svLenQ=703061|scfQ=BGB004:8646404-9349464|+	iM03982-RA	exon22	41062979	41063131	-	153
BGM002	40938331	41665277	svtype=INV|svID=INV17294|LGRef=LG2|svLenR=726947|svLenQ=703061|scfQ=BGB004:8646404-9349464|+	iM03982-RA	exon21	41063403	41063534	-	132
BGM002	40938331	41665277	svtype=INV|svID=INV17294|LGRef=LG2|svLenR=726947|svLenQ=703061|scfQ=BGB004:8646404-9349464|+	iM03982-RA	exon20	41064415	41064669	-	255
BGM002	40938331	41665277	svtype=INV|svID=INV17294|LGRef=LG2|svLenR=726947|svLenQ=703061|scfQ=BGB004:8646404-9349464|+	iM03982-RA	exon19	41065442	41065584	-	143
BGM002	40938331	41665277	svtype=INV|svID=INV17294|LGRef=LG2|svLenR=726947|svLenQ=703061|scfQ=BGB004:8646404-9349464|+	iM03982-RA	exon18	41065800	41066013	-	214
BGM002	40938331	41665277	svtype=INV|svID=INV17294|LGRef=LG2|svLenR=726947|svLenQ=703061|scfQ=BGB004:8646404-9349464|+	iM03982-RA	exon17	41068617	41068792	-	176
BGM002	40938331	41665277	svtype=INV|svID=INV17294|LGRef=LG2|svLenR=726947|svLenQ=703061|scfQ=BGB004:8646404-9349464|+	iM03982-RA	exon16	41069815	41069910	-	96
BGM002	40938331	41665277	svtype=INV|svID=INV17294|LGRef=LG2|svLenR=726947|svLenQ=703061|scfQ=BGB004:8646404-9349464|+	iM03982-RA	exon15	41071584	41071723	-	140
BGM002	40938331	41665277	svtype=INV|svID=INV17294|LGRef=LG2|svLenR=726947|svLenQ=703061|scfQ=BGB004:8646404-9349464|+	iM03982-RA	exon14	41072304	41072394	-	91
BGM002	40938331	41665277	svtype=INV|svID=INV17294|LGRef=LG2|svLenR=726947|svLenQ=703061|scfQ=BGB004:8646404-9349464|+	iM03982-RA	exon13	41072829	41072967	-	139
BGM002	40938331	41665277	svtype=INV|svID=INV17294|LGRef=LG2|svLenR=726947|svLenQ=703061|scfQ=BGB004:8646404-9349464|+	iM03982-RA	exon12	41073869	41073988	-	120
BGM002	40938331	41665277	svtype=INV|svID=INV17294|LGRef=LG2|svLenR=726947|svLenQ=703061|scfQ=BGB004:8646404-9349464|+	iM03982-RA	exon11	41074456	41074608	-	153
BGM002	40938331	41665277	svtype=INV|svID=INV17294|LGRef=LG2|svLenR=726947|svLenQ=703061|scfQ=BGB004:8646404-9349464|+	iM03982-RA	exon10	41075663	41075796	-	134
BGM002	40938331	41665277	svtype=INV|svID=INV17294|LGRef=LG2|svLenR=726947|svLenQ=703061|scfQ=BGB004:8646404-9349464|+	iM03982-RA	exon9	41076486	41076544	-	59
BGM002	40938331	41665277	svtype=INV|svID=INV17294|LGRef=LG2|svLenR=726947|svLenQ=703061|scfQ=BGB004:8646404-9349464|+	iM03982-RA	exon8	41076647	41076815	-	169
BGM002	40938331	41665277	svtype=INV|svID=INV17294|LGRef=LG2|svLenR=726947|svLenQ=703061|scfQ=BGB004:8646404-9349464|+	iM03982-RA	exon7	41077480	41077630	-	151
BGM002	40938331	41665277	svtype=INV|svID=INV17294|LGRef=LG2|svLenR=726947|svLenQ=703061|scfQ=BGB004:8646404-9349464|+	iM03982-RA	exon6	41077960	41078311	-	352
BGM002	40938331	41665277	svtype=INV|svID=INV17294|LGRef=LG2|svLenR=726947|svLenQ=703061|scfQ=BGB004:8646404-9349464|+	iM03982-RA	exon5	41079001	41079221	-	221
BGM002	40938331	41665277	svtype=INV|svID=INV17294|LGRef=LG2|svLenR=726947|svLenQ=703061|scfQ=BGB004:8646404-9349464|+	iM03982-RA	exon4	41079905	41080017	-	113
BGM002	40938331	41665277	svtype=INV|svID=INV17294|LGRef=LG2|svLenR=726947|svLenQ=703061|scfQ=BGB004:8646404-9349464|+	iM03982-RA	exon3	41081618	41081837	-	220
BGM002	40938331	41665277	svtype=INV|svID=INV17294|LGRef=LG2|svLenR=726947|svLenQ=703061|scfQ=BGB004:8646404-9349464|+	iM03982-RA	exon2	41082978	41083142	-	165
BGM002	40938331	41665277	svtype=INV|svID=INV17294|LGRef=LG2|svLenR=726947|svLenQ=703061|scfQ=BGB004:8646404-9349464|+	iM03982-RA	exon1	41084087	41084170	-	84
BGM002	40938331	41665277	svtype=INV|svID=INV17294|LGRef=LG2|svLenR=726947|svLenQ=703061|scfQ=BGB004:8646404-9349464|+	iM03983-RA	exon5	41119304	41119745	-	442
BGM002	40938331	41665277	svtype=INV|svID=INV17294|LGRef=LG2|svLenR=726947|svLenQ=703061|scfQ=BGB004:8646404-9349464|+	iM03983-RA	exon4	41119832	41120374	-	543
BGM002	40938331	41665277	svtype=INV|svID=INV17294|LGRef=LG2|svLenR=726947|svLenQ=703061|scfQ=BGB004:8646404-9349464|+	iM03983-RA	exon3	41120668	41121207	-	540
BGM002	40938331	41665277	svtype=INV|svID=INV17294|LGRef=LG2|svLenR=726947|svLenQ=703061|scfQ=BGB004:8646404-9349464|+	iM03983-RA	exon2	41121294	41121853	-	560
BGM002	40938331	41665277	svtype=INV|svID=INV17294|LGRef=LG2|svLenR=726947|svLenQ=703061|scfQ=BGB004:8646404-9349464|+	iM03983-RA	exon1	41122101	41122130	-	30
BGM002	40938331	41665277	svtype=INV|svID=INV17294|LGRef=LG2|svLenR=726947|svLenQ=703061|scfQ=BGB004:8646404-9349464|+	iM03984-RA	exon1	41134628	41134714	+	87
BGM002	40938331	41665277	svtype=INV|svID=INV17294|LGRef=LG2|svLenR=726947|svLenQ=703061|scfQ=BGB004:8646404-9349464|+	iM03984-RA	exon2	41135509	41136213	+	705
BGM002	40938331	41665277	svtype=INV|svID=INV17294|LGRef=LG2|svLenR=726947|svLenQ=703061|scfQ=BGB004:8646404-9349464|+	iM03985-RA	exon1	41143595	41144077	+	483
BGM002	40938331	41665277	svtype=INV|svID=INV17294|LGRef=LG2|svLenR=726947|svLenQ=703061|scfQ=BGB004:8646404-9349464|+	iM03986-RA	exon3	41194363	41194649	-	287
BGM002	40938331	41665277	svtype=INV|svID=INV17294|LGRef=LG2|svLenR=726947|svLenQ=703061|scfQ=BGB004:8646404-9349464|+	iM03986-RA	exon2	41194817	41194938	-	122
BGM002	40938331	41665277	svtype=INV|svID=INV17294|LGRef=LG2|svLenR=726947|svLenQ=703061|scfQ=BGB004:8646404-9349464|+	iM03986-RA	exon1	41195398	41197802	-	2405
BGM002	40938331	41665277	svtype=INV|svID=INV17294|LGRef=LG2|svLenR=726947|svLenQ=703061|scfQ=BGB004:8646404-9349464|+	iM03987-RA	exon1	41222454	41222597	+	144
BGM002	40938331	41665277	svtype=INV|svID=INV17294|LGRef=LG2|svLenR=726947|svLenQ=703061|scfQ=BGB004:8646404-9349464|+	iM03987-RA	exon2	41222676	41222870	+	195
BGM002	40938331	41665277	svtype=INV|svID=INV17294|LGRef=LG2|svLenR=726947|svLenQ=703061|scfQ=BGB004:8646404-9349464|+	iM03988-RA	exon1	41227424	41229700	-	2277
BGM002	40938331	41665277	svtype=INV|svID=INV17294|LGRef=LG2|svLenR=726947|svLenQ=703061|scfQ=BGB004:8646404-9349464|+	iM03989-RA	exon1	41246890	41247237	-	348
BGM002	40938331	41665277	svtype=INV|svID=INV17294|LGRef=LG2|svLenR=726947|svLenQ=703061|scfQ=BGB004:8646404-9349464|+	iM03990-RA	exon2	41248726	41250872	-	2147
BGM002	40938331	41665277	svtype=INV|svID=INV17294|LGRef=LG2|svLenR=726947|svLenQ=703061|scfQ=BGB004:8646404-9349464|+	iM03990-RA	exon1	41251404	41251608	-	205
BGM002	40938331	41665277	svtype=INV|svID=INV17294|LGRef=LG2|svLenR=726947|svLenQ=703061|scfQ=BGB004:8646404-9349464|+	iM03991-RA	exon1	41252276	41252623	-	348
BGM002	40938331	41665277	svtype=INV|svID=INV17294|LGRef=LG2|svLenR=726947|svLenQ=703061|scfQ=BGB004:8646404-9349464|+	iM03992-RA	exon1	41264462	41264899	-	438
BGM002	40938331	41665277	svtype=INV|svID=INV17294|LGRef=LG2|svLenR=726947|svLenQ=703061|scfQ=BGB004:8646404-9349464|+	iM03993-RA	exon1	41345687	41346820	+	1134
BGM002	40938331	41665277	svtype=INV|svID=INV17294|LGRef=LG2|svLenR=726947|svLenQ=703061|scfQ=BGB004:8646404-9349464|+	iM03993-RA	exon2	41351066	41351280	+	215
BGM002	40938331	41665277	svtype=INV|svID=INV17294|LGRef=LG2|svLenR=726947|svLenQ=703061|scfQ=BGB004:8646404-9349464|+	iM03993-RA	exon3	41352459	41352566	+	108
BGM002	40938331	41665277	svtype=INV|svID=INV17294|LGRef=LG2|svLenR=726947|svLenQ=703061|scfQ=BGB004:8646404-9349464|+	iM03993-RA	exon4	41353893	41354023	+	131
BGM002	40938331	41665277	svtype=INV|svID=INV17294|LGRef=LG2|svLenR=726947|svLenQ=703061|scfQ=BGB004:8646404-9349464|+	iM03993-RA	exon5	41356349	41356535	+	187
BGM002	40938331	41665277	svtype=INV|svID=INV17294|LGRef=LG2|svLenR=726947|svLenQ=703061|scfQ=BGB004:8646404-9349464|+	iM03993-RA	exon6	41358812	41358947	+	136
BGM002	40938331	41665277	svtype=INV|svID=INV17294|LGRef=LG2|svLenR=726947|svLenQ=703061|scfQ=BGB004:8646404-9349464|+	iM03993-RA	exon7	41360299	41360516	+	218
BGM002	40938331	41665277	svtype=INV|svID=INV17294|LGRef=LG2|svLenR=726947|svLenQ=703061|scfQ=BGB004:8646404-9349464|+	iM03993-RA	exon8	41361609	41361744	+	136
BGM002	40938331	41665277	svtype=INV|svID=INV17294|LGRef=LG2|svLenR=726947|svLenQ=703061|scfQ=BGB004:8646404-9349464|+	iM03993-RA	exon9	41363192	41363369	+	178
BGM002	40938331	41665277	svtype=INV|svID=INV17294|LGRef=LG2|svLenR=726947|svLenQ=703061|scfQ=BGB004:8646404-9349464|+	iM03993-RA	exon10	41368512	41368625	+	114
BGM002	40938331	41665277	svtype=INV|svID=INV17294|LGRef=LG2|svLenR=726947|svLenQ=703061|scfQ=BGB004:8646404-9349464|+	iM03993-RA	exon11	41369451	41369576	+	126
BGM002	40938331	41665277	svtype=INV|svID=INV17294|LGRef=LG2|svLenR=726947|svLenQ=703061|scfQ=BGB004:8646404-9349464|+	iM03993-RA	exon12	41371135	41371355	+	221
BGM002	40938331	41665277	svtype=INV|svID=INV17294|LGRef=LG2|svLenR=726947|svLenQ=703061|scfQ=BGB004:8646404-9349464|+	iM03993-RA	exon13	41379753	41379913	+	161
BGM002	40938331	41665277	svtype=INV|svID=INV17294|LGRef=LG2|svLenR=726947|svLenQ=703061|scfQ=BGB004:8646404-9349464|+	iM03993-RA	exon14	41384126	41384322	+	197
BGM002	40938331	41665277	svtype=INV|svID=INV17294|LGRef=LG2|svLenR=726947|svLenQ=703061|scfQ=BGB004:8646404-9349464|+	iM03993-RA	exon15	41393423	41393658	+	236
BGM002	40938331	41665277	svtype=INV|svID=INV17294|LGRef=LG2|svLenR=726947|svLenQ=703061|scfQ=BGB004:8646404-9349464|+	iM03993-RA	exon16	41395089	41395252	+	164
BGM002	40938331	41665277	svtype=INV|svID=INV17294|LGRef=LG2|svLenR=726947|svLenQ=703061|scfQ=BGB004:8646404-9349464|+	iM03993-RA	exon17	41395890	41396544	+	655
BGM002	40938331	41665277	svtype=INV|svID=INV17294|LGRef=LG2|svLenR=726947|svLenQ=703061|scfQ=BGB004:8646404-9349464|+	iM03994-RA	exon1	41405859	41405967	+	109
BGM002	40938331	41665277	svtype=INV|svID=INV17294|LGRef=LG2|svLenR=726947|svLenQ=703061|scfQ=BGB004:8646404-9349464|+	iM03994-RA	exon2	41407051	41407203	+	153
BGM002	40938331	41665277	svtype=INV|svID=INV17294|LGRef=LG2|svLenR=726947|svLenQ=703061|scfQ=BGB004:8646404-9349464|+	iM03994-RA	exon3	41407757	41407881	+	125
BGM002	40938331	41665277	svtype=INV|svID=INV17294|LGRef=LG2|svLenR=726947|svLenQ=703061|scfQ=BGB004:8646404-9349464|+	iM03994-RA	exon4	41408251	41408387	+	137
BGM002	40938331	41665277	svtype=INV|svID=INV17294|LGRef=LG2|svLenR=726947|svLenQ=703061|scfQ=BGB004:8646404-9349464|+	iM03994-RA	exon5	41409393	41409585	+	193
BGM002	40938331	41665277	svtype=INV|svID=INV17294|LGRef=LG2|svLenR=726947|svLenQ=703061|scfQ=BGB004:8646404-9349464|+	iM03995-RA	exon17	41411264	41411608	-	345
BGM002	40938331	41665277	svtype=INV|svID=INV17294|LGRef=LG2|svLenR=726947|svLenQ=703061|scfQ=BGB004:8646404-9349464|+	iM03995-RA	exon16	41412851	41413734	-	884
BGM002	40938331	41665277	svtype=INV|svID=INV17294|LGRef=LG2|svLenR=726947|svLenQ=703061|scfQ=BGB004:8646404-9349464|+	iM03995-RA	exon15	41415252	41415387	-	136
BGM002	40938331	41665277	svtype=INV|svID=INV17294|LGRef=LG2|svLenR=726947|svLenQ=703061|scfQ=BGB004:8646404-9349464|+	iM03995-RA	exon14	41416896	41417140	-	245
BGM002	40938331	41665277	svtype=INV|svID=INV17294|LGRef=LG2|svLenR=726947|svLenQ=703061|scfQ=BGB004:8646404-9349464|+	iM03995-RA	exon13	41420024	41420259	-	236
BGM002	40938331	41665277	svtype=INV|svID=INV17294|LGRef=LG2|svLenR=726947|svLenQ=703061|scfQ=BGB004:8646404-9349464|+	iM03995-RA	exon12	41427714	41430755	-	3042
BGM002	40938331	41665277	svtype=INV|svID=INV17294|LGRef=LG2|svLenR=726947|svLenQ=703061|scfQ=BGB004:8646404-9349464|+	iM03995-RA	exon11	41433275	41433491	-	217
BGM002	40938331	41665277	svtype=INV|svID=INV17294|LGRef=LG2|svLenR=726947|svLenQ=703061|scfQ=BGB004:8646404-9349464|+	iM03995-RA	exon10	41438389	41438530	-	142
BGM002	40938331	41665277	svtype=INV|svID=INV17294|LGRef=LG2|svLenR=726947|svLenQ=703061|scfQ=BGB004:8646404-9349464|+	iM03995-RA	exon9	41438617	41438787	-	171
BGM002	40938331	41665277	svtype=INV|svID=INV17294|LGRef=LG2|svLenR=726947|svLenQ=703061|scfQ=BGB004:8646404-9349464|+	iM03995-RA	exon8	41439244	41439443	-	200
BGM002	40938331	41665277	svtype=INV|svID=INV17294|LGRef=LG2|svLenR=726947|svLenQ=703061|scfQ=BGB004:8646404-9349464|+	iM03995-RA	exon7	41440218	41440345	-	128
BGM002	40938331	41665277	svtype=INV|svID=INV17294|LGRef=LG2|svLenR=726947|svLenQ=703061|scfQ=BGB004:8646404-9349464|+	iM03995-RA	exon6	41440762	41440954	-	193
BGM002	40938331	41665277	svtype=INV|svID=INV17294|LGRef=LG2|svLenR=726947|svLenQ=703061|scfQ=BGB004:8646404-9349464|+	iM03995-RA	exon5	41442157	41442203	-	47
BGM002	40938331	41665277	svtype=INV|svID=INV17294|LGRef=LG2|svLenR=726947|svLenQ=703061|scfQ=BGB004:8646404-9349464|+	iM03995-RA	exon4	41443645	41443754	-	110
BGM002	40938331	41665277	svtype=INV|svID=INV17294|LGRef=LG2|svLenR=726947|svLenQ=703061|scfQ=BGB004:8646404-9349464|+	iM03995-RA	exon3	41444787	41444833	-	47
BGM002	40938331	41665277	svtype=INV|svID=INV17294|LGRef=LG2|svLenR=726947|svLenQ=703061|scfQ=BGB004:8646404-9349464|+	iM03995-RA	exon2	41446113	41446224	-	112
BGM002	40938331	41665277	svtype=INV|svID=INV17294|LGRef=LG2|svLenR=726947|svLenQ=703061|scfQ=BGB004:8646404-9349464|+	iM03995-RA	exon1	41446820	41446939	-	120
BGM002	40938331	41665277	svtype=INV|svID=INV17294|LGRef=LG2|svLenR=726947|svLenQ=703061|scfQ=BGB004:8646404-9349464|+	iM03996-RA	exon1	41453316	41453324	+	9
BGM002	40938331	41665277	svtype=INV|svID=INV17294|LGRef=LG2|svLenR=726947|svLenQ=703061|scfQ=BGB004:8646404-9349464|+	iM03996-RA	exon2	41453505	41454032	+	528
BGM002	40938331	41665277	svtype=INV|svID=INV17294|LGRef=LG2|svLenR=726947|svLenQ=703061|scfQ=BGB004:8646404-9349464|+	iM03997-RA	exon1	41458181	41458226	+	46
BGM002	40938331	41665277	svtype=INV|svID=INV17294|LGRef=LG2|svLenR=726947|svLenQ=703061|scfQ=BGB004:8646404-9349464|+	iM03997-RA	exon2	41460062	41460189	+	128
BGM002	40938331	41665277	svtype=INV|svID=INV17294|LGRef=LG2|svLenR=726947|svLenQ=703061|scfQ=BGB004:8646404-9349464|+	iM03997-RA	exon3	41461450	41462170	+	721
BGM002	40938331	41665277	svtype=INV|svID=INV17294|LGRef=LG2|svLenR=726947|svLenQ=703061|scfQ=BGB004:8646404-9349464|+	iM03997-RA	exon4	41464516	41464817	+	302
BGM002	40938331	41665277	svtype=INV|svID=INV17294|LGRef=LG2|svLenR=726947|svLenQ=703061|scfQ=BGB004:8646404-9349464|+	iM03998-RA	exon1	41474707	41474779	+	73
BGM002	40938331	41665277	svtype=INV|svID=INV17294|LGRef=LG2|svLenR=726947|svLenQ=703061|scfQ=BGB004:8646404-9349464|+	iM03998-RA	exon2	41475085	41475310	+	226
BGM002	40938331	41665277	svtype=INV|svID=INV17294|LGRef=LG2|svLenR=726947|svLenQ=703061|scfQ=BGB004:8646404-9349464|+	iM03998-RA	exon3	41475718	41475940	+	223
BGM002	40938331	41665277	svtype=INV|svID=INV17294|LGRef=LG2|svLenR=726947|svLenQ=703061|scfQ=BGB004:8646404-9349464|+	iM03998-RA	exon4	41477245	41477409	+	165
BGM002	40938331	41665277	svtype=INV|svID=INV17294|LGRef=LG2|svLenR=726947|svLenQ=703061|scfQ=BGB004:8646404-9349464|+	iM03998-RA	exon5	41478982	41479126	+	145
BGM002	40938331	41665277	svtype=INV|svID=INV17294|LGRef=LG2|svLenR=726947|svLenQ=703061|scfQ=BGB004:8646404-9349464|+	iM03998-RA	exon6	41480973	41481173	+	201
BGM002	40938331	41665277	svtype=INV|svID=INV17294|LGRef=LG2|svLenR=726947|svLenQ=703061|scfQ=BGB004:8646404-9349464|+	iM03998-RA	exon7	41482191	41482331	+	141
BGM002	40938331	41665277	svtype=INV|svID=INV17294|LGRef=LG2|svLenR=726947|svLenQ=703061|scfQ=BGB004:8646404-9349464|+	iM03998-RA	exon8	41482718	41482903	+	186
BGM002	40938331	41665277	svtype=INV|svID=INV17294|LGRef=LG2|svLenR=726947|svLenQ=703061|scfQ=BGB004:8646404-9349464|+	iM03998-RA	exon9	41484161	41484264	+	104
BGM002	40938331	41665277	svtype=INV|svID=INV17294|LGRef=LG2|svLenR=726947|svLenQ=703061|scfQ=BGB004:8646404-9349464|+	iM03998-RA	exon10	41485438	41485608	+	171
BGM002	40938331	41665277	svtype=INV|svID=INV17294|LGRef=LG2|svLenR=726947|svLenQ=703061|scfQ=BGB004:8646404-9349464|+	iM03999-RA	exon15	41498414	41498594	-	181
BGM002	40938331	41665277	svtype=INV|svID=INV17294|LGRef=LG2|svLenR=726947|svLenQ=703061|scfQ=BGB004:8646404-9349464|+	iM03999-RA	exon14	41499965	41500068	-	104
BGM002	40938331	41665277	svtype=INV|svID=INV17294|LGRef=LG2|svLenR=726947|svLenQ=703061|scfQ=BGB004:8646404-9349464|+	iM03999-RA	exon13	41501549	41501720	-	172
BGM002	40938331	41665277	svtype=INV|svID=INV17294|LGRef=LG2|svLenR=726947|svLenQ=703061|scfQ=BGB004:8646404-9349464|+	iM03999-RA	exon12	41503332	41503449	-	118
BGM002	40938331	41665277	svtype=INV|svID=INV17294|LGRef=LG2|svLenR=726947|svLenQ=703061|scfQ=BGB004:8646404-9349464|+	iM03999-RA	exon11	41503923	41504814	-	892
BGM002	40938331	41665277	svtype=INV|svID=INV17294|LGRef=LG2|svLenR=726947|svLenQ=703061|scfQ=BGB004:8646404-9349464|+	iM03999-RA	exon10	41506378	41506488	-	111
BGM002	40938331	41665277	svtype=INV|svID=INV17294|LGRef=LG2|svLenR=726947|svLenQ=703061|scfQ=BGB004:8646404-9349464|+	iM03999-RA	exon9	41506632	41506715	-	84
BGM002	40938331	41665277	svtype=INV|svID=INV17294|LGRef=LG2|svLenR=726947|svLenQ=703061|scfQ=BGB004:8646404-9349464|+	iM03999-RA	exon8	41506808	41506975	-	168
BGM002	40938331	41665277	svtype=INV|svID=INV17294|LGRef=LG2|svLenR=726947|svLenQ=703061|scfQ=BGB004:8646404-9349464|+	iM03999-RA	exon7	41507192	41507290	-	99
BGM002	40938331	41665277	svtype=INV|svID=INV17294|LGRef=LG2|svLenR=726947|svLenQ=703061|scfQ=BGB004:8646404-9349464|+	iM03999-RA	exon6	41507781	41507873	-	93
BGM002	40938331	41665277	svtype=INV|svID=INV17294|LGRef=LG2|svLenR=726947|svLenQ=703061|scfQ=BGB004:8646404-9349464|+	iM03999-RA	exon5	41508821	41508889	-	69
BGM002	40938331	41665277	svtype=INV|svID=INV17294|LGRef=LG2|svLenR=726947|svLenQ=703061|scfQ=BGB004:8646404-9349464|+	iM03999-RA	exon4	41509104	41509247	-	144
BGM002	40938331	41665277	svtype=INV|svID=INV17294|LGRef=LG2|svLenR=726947|svLenQ=703061|scfQ=BGB004:8646404-9349464|+	iM03999-RA	exon3	41509598	41509714	-	117
BGM002	40938331	41665277	svtype=INV|svID=INV17294|LGRef=LG2|svLenR=726947|svLenQ=703061|scfQ=BGB004:8646404-9349464|+	iM03999-RA	exon2	41510229	41510314	-	86
BGM002	40938331	41665277	svtype=INV|svID=INV17294|LGRef=LG2|svLenR=726947|svLenQ=703061|scfQ=BGB004:8646404-9349464|+	iM03999-RA	exon1	41510906	41510963	-	58
BGM002	40938331	41665277	svtype=INV|svID=INV17294|LGRef=LG2|svLenR=726947|svLenQ=703061|scfQ=BGB004:8646404-9349464|+	iM04000-RA	exon17	41520768	41520934	-	167
BGM002	40938331	41665277	svtype=INV|svID=INV17294|LGRef=LG2|svLenR=726947|svLenQ=703061|scfQ=BGB004:8646404-9349464|+	iM04000-RA	exon16	41522143	41522219	-	77
BGM002	40938331	41665277	svtype=INV|svID=INV17294|LGRef=LG2|svLenR=726947|svLenQ=703061|scfQ=BGB004:8646404-9349464|+	iM04000-RA	exon15	41522403	41522499	-	97
BGM002	40938331	41665277	svtype=INV|svID=INV17294|LGRef=LG2|svLenR=726947|svLenQ=703061|scfQ=BGB004:8646404-9349464|+	iM04000-RA	exon14	41523479	41523580	-	102
BGM002	40938331	41665277	svtype=INV|svID=INV17294|LGRef=LG2|svLenR=726947|svLenQ=703061|scfQ=BGB004:8646404-9349464|+	iM04000-RA	exon13	41530485	41530560	-	76
BGM002	40938331	41665277	svtype=INV|svID=INV17294|LGRef=LG2|svLenR=726947|svLenQ=703061|scfQ=BGB004:8646404-9349464|+	iM04000-RA	exon12	41530776	41530845	-	70
BGM002	40938331	41665277	svtype=INV|svID=INV17294|LGRef=LG2|svLenR=726947|svLenQ=703061|scfQ=BGB004:8646404-9349464|+	iM04000-RA	exon11	41533858	41533909	-	52
BGM002	40938331	41665277	svtype=INV|svID=INV17294|LGRef=LG2|svLenR=726947|svLenQ=703061|scfQ=BGB004:8646404-9349464|+	iM04000-RA	exon10	41534745	41534898	-	154
BGM002	40938331	41665277	svtype=INV|svID=INV17294|LGRef=LG2|svLenR=726947|svLenQ=703061|scfQ=BGB004:8646404-9349464|+	iM04000-RA	exon9	41535588	41535687	-	100
BGM002	40938331	41665277	svtype=INV|svID=INV17294|LGRef=LG2|svLenR=726947|svLenQ=703061|scfQ=BGB004:8646404-9349464|+	iM04000-RA	exon8	41536784	41536798	-	15
BGM002	40938331	41665277	svtype=INV|svID=INV17294|LGRef=LG2|svLenR=726947|svLenQ=703061|scfQ=BGB004:8646404-9349464|+	iM04000-RA	exon7	41538011	41538129	-	119
BGM002	40938331	41665277	svtype=INV|svID=INV17294|LGRef=LG2|svLenR=726947|svLenQ=703061|scfQ=BGB004:8646404-9349464|+	iM04000-RA	exon6	41539150	41539269	-	120
BGM002	40938331	41665277	svtype=INV|svID=INV17294|LGRef=LG2|svLenR=726947|svLenQ=703061|scfQ=BGB004:8646404-9349464|+	iM04000-RA	exon5	41543251	41543346	-	96
BGM002	40938331	41665277	svtype=INV|svID=INV17294|LGRef=LG2|svLenR=726947|svLenQ=703061|scfQ=BGB004:8646404-9349464|+	iM04000-RA	exon4	41544712	41544720	-	9
BGM002	40938331	41665277	svtype=INV|svID=INV17294|LGRef=LG2|svLenR=726947|svLenQ=703061|scfQ=BGB004:8646404-9349464|+	iM04000-RA	exon3	41544813	41544840	-	28
BGM002	40938331	41665277	svtype=INV|svID=INV17294|LGRef=LG2|svLenR=726947|svLenQ=703061|scfQ=BGB004:8646404-9349464|+	iM04000-RA	exon2	41556207	41556265	-	59
BGM002	40938331	41665277	svtype=INV|svID=INV17294|LGRef=LG2|svLenR=726947|svLenQ=703061|scfQ=BGB004:8646404-9349464|+	iM04000-RA	exon1	41556801	41556821	-	21
BGM002	40938331	41665277	svtype=INV|svID=INV17294|LGRef=LG2|svLenR=726947|svLenQ=703061|scfQ=BGB004:8646404-9349464|+	iM04001-RA	exon14	41569205	41569359	-	155
BGM002	40938331	41665277	svtype=INV|svID=INV17294|LGRef=LG2|svLenR=726947|svLenQ=703061|scfQ=BGB004:8646404-9349464|+	iM04001-RA	exon13	41571785	41571861	-	77
BGM002	40938331	41665277	svtype=INV|svID=INV17294|LGRef=LG2|svLenR=726947|svLenQ=703061|scfQ=BGB004:8646404-9349464|+	iM04001-RA	exon12	41572097	41572193	-	97
BGM002	40938331	41665277	svtype=INV|svID=INV17294|LGRef=LG2|svLenR=726947|svLenQ=703061|scfQ=BGB004:8646404-9349464|+	iM04001-RA	exon11	41572785	41572886	-	102
BGM002	40938331	41665277	svtype=INV|svID=INV17294|LGRef=LG2|svLenR=726947|svLenQ=703061|scfQ=BGB004:8646404-9349464|+	iM04001-RA	exon10	41574119	41574194	-	76
BGM002	40938331	41665277	svtype=INV|svID=INV17294|LGRef=LG2|svLenR=726947|svLenQ=703061|scfQ=BGB004:8646404-9349464|+	iM04001-RA	exon9	41574302	41574371	-	70
BGM002	40938331	41665277	svtype=INV|svID=INV17294|LGRef=LG2|svLenR=726947|svLenQ=703061|scfQ=BGB004:8646404-9349464|+	iM04001-RA	exon8	41575624	41575675	-	52
BGM002	40938331	41665277	svtype=INV|svID=INV17294|LGRef=LG2|svLenR=726947|svLenQ=703061|scfQ=BGB004:8646404-9349464|+	iM04001-RA	exon7	41576294	41576447	-	154
BGM002	40938331	41665277	svtype=INV|svID=INV17294|LGRef=LG2|svLenR=726947|svLenQ=703061|scfQ=BGB004:8646404-9349464|+	iM04001-RA	exon6	41578457	41578556	-	100
BGM002	40938331	41665277	svtype=INV|svID=INV17294|LGRef=LG2|svLenR=726947|svLenQ=703061|scfQ=BGB004:8646404-9349464|+	iM04001-RA	exon5	41578932	41578946	-	15
BGM002	40938331	41665277	svtype=INV|svID=INV17294|LGRef=LG2|svLenR=726947|svLenQ=703061|scfQ=BGB004:8646404-9349464|+	iM04001-RA	exon4	41582846	41582964	-	119
BGM002	40938331	41665277	svtype=INV|svID=INV17294|LGRef=LG2|svLenR=726947|svLenQ=703061|scfQ=BGB004:8646404-9349464|+	iM04001-RA	exon3	41583427	41583546	-	120
BGM002	40938331	41665277	svtype=INV|svID=INV17294|LGRef=LG2|svLenR=726947|svLenQ=703061|scfQ=BGB004:8646404-9349464|+	iM04001-RA	exon2	41583814	41583909	-	96
BGM002	40938331	41665277	svtype=INV|svID=INV17294|LGRef=LG2|svLenR=726947|svLenQ=703061|scfQ=BGB004:8646404-9349464|+	iM04001-RA	exon1	41585083	41585199	-	117
BGM002	40938331	41665277	svtype=INV|svID=INV17294|LGRef=LG2|svLenR=726947|svLenQ=703061|scfQ=BGB004:8646404-9349464|+	iM04002-RA	exon1	41599763	41599780	+	18
BGM002	40938331	41665277	svtype=INV|svID=INV17294|LGRef=LG2|svLenR=726947|svLenQ=703061|scfQ=BGB004:8646404-9349464|+	iM04002-RA	exon2	41605267	41605317	+	51
BGM002	40938331	41665277	svtype=INV|svID=INV17294|LGRef=LG2|svLenR=726947|svLenQ=703061|scfQ=BGB004:8646404-9349464|+	iM04002-RA	exon3	41605739	41605822	+	84
BGM002	40938331	41665277	svtype=INV|svID=INV17294|LGRef=LG2|svLenR=726947|svLenQ=703061|scfQ=BGB004:8646404-9349464|+	iM04002-RA	exon4	41605945	41606028	+	84
BGM002	40938331	41665277	svtype=INV|svID=INV17294|LGRef=LG2|svLenR=726947|svLenQ=703061|scfQ=BGB004:8646404-9349464|+	iM04002-RA	exon5	41606692	41606748	+	57
BGM002	40938331	41665277	svtype=INV|svID=INV17294|LGRef=LG2|svLenR=726947|svLenQ=703061|scfQ=BGB004:8646404-9349464|+	iM04003-RA	exon1	41608736	41609083	+	348
BGM002	40938331	41665277	svtype=INV|svID=INV17294|LGRef=LG2|svLenR=726947|svLenQ=703061|scfQ=BGB004:8646404-9349464|+	iM04004-RA	exon1	41609756	41609897	+	142
BGM002	40938331	41665277	svtype=INV|svID=INV17294|LGRef=LG2|svLenR=726947|svLenQ=703061|scfQ=BGB004:8646404-9349464|+	iM04004-RA	exon2	41610573	41612719	+	2147
BGM002	40938331	41665277	svtype=INV|svID=INV17294|LGRef=LG2|svLenR=726947|svLenQ=703061|scfQ=BGB004:8646404-9349464|+	iM04005-RA	exon1	41614206	41614427	+	222
BGM002	40938331	41665277	svtype=INV|svID=INV17294|LGRef=LG2|svLenR=726947|svLenQ=703061|scfQ=BGB004:8646404-9349464|+	iM04005-RA	exon3	41615537	41618500	+	2964
BGM002	40938331	41665277	svtype=INV|svID=INV17294|LGRef=LG2|svLenR=726947|svLenQ=703061|scfQ=BGB004:8646404-9349464|+	iM04005-RA	exon4	41620210	41620343	+	134
BGM002	40938331	41665277	svtype=INV|svID=INV17294|LGRef=LG2|svLenR=726947|svLenQ=703061|scfQ=BGB004:8646404-9349464|+	iM04006-RA	exon1	41626425	41628254	-	1830
BGM002	40938331	41665277	svtype=INV|svID=INV17294|LGRef=LG2|svLenR=726947|svLenQ=703061|scfQ=BGB004:8646404-9349464|+	iM04007-RA	exon5	41634410	41634520	-	111
BGM002	40938331	41665277	svtype=INV|svID=INV17294|LGRef=LG2|svLenR=726947|svLenQ=703061|scfQ=BGB004:8646404-9349464|+	iM04007-RA	exon4	41634743	41634952	-	210
BGM002	40938331	41665277	svtype=INV|svID=INV17294|LGRef=LG2|svLenR=726947|svLenQ=703061|scfQ=BGB004:8646404-9349464|+	iM04007-RA	exon3	41638416	41638649	-	234
BGM002	40938331	41665277	svtype=INV|svID=INV17294|LGRef=LG2|svLenR=726947|svLenQ=703061|scfQ=BGB004:8646404-9349464|+	iM04007-RA	exon2	41643400	41643445	-	46
BGM002	40938331	41665277	svtype=INV|svID=INV17294|LGRef=LG2|svLenR=726947|svLenQ=703061|scfQ=BGB004:8646404-9349464|+	iM04007-RA	exon1	41643541	41643597	-	57
BGM002	40938331	41665277	svtype=INV|svID=INV17294|LGRef=LG2|svLenR=726947|svLenQ=703061|scfQ=BGB004:8646404-9349464|+	iM04008-RA	exon1	41651240	41652094	-	855
BGM002	40938331	41665277	svtype=INV|svID=INV17294|LGRef=LG2|svLenR=726947|svLenQ=703061|scfQ=BGB004:8646404-9349464|+	iM04009-RA	exon1	41652435	41653310	+	876
BGM002	40938331	41665277	svtype=INV|svID=INV17294|LGRef=LG2|svLenR=726947|svLenQ=703061|scfQ=BGB004:8646404-9349464|+	iM04005-RA	exon2	41615005	41615437	+	433
BGM002	40938331	41665277	svtype=INV|svID=INV17294|LGRef=LG2|svLenR=726947|svLenQ=703061|scfQ=BGB004:8646404-9349464|+	iM04007-RA	exon6	41629646	41632950	-	3305
BGM002	40938331	41665277	svtype=INV|svID=INV17294|LGRef=LG2|svLenR=726947|svLenQ=703061|scfQ=BGB004:8646404-9349464|+	iM04010-RA	exon1	41664496	41665203	-	708
BGM002	40938331	41665277	svtype=INV|svID=INV17294|LGRef=LG2|svLenR=726947|svLenQ=703061|scfQ=BGB004:8646404-9349464|+	iM03981-RA	exon18	41025330	41025543	-	214
BGM002	41481560	41504649	svtype=INVDP_copygain|svID=INVDP19822|LGRef=LG2|svLenR=23090|svLenQ=18510|scfQ=BGB:0-0|+	iM03998-RA	exon7	41482191	41482331	+	141
BGM002	41481560	41504649	svtype=INVDP_copygain|svID=INVDP19822|LGRef=LG2|svLenR=23090|svLenQ=18510|scfQ=BGB:0-0|+	iM03998-RA	exon8	41482718	41482903	+	186
BGM002	41481560	41504649	svtype=INVDP_copygain|svID=INVDP19822|LGRef=LG2|svLenR=23090|svLenQ=18510|scfQ=BGB:0-0|+	iM03998-RA	exon9	41484161	41484264	+	104
BGM002	41481560	41504649	svtype=INVDP_copygain|svID=INVDP19822|LGRef=LG2|svLenR=23090|svLenQ=18510|scfQ=BGB:0-0|+	iM03998-RA	exon10	41485438	41485608	+	171
BGM002	41481560	41504649	svtype=INVDP_copygain|svID=INVDP19822|LGRef=LG2|svLenR=23090|svLenQ=18510|scfQ=BGB:0-0|+	iM03999-RA	exon15	41498414	41498594	-	181
BGM002	41481560	41504649	svtype=INVDP_copygain|svID=INVDP19822|LGRef=LG2|svLenR=23090|svLenQ=18510|scfQ=BGB:0-0|+	iM03999-RA	exon14	41499965	41500068	-	104
BGM002	41481560	41504649	svtype=INVDP_copygain|svID=INVDP19822|LGRef=LG2|svLenR=23090|svLenQ=18510|scfQ=BGB:0-0|+	iM03999-RA	exon13	41501549	41501720	-	172
BGM002	41481560	41504649	svtype=INVDP_copygain|svID=INVDP19822|LGRef=LG2|svLenR=23090|svLenQ=18510|scfQ=BGB:0-0|+	iM03999-RA	exon12	41503332	41503449	-	118
BGM002	41481560	41504649	svtype=INVDP_copygain|svID=INVDP19822|LGRef=LG2|svLenR=23090|svLenQ=18510|scfQ=BGB:0-0|+	iM03999-RA	exon11	41503923	41504814	-	727
BGM002	41653130	41655301	svtype=INVDP_copygain|svID=INVDP29876|LGRef=LG2|svLenR=2172|svLenQ=2226|scfQ=BGB047:328079-330304|+	iM04009-RA	exon1	41652435	41653310	+	180
BGM002	41706688	41726842	svtype=INVTR|svID=INVTR18325|LGRef=LG2|svLenR=20155|svLenQ=23703|scfQ=BGB004:8608837-8632539|+	iM04013-RA	exon16	41706832	41706843	-	12
BGM002	41706688	41726842	svtype=INVTR|svID=INVTR18325|LGRef=LG2|svLenR=20155|svLenQ=23703|scfQ=BGB004:8608837-8632539|+	iM04013-RA	exon15	41706911	41706937	-	27
BGM002	41706688	41726842	svtype=INVTR|svID=INVTR18325|LGRef=LG2|svLenR=20155|svLenQ=23703|scfQ=BGB004:8608837-8632539|+	iM04013-RA	exon14	41707025	41707151	-	127
BGM002	41706688	41726842	svtype=INVTR|svID=INVTR18325|LGRef=LG2|svLenR=20155|svLenQ=23703|scfQ=BGB004:8608837-8632539|+	iM04013-RA	exon13	41707518	41707635	-	118
BGM002	41706688	41726842	svtype=INVTR|svID=INVTR18325|LGRef=LG2|svLenR=20155|svLenQ=23703|scfQ=BGB004:8608837-8632539|+	iM04013-RA	exon12	41708400	41708524	-	125
BGM002	41706688	41726842	svtype=INVTR|svID=INVTR18325|LGRef=LG2|svLenR=20155|svLenQ=23703|scfQ=BGB004:8608837-8632539|+	iM04013-RA	exon11	41709246	41709427	-	182
BGM002	41706688	41726842	svtype=INVTR|svID=INVTR18325|LGRef=LG2|svLenR=20155|svLenQ=23703|scfQ=BGB004:8608837-8632539|+	iM04013-RA	exon10	41711015	41711169	-	155
BGM002	41706688	41726842	svtype=INVTR|svID=INVTR18325|LGRef=LG2|svLenR=20155|svLenQ=23703|scfQ=BGB004:8608837-8632539|+	iM04013-RA	exon9	41711894	41712025	-	132
BGM002	41706688	41726842	svtype=INVTR|svID=INVTR18325|LGRef=LG2|svLenR=20155|svLenQ=23703|scfQ=BGB004:8608837-8632539|+	iM04013-RA	exon8	41712909	41713052	-	144
BGM002	41706688	41726842	svtype=INVTR|svID=INVTR18325|LGRef=LG2|svLenR=20155|svLenQ=23703|scfQ=BGB004:8608837-8632539|+	iM04013-RA	exon7	41714744	41714919	-	176
BGM002	41706688	41726842	svtype=INVTR|svID=INVTR18325|LGRef=LG2|svLenR=20155|svLenQ=23703|scfQ=BGB004:8608837-8632539|+	iM04013-RA	exon6	41715797	41715960	-	164
BGM002	41706688	41726842	svtype=INVTR|svID=INVTR18325|LGRef=LG2|svLenR=20155|svLenQ=23703|scfQ=BGB004:8608837-8632539|+	iM04013-RA	exon5	41716931	41717037	-	107
BGM002	41706688	41726842	svtype=INVTR|svID=INVTR18325|LGRef=LG2|svLenR=20155|svLenQ=23703|scfQ=BGB004:8608837-8632539|+	iM04013-RA	exon4	41718712	41718790	-	79
BGM002	41706688	41726842	svtype=INVTR|svID=INVTR18325|LGRef=LG2|svLenR=20155|svLenQ=23703|scfQ=BGB004:8608837-8632539|+	iM04013-RA	exon3	41718998	41719163	-	166
BGM002	41706688	41726842	svtype=INVTR|svID=INVTR18325|LGRef=LG2|svLenR=20155|svLenQ=23703|scfQ=BGB004:8608837-8632539|+	iM04013-RA	exon2	41719932	41720087	-	156
BGM002	41706688	41726842	svtype=INVTR|svID=INVTR18325|LGRef=LG2|svLenR=20155|svLenQ=23703|scfQ=BGB004:8608837-8632539|+	iM04013-RA	exon1	41720818	41721043	-	226
BGM002	42761372	42768831	svtype=INVDP_copyloss|svID=INVDP29944|LGRef=LG2|svLenR=7460|svLenQ=7454|scfQ=BGB057:845388-852841|+	iM04052-RA	exon1	42761715	42762062	-	348
BGM002	42761372	42768831	svtype=INVDP_copyloss|svID=INVDP29944|LGRef=LG2|svLenR=7460|svLenQ=7454|scfQ=BGB057:845388-852841|+	iM04053-RA	exon2	42763548	42765694	-	2147
BGM002	42761372	42768831	svtype=INVDP_copyloss|svID=INVDP29944|LGRef=LG2|svLenR=7460|svLenQ=7454|scfQ=BGB057:845388-852841|+	iM04053-RA	exon1	42765992	42766403	-	412
BGM002	42761372	42768831	svtype=INVDP_copyloss|svID=INVDP29944|LGRef=LG2|svLenR=7460|svLenQ=7454|scfQ=BGB057:845388-852841|+	iM04054-RA	exon1	42767073	42767420	-	348
BGM002	42958823	42971936	svtype=INVTR|svID=INVTR18328|LGRef=LG2|svLenR=13114|svLenQ=10769|scfQ=BGB004:11058014-11068782|+	iM04061-RA	exon5	42959076	42959162	+	87
BGM002	42958823	42971936	svtype=INVTR|svID=INVTR18328|LGRef=LG2|svLenR=13114|svLenQ=10769|scfQ=BGB004:11058014-11068782|+	iM04061-RA	exon6	42965637	42967244	+	1608
BGM002	42965292	42987822	svtype=INVTR|svID=INVTR18329|LGRef=LG2|svLenR=22531|svLenQ=32172|scfQ=BGB004:11032044-11064215|+	iM04061-RA	exon6	42965637	42967244	+	1608
BGM002	42965292	42987822	svtype=INVTR|svID=INVTR18329|LGRef=LG2|svLenR=22531|svLenQ=32172|scfQ=BGB004:11032044-11064215|+	iM04062-RA	exon1	42977067	42977249	+	183
BGM002	42965292	42987822	svtype=INVTR|svID=INVTR18329|LGRef=LG2|svLenR=22531|svLenQ=32172|scfQ=BGB004:11032044-11064215|+	iM04062-RA	exon2	42982396	42982710	+	315
BGM002	42990465	43068148	svtype=TRANS|svID=TRANS17769|LGRef=LG2|svLenR=77684|svLenQ=74368|scfQ=BGB004:11160612-11234979|+	iM04063-RA	exon15	42993479	42993652	-	174
BGM002	42990465	43068148	svtype=TRANS|svID=TRANS17769|LGRef=LG2|svLenR=77684|svLenQ=74368|scfQ=BGB004:11160612-11234979|+	iM04063-RA	exon14	42994645	42994823	-	179
BGM002	42990465	43068148	svtype=TRANS|svID=TRANS17769|LGRef=LG2|svLenR=77684|svLenQ=74368|scfQ=BGB004:11160612-11234979|+	iM04063-RA	exon13	42995426	42995581	-	156
BGM002	42990465	43068148	svtype=TRANS|svID=TRANS17769|LGRef=LG2|svLenR=77684|svLenQ=74368|scfQ=BGB004:11160612-11234979|+	iM04063-RA	exon12	42996767	42996903	-	137
BGM002	42990465	43068148	svtype=TRANS|svID=TRANS17769|LGRef=LG2|svLenR=77684|svLenQ=74368|scfQ=BGB004:11160612-11234979|+	iM04063-RA	exon11	42997434	42997529	-	96
BGM002	42990465	43068148	svtype=TRANS|svID=TRANS17769|LGRef=LG2|svLenR=77684|svLenQ=74368|scfQ=BGB004:11160612-11234979|+	iM04063-RA	exon10	43000306	43000429	-	124
BGM002	42990465	43068148	svtype=TRANS|svID=TRANS17769|LGRef=LG2|svLenR=77684|svLenQ=74368|scfQ=BGB004:11160612-11234979|+	iM04063-RA	exon9	43005927	43007039	-	1113
BGM002	42990465	43068148	svtype=TRANS|svID=TRANS17769|LGRef=LG2|svLenR=77684|svLenQ=74368|scfQ=BGB004:11160612-11234979|+	iM04063-RA	exon8	43007485	43007514	-	30
BGM002	42990465	43068148	svtype=TRANS|svID=TRANS17769|LGRef=LG2|svLenR=77684|svLenQ=74368|scfQ=BGB004:11160612-11234979|+	iM04063-RA	exon7	43010052	43010120	-	69
BGM002	42990465	43068148	svtype=TRANS|svID=TRANS17769|LGRef=LG2|svLenR=77684|svLenQ=74368|scfQ=BGB004:11160612-11234979|+	iM04063-RA	exon6	43010290	43010422	-	133
BGM002	42990465	43068148	svtype=TRANS|svID=TRANS17769|LGRef=LG2|svLenR=77684|svLenQ=74368|scfQ=BGB004:11160612-11234979|+	iM04063-RA	exon5	43011903	43012123	-	221
BGM002	42990465	43068148	svtype=TRANS|svID=TRANS17769|LGRef=LG2|svLenR=77684|svLenQ=74368|scfQ=BGB004:11160612-11234979|+	iM04063-RA	exon4	43013555	43013699	-	145
BGM002	42990465	43068148	svtype=TRANS|svID=TRANS17769|LGRef=LG2|svLenR=77684|svLenQ=74368|scfQ=BGB004:11160612-11234979|+	iM04063-RA	exon3	43015365	43015487	-	123
BGM002	42990465	43068148	svtype=TRANS|svID=TRANS17769|LGRef=LG2|svLenR=77684|svLenQ=74368|scfQ=BGB004:11160612-11234979|+	iM04063-RA	exon2	43022617	43022772	-	156
BGM002	42990465	43068148	svtype=TRANS|svID=TRANS17769|LGRef=LG2|svLenR=77684|svLenQ=74368|scfQ=BGB004:11160612-11234979|+	iM04063-RA	exon1	43026116	43026193	-	78
BGM002	42990465	43068148	svtype=TRANS|svID=TRANS17769|LGRef=LG2|svLenR=77684|svLenQ=74368|scfQ=BGB004:11160612-11234979|+	iM04064-RA	exon56	43044678	43044882	-	205
BGM002	42990465	43068148	svtype=TRANS|svID=TRANS17769|LGRef=LG2|svLenR=77684|svLenQ=74368|scfQ=BGB004:11160612-11234979|+	iM04064-RA	exon55	43045360	43045456	-	97
BGM002	42990465	43068148	svtype=TRANS|svID=TRANS17769|LGRef=LG2|svLenR=77684|svLenQ=74368|scfQ=BGB004:11160612-11234979|+	iM04064-RA	exon54	43045792	43045920	-	129
BGM002	42990465	43068148	svtype=TRANS|svID=TRANS17769|LGRef=LG2|svLenR=77684|svLenQ=74368|scfQ=BGB004:11160612-11234979|+	iM04064-RA	exon53	43046599	43046757	-	159
BGM002	42990465	43068148	svtype=TRANS|svID=TRANS17769|LGRef=LG2|svLenR=77684|svLenQ=74368|scfQ=BGB004:11160612-11234979|+	iM04064-RA	exon52	43047541	43047628	-	88
BGM002	42990465	43068148	svtype=TRANS|svID=TRANS17769|LGRef=LG2|svLenR=77684|svLenQ=74368|scfQ=BGB004:11160612-11234979|+	iM04064-RA	exon51	43048027	43048123	-	97
BGM002	42990465	43068148	svtype=TRANS|svID=TRANS17769|LGRef=LG2|svLenR=77684|svLenQ=74368|scfQ=BGB004:11160612-11234979|+	iM04064-RA	exon50	43048800	43049067	-	268
BGM002	42990465	43068148	svtype=TRANS|svID=TRANS17769|LGRef=LG2|svLenR=77684|svLenQ=74368|scfQ=BGB004:11160612-11234979|+	iM04064-RA	exon49	43049573	43049642	-	70
BGM002	42990465	43068148	svtype=TRANS|svID=TRANS17769|LGRef=LG2|svLenR=77684|svLenQ=74368|scfQ=BGB004:11160612-11234979|+	iM04064-RA	exon48	43049930	43050024	-	95
BGM002	42990465	43068148	svtype=TRANS|svID=TRANS17769|LGRef=LG2|svLenR=77684|svLenQ=74368|scfQ=BGB004:11160612-11234979|+	iM04064-RA	exon47	43050702	43050875	-	174
BGM002	42990465	43068148	svtype=TRANS|svID=TRANS17769|LGRef=LG2|svLenR=77684|svLenQ=74368|scfQ=BGB004:11160612-11234979|+	iM04064-RA	exon46	43052073	43052237	-	165
BGM002	42990465	43068148	svtype=TRANS|svID=TRANS17769|LGRef=LG2|svLenR=77684|svLenQ=74368|scfQ=BGB004:11160612-11234979|+	iM04064-RA	exon45	43052555	43052725	-	171
BGM002	42990465	43068148	svtype=TRANS|svID=TRANS17769|LGRef=LG2|svLenR=77684|svLenQ=74368|scfQ=BGB004:11160612-11234979|+	iM04064-RA	exon44	43052853	43053020	-	168
BGM002	42990465	43068148	svtype=TRANS|svID=TRANS17769|LGRef=LG2|svLenR=77684|svLenQ=74368|scfQ=BGB004:11160612-11234979|+	iM04064-RA	exon43	43053287	43053445	-	159
BGM002	42990465	43068148	svtype=TRANS|svID=TRANS17769|LGRef=LG2|svLenR=77684|svLenQ=74368|scfQ=BGB004:11160612-11234979|+	iM04064-RA	exon42	43054021	43054173	-	153
BGM002	42990465	43068148	svtype=TRANS|svID=TRANS17769|LGRef=LG2|svLenR=77684|svLenQ=74368|scfQ=BGB004:11160612-11234979|+	iM04064-RA	exon41	43059719	43059874	-	156
BGM002	42990465	43068148	svtype=TRANS|svID=TRANS17769|LGRef=LG2|svLenR=77684|svLenQ=74368|scfQ=BGB004:11160612-11234979|+	iM04064-RA	exon40	43059995	43060159	-	165
BGM002	42990465	43068148	svtype=TRANS|svID=TRANS17769|LGRef=LG2|svLenR=77684|svLenQ=74368|scfQ=BGB004:11160612-11234979|+	iM04064-RA	exon39	43060449	43060613	-	165
BGM002	42990465	43068148	svtype=TRANS|svID=TRANS17769|LGRef=LG2|svLenR=77684|svLenQ=74368|scfQ=BGB004:11160612-11234979|+	iM04064-RA	exon38	43061296	43061460	-	165
BGM002	42990465	43068148	svtype=TRANS|svID=TRANS17769|LGRef=LG2|svLenR=77684|svLenQ=74368|scfQ=BGB004:11160612-11234979|+	iM04064-RA	exon37	43061610	43061780	-	171
BGM002	42990465	43068148	svtype=TRANS|svID=TRANS17769|LGRef=LG2|svLenR=77684|svLenQ=74368|scfQ=BGB004:11160612-11234979|+	iM04064-RA	exon36	43061910	43062086	-	177
BGM002	42990465	43068148	svtype=TRANS|svID=TRANS17769|LGRef=LG2|svLenR=77684|svLenQ=74368|scfQ=BGB004:11160612-11234979|+	iM04064-RA	exon35	43062281	43062451	-	171
BGM002	42990465	43068148	svtype=TRANS|svID=TRANS17769|LGRef=LG2|svLenR=77684|svLenQ=74368|scfQ=BGB004:11160612-11234979|+	iM04064-RA	exon34	43063585	43063746	-	162
BGM002	42990465	43068148	svtype=TRANS|svID=TRANS17769|LGRef=LG2|svLenR=77684|svLenQ=74368|scfQ=BGB004:11160612-11234979|+	iM04064-RA	exon33	43064679	43064840	-	162
BGM002	42990465	43068148	svtype=TRANS|svID=TRANS17769|LGRef=LG2|svLenR=77684|svLenQ=74368|scfQ=BGB004:11160612-11234979|+	iM04064-RA	exon32	43066814	43066975	-	162
BGM002	42990465	43068148	svtype=TRANS|svID=TRANS17769|LGRef=LG2|svLenR=77684|svLenQ=74368|scfQ=BGB004:11160612-11234979|+	iM04064-RA	exon31	43067669	43067746	-	78
BGM002	42990465	43068148	svtype=TRANS|svID=TRANS17769|LGRef=LG2|svLenR=77684|svLenQ=74368|scfQ=BGB004:11160612-11234979|+	iM04064-RA	exon30	43067929	43068117	-	189
BGM002	43612222	43615121	svtype=INVDP_copygain|svID=INVDP29953|LGRef=LG2|svLenR=2900|svLenQ=2911|scfQ=BGB014:20995009-20997919|+	iM04089-RA	exon1	43614497	43614550	+	54
BGM002	43612222	43615166	svtype=TRANS|svID=TRANS29954|LGRef=LG2|svLenR=2945|svLenQ=2943|scfQ=BGB028:6744465-6747407|+	iM04089-RA	exon1	43614497	43614550	+	54
BGM002	44425232	44431919	svtype=CPL|svID=CPL41461|LGRef=LG2|svLenR=6688|svLenQ=53|scfQ=BGB004:12603922-12603974|+	iM04128-RA	exon1	44425204	44429139	+	3907
BGM002	44931373	44935626	svtype=INVDP_copygain|svID=INVDP29998|LGRef=LG2|svLenR=4254|svLenQ=4249|scfQ=BGB030:5540876-5545124|+	iM04150-RA	exon1	44931516	44931681	+	166
BGM002	44931373	44935626	svtype=INVDP_copygain|svID=INVDP29998|LGRef=LG2|svLenR=4254|svLenQ=4249|scfQ=BGB030:5540876-5545124|+	iM04150-RA	exon2	44932639	44932729	+	91
BGM002	44931373	44935626	svtype=INVDP_copygain|svID=INVDP29998|LGRef=LG2|svLenR=4254|svLenQ=4249|scfQ=BGB030:5540876-5545124|+	iM04150-RA	exon3	44932846	44933077	+	232
BGM002	44931374	44935625	svtype=TRANS|svID=TRANS17770|LGRef=LG2|svLenR=4252|svLenQ=4255|scfQ=BGB002:936701-940955|+	iM04150-RA	exon1	44931516	44931681	+	166
BGM002	44931374	44935625	svtype=TRANS|svID=TRANS17770|LGRef=LG2|svLenR=4252|svLenQ=4255|scfQ=BGB002:936701-940955|+	iM04150-RA	exon2	44932639	44932729	+	91
BGM002	44931374	44935625	svtype=TRANS|svID=TRANS17770|LGRef=LG2|svLenR=4252|svLenQ=4255|scfQ=BGB002:936701-940955|+	iM04150-RA	exon3	44932846	44933077	+	232
BGM002	44931844	44935626	svtype=DUP_copygain|svID=DUP30000|LGRef=LG2|svLenR=3783|svLenQ=3792|scfQ=BGB008:6171474-6175265|+	iM04150-RA	exon2	44932639	44932729	+	91
BGM002	44931844	44935626	svtype=DUP_copygain|svID=DUP30000|LGRef=LG2|svLenR=3783|svLenQ=3792|scfQ=BGB008:6171474-6175265|+	iM04150-RA	exon3	44932846	44933077	+	232
BGM002	44932542	44933839	svtype=DUP_copygain|svID=DUP30001|LGRef=LG2|svLenR=1298|svLenQ=1340|scfQ=BGB001:31508095-31509434|+	iM04150-RA	exon2	44932639	44932729	+	91
BGM002	44932542	44933839	svtype=DUP_copygain|svID=DUP30001|LGRef=LG2|svLenR=1298|svLenQ=1340|scfQ=BGB001:31508095-31509434|+	iM04150-RA	exon3	44932846	44933077	+	232
BGM002	45352266	45355787	svtype=TRANS|svID=TRANS30020|LGRef=LG2|svLenR=3522|svLenQ=3520|scfQ=BGB019:16540183-16543702|+	iM04169-RA	exon1	45353479	45353628	+	150
BGM002	45352266	45355787	svtype=TRANS|svID=TRANS30020|LGRef=LG2|svLenR=3522|svLenQ=3520|scfQ=BGB019:16540183-16543702|+	iM04169-RA	exon2	45353863	45354055	+	193
BGM002	45352267	45355784	svtype=DUP_copygain|svID=DUP30021|LGRef=LG2|svLenR=3518|svLenQ=3490|scfQ=BGB030:8552681-8556170|+	iM04169-RA	exon1	45353479	45353628	+	150
BGM002	45352267	45355784	svtype=DUP_copygain|svID=DUP30021|LGRef=LG2|svLenR=3518|svLenQ=3490|scfQ=BGB030:8552681-8556170|+	iM04169-RA	exon2	45353863	45354055	+	193
BGM002	45352271	45355784	svtype=DUP_copygain|svID=DUP30022|LGRef=LG2|svLenR=3514|svLenQ=3511|scfQ=BGB056:140454-143964|+	iM04169-RA	exon1	45353479	45353628	+	150
BGM002	45352271	45355784	svtype=DUP_copygain|svID=DUP30022|LGRef=LG2|svLenR=3514|svLenQ=3511|scfQ=BGB056:140454-143964|+	iM04169-RA	exon2	45353863	45354055	+	193
BGM002	46426691	46431839	svtype=TRANS|svID=TRANS30051|LGRef=LG2|svLenR=5149|svLenQ=5151|scfQ=BGB018:623787-628937|+	iM04239-RA	exon3	46427711	46427792	-	82
BGM002	46426691	46431839	svtype=TRANS|svID=TRANS30051|LGRef=LG2|svLenR=5149|svLenQ=5151|scfQ=BGB018:623787-628937|+	iM04239-RA	exon2	46427948	46428012	-	65
BGM002	46426691	46431839	svtype=TRANS|svID=TRANS30051|LGRef=LG2|svLenR=5149|svLenQ=5151|scfQ=BGB018:623787-628937|+	iM04239-RA	exon1	46428131	46428362	-	232
BGM002	46426691	46431839	svtype=INVDP_copygain|svID=INVDP30056|LGRef=LG2|svLenR=5149|svLenQ=5149|scfQ=BGB036:3983753-3988901|+	iM04239-RA	exon3	46427711	46427792	-	82
BGM002	46426691	46431839	svtype=INVDP_copygain|svID=INVDP30056|LGRef=LG2|svLenR=5149|svLenQ=5149|scfQ=BGB036:3983753-3988901|+	iM04239-RA	exon2	46427948	46428012	-	65
BGM002	46426691	46431839	svtype=INVDP_copygain|svID=INVDP30056|LGRef=LG2|svLenR=5149|svLenQ=5149|scfQ=BGB036:3983753-3988901|+	iM04239-RA	exon1	46428131	46428362	-	232
BGM002	46426691	46431839	svtype=INVDP_copygain|svID=INVDP30055|LGRef=LG2|svLenR=5149|svLenQ=5149|scfQ=BGB007:9689847-9694995|+	iM04239-RA	exon3	46427711	46427792	-	82
BGM002	46426691	46431839	svtype=INVDP_copygain|svID=INVDP30055|LGRef=LG2|svLenR=5149|svLenQ=5149|scfQ=BGB007:9689847-9694995|+	iM04239-RA	exon2	46427948	46428012	-	65
BGM002	46426691	46431839	svtype=INVDP_copygain|svID=INVDP30055|LGRef=LG2|svLenR=5149|svLenQ=5149|scfQ=BGB007:9689847-9694995|+	iM04239-RA	exon1	46428131	46428362	-	232
BGM002	46426691	46431839	svtype=INVDP_copygain|svID=INVDP30053|LGRef=LG2|svLenR=5149|svLenQ=5149|scfQ=BGB015:4088640-4093788|+	iM04239-RA	exon3	46427711	46427792	-	82
BGM002	46426691	46431839	svtype=INVDP_copygain|svID=INVDP30053|LGRef=LG2|svLenR=5149|svLenQ=5149|scfQ=BGB015:4088640-4093788|+	iM04239-RA	exon2	46427948	46428012	-	65
BGM002	46426691	46431839	svtype=INVDP_copygain|svID=INVDP30053|LGRef=LG2|svLenR=5149|svLenQ=5149|scfQ=BGB015:4088640-4093788|+	iM04239-RA	exon1	46428131	46428362	-	232
BGM002	46426691	46431839	svtype=INVDP_copygain|svID=INVDP30052|LGRef=LG2|svLenR=5149|svLenQ=5149|scfQ=BGB003:27812708-27817856|+	iM04239-RA	exon3	46427711	46427792	-	82
BGM002	46426691	46431839	svtype=INVDP_copygain|svID=INVDP30052|LGRef=LG2|svLenR=5149|svLenQ=5149|scfQ=BGB003:27812708-27817856|+	iM04239-RA	exon2	46427948	46428012	-	65
BGM002	46426691	46431839	svtype=INVDP_copygain|svID=INVDP30052|LGRef=LG2|svLenR=5149|svLenQ=5149|scfQ=BGB003:27812708-27817856|+	iM04239-RA	exon1	46428131	46428362	-	232
BGM002	46426691	46431839	svtype=DUP_copygain|svID=DUP30057|LGRef=LG2|svLenR=5149|svLenQ=5149|scfQ=BGB001:33662238-33667386|+	iM04239-RA	exon3	46427711	46427792	-	82
BGM002	46426691	46431839	svtype=DUP_copygain|svID=DUP30057|LGRef=LG2|svLenR=5149|svLenQ=5149|scfQ=BGB001:33662238-33667386|+	iM04239-RA	exon2	46427948	46428012	-	65
BGM002	46426691	46431839	svtype=DUP_copygain|svID=DUP30057|LGRef=LG2|svLenR=5149|svLenQ=5149|scfQ=BGB001:33662238-33667386|+	iM04239-RA	exon1	46428131	46428362	-	232
BGM002	46426691	46431839	svtype=DUP_copygain|svID=DUP30054|LGRef=LG2|svLenR=5149|svLenQ=5148|scfQ=BGB007:7441949-7447096|+	iM04239-RA	exon3	46427711	46427792	-	82
BGM002	46426691	46431839	svtype=DUP_copygain|svID=DUP30054|LGRef=LG2|svLenR=5149|svLenQ=5148|scfQ=BGB007:7441949-7447096|+	iM04239-RA	exon2	46427948	46428012	-	65
BGM002	46426691	46431839	svtype=DUP_copygain|svID=DUP30054|LGRef=LG2|svLenR=5149|svLenQ=5148|scfQ=BGB007:7441949-7447096|+	iM04239-RA	exon1	46428131	46428362	-	232
BGM002	46426691	46431839	svtype=DUP_copygain|svID=DUP30050|LGRef=LG2|svLenR=5149|svLenQ=5149|scfQ=BGB024:3887840-3892988|+	iM04239-RA	exon3	46427711	46427792	-	82
BGM002	46426691	46431839	svtype=DUP_copygain|svID=DUP30050|LGRef=LG2|svLenR=5149|svLenQ=5149|scfQ=BGB024:3887840-3892988|+	iM04239-RA	exon2	46427948	46428012	-	65
BGM002	46426691	46431839	svtype=DUP_copygain|svID=DUP30050|LGRef=LG2|svLenR=5149|svLenQ=5149|scfQ=BGB024:3887840-3892988|+	iM04239-RA	exon1	46428131	46428362	-	232
BGM002	46426692	46431839	svtype=DUP_copygain|svID=DUP30059|LGRef=LG2|svLenR=5148|svLenQ=5147|scfQ=BGB006:4464601-4469747|+	iM04239-RA	exon3	46427711	46427792	-	82
BGM002	46426692	46431839	svtype=DUP_copygain|svID=DUP30059|LGRef=LG2|svLenR=5148|svLenQ=5147|scfQ=BGB006:4464601-4469747|+	iM04239-RA	exon2	46427948	46428012	-	65
BGM002	46426692	46431839	svtype=DUP_copygain|svID=DUP30059|LGRef=LG2|svLenR=5148|svLenQ=5147|scfQ=BGB006:4464601-4469747|+	iM04239-RA	exon1	46428131	46428362	-	232
BGM002	46426692	46431839	svtype=INVDP_copygain|svID=INVDP30058|LGRef=LG2|svLenR=5148|svLenQ=5148|scfQ=BGB012:21108491-21113638|+	iM04239-RA	exon3	46427711	46427792	-	82
BGM002	46426692	46431839	svtype=INVDP_copygain|svID=INVDP30058|LGRef=LG2|svLenR=5148|svLenQ=5148|scfQ=BGB012:21108491-21113638|+	iM04239-RA	exon2	46427948	46428012	-	65
BGM002	46426692	46431839	svtype=INVDP_copygain|svID=INVDP30058|LGRef=LG2|svLenR=5148|svLenQ=5148|scfQ=BGB012:21108491-21113638|+	iM04239-RA	exon1	46428131	46428362	-	232
BGM002	46475710	46478424	svtype=INVTR|svID=INVTR30060|LGRef=LG2|svLenR=2715|svLenQ=2855|scfQ=BGB038:7388070-7390924|+	iM04241-RA	exon12	46475254	46477171	+	1461
BGM002	47437621	47439480	svtype=DUP_copygain|svID=DUP19231|LGRef=LG2|svLenR=1860|svLenQ=1582|scfQ=BGB004:15544217-15545798|+	iM04280-RA	exon5	47438008	47438613	-	606
BGM002	47622887	47629215	svtype=TRANS|svID=TRANS17778|LGRef=LG2|svLenR=6329|svLenQ=6308|scfQ=BGB004:16390878-16397185|+	iM04286-RA	exon1	47627464	47628072	-	609
BGM002	47641764	47650792	svtype=INV|svID=INV17296|LGRef=LG2|svLenR=9029|svLenQ=9002|scfQ=BGB004:16206190-16215191|+	iM04287-RA	exon4	47642578	47642686	-	109
BGM002	47641764	47650792	svtype=INV|svID=INV17296|LGRef=LG2|svLenR=9029|svLenQ=9002|scfQ=BGB004:16206190-16215191|+	iM04287-RA	exon3	47643080	47643296	-	217
BGM002	47722800	47725747	svtype=INVTR|svID=INVTR18333|LGRef=LG2|svLenR=2948|svLenQ=2964|scfQ=BGB004:16139325-16142288|+	iM04290-RA	exon4	47722778	47723485	-	685
BGM002	47722800	47725747	svtype=INVTR|svID=INVTR18333|LGRef=LG2|svLenR=2948|svLenQ=2964|scfQ=BGB004:16139325-16142288|+	iM04290-RA	exon3	47724546	47724746	-	201
BGM002	51141778	51151593	svtype=CPL|svID=CPL42196|LGRef=LG2|svLenR=9816|svLenQ=1056|scfQ=BGB004:19737741-19738796|+	iM04438-RA	exon1	51141070	51142899	-	1121
BGM002	51141778	51151593	svtype=CPL|svID=CPL42196|LGRef=LG2|svLenR=9816|svLenQ=1056|scfQ=BGB004:19737741-19738796|+	iM04439-RA	exon2	51149755	51149977	-	223
BGM002	51141778	51151593	svtype=CPL|svID=CPL42196|LGRef=LG2|svLenR=9816|svLenQ=1056|scfQ=BGB004:19737741-19738796|+	iM04439-RA	exon1	51150548	51151536	-	989
BGM002	54538598	54540380	svtype=TRANS|svID=TRANS30207|LGRef=LG2|svLenR=1783|svLenQ=1781|scfQ=BGB005:3241969-3243749|+	iM04582-RA	exon3	54539110	54539303	+	194
BGM002	54538613	54540386	svtype=INVDP_copygain|svID=INVDP30208|LGRef=LG2|svLenR=1774|svLenQ=1754|scfQ=BGB005:15049735-15051488|+	iM04582-RA	exon3	54539110	54539303	+	194
BGM002	54538664	54540340	svtype=INVDP_copygain|svID=INVDP30209|LGRef=LG2|svLenR=1677|svLenQ=1642|scfQ=BGB018:16703998-16705639|+	iM04582-RA	exon3	54539110	54539303	+	194
BGM002	54538788	54540320	svtype=DUP_copygain|svID=DUP30210|LGRef=LG2|svLenR=1533|svLenQ=1532|scfQ=BGB038:7827546-7829077|+	iM04582-RA	exon3	54539110	54539303	+	194
BGM002	56817216	56822321	svtype=TRANS|svID=TRANS30287|LGRef=LG2|svLenR=5106|svLenQ=5207|scfQ=BGB049:3516160-3521366|+	iM04682-RA	exon3	56817641	56817664	+	24
BGM002	56817216	56822321	svtype=TRANS|svID=TRANS30287|LGRef=LG2|svLenR=5106|svLenQ=5207|scfQ=BGB049:3516160-3521366|+	iM04682-RA	exon4	56817753	56817779	+	27
BGM002	56817216	56822321	svtype=TRANS|svID=TRANS30287|LGRef=LG2|svLenR=5106|svLenQ=5207|scfQ=BGB049:3516160-3521366|+	iM04682-RA	exon5	56820821	56820879	+	59
BGM002	57662410	57665410	svtype=INVDP_copygain|svID=INVDP30309|LGRef=LG2|svLenR=3001|svLenQ=3038|scfQ=BGB008:14143031-14146068|+	iM04733-RA	exon1	57663640	57663819	+	180
BGM002	57662618	57664351	svtype=DUP_copygain|svID=DUP30310|LGRef=LG2|svLenR=1734|svLenQ=1733|scfQ=BGB003:13371782-13373514|+	iM04733-RA	exon1	57663640	57663819	+	180
BGM002	57662618	57665349	svtype=INVDP_copygain|svID=INVDP30311|LGRef=LG2|svLenR=2732|svLenQ=2685|scfQ=BGB012:17524495-17527179|+	iM04733-RA	exon1	57663640	57663819	+	180
BGM002	58232765	58234583	svtype=DUP_copygain|svID=DUP30321|LGRef=LG2|svLenR=1819|svLenQ=1823|scfQ=BGB024:5163311-5165133|+	iM04758-RA	exon7	58233169	58233195	+	27
BGM002	59160931	59188969	svtype=DUP_copygain|svID=DUP19277|LGRef=LG2|svLenR=28039|svLenQ=28127|scfQ=BGB004:28053631-28081757|+	iM04800-RA	exon1	59166177	59166193	+	17
BGM002	59160931	59188969	svtype=DUP_copygain|svID=DUP19277|LGRef=LG2|svLenR=28039|svLenQ=28127|scfQ=BGB004:28053631-28081757|+	iM04800-RA	exon2	59167939	59167976	+	38
BGM002	59160931	59188969	svtype=DUP_copygain|svID=DUP19277|LGRef=LG2|svLenR=28039|svLenQ=28127|scfQ=BGB004:28053631-28081757|+	iM04800-RA	exon3	59168572	59168663	+	92
BGM002	59160931	59188969	svtype=DUP_copygain|svID=DUP19277|LGRef=LG2|svLenR=28039|svLenQ=28127|scfQ=BGB004:28053631-28081757|+	iM04800-RA	exon4	59168807	59168986	+	180
BGM002	59160931	59188969	svtype=DUP_copygain|svID=DUP19277|LGRef=LG2|svLenR=28039|svLenQ=28127|scfQ=BGB004:28053631-28081757|+	iM04800-RA	exon5	59170062	59170178	+	117
BGM002	59160931	59188969	svtype=DUP_copygain|svID=DUP19277|LGRef=LG2|svLenR=28039|svLenQ=28127|scfQ=BGB004:28053631-28081757|+	iM04800-RA	exon6	59170349	59170407	+	59
BGM002	59160931	59188969	svtype=DUP_copygain|svID=DUP19277|LGRef=LG2|svLenR=28039|svLenQ=28127|scfQ=BGB004:28053631-28081757|+	iM04800-RA	exon7	59170516	59170543	+	28
BGM002	59160931	59188969	svtype=DUP_copygain|svID=DUP19277|LGRef=LG2|svLenR=28039|svLenQ=28127|scfQ=BGB004:28053631-28081757|+	iM04801-RA	exon1	59172715	59172790	+	76
BGM002	59160931	59188969	svtype=DUP_copygain|svID=DUP19277|LGRef=LG2|svLenR=28039|svLenQ=28127|scfQ=BGB004:28053631-28081757|+	iM04801-RA	exon2	59172912	59172992	+	81
BGM002	59160931	59188969	svtype=DUP_copygain|svID=DUP19277|LGRef=LG2|svLenR=28039|svLenQ=28127|scfQ=BGB004:28053631-28081757|+	iM04801-RA	exon3	59175277	59175328	+	52
BGM002	59160931	59188969	svtype=DUP_copygain|svID=DUP19277|LGRef=LG2|svLenR=28039|svLenQ=28127|scfQ=BGB004:28053631-28081757|+	iM04801-RA	exon4	59176193	59176242	+	50
BGM002	59160931	59188969	svtype=DUP_copygain|svID=DUP19277|LGRef=LG2|svLenR=28039|svLenQ=28127|scfQ=BGB004:28053631-28081757|+	iM04801-RA	exon5	59176626	59176721	+	96
BGM002	59160931	59188969	svtype=DUP_copygain|svID=DUP19277|LGRef=LG2|svLenR=28039|svLenQ=28127|scfQ=BGB004:28053631-28081757|+	iM04801-RA	exon6	59179949	59180072	+	124
BGM002	59197033	59204394	svtype=INVDP_copygain|svID=INVDP30351|LGRef=LG2|svLenR=7362|svLenQ=7311|scfQ=BGB063:949075-956385|+	iM04802-RA	exon7	59201866	59201939	+	74
BGM002	59197033	59204394	svtype=INVDP_copygain|svID=INVDP30351|LGRef=LG2|svLenR=7362|svLenQ=7311|scfQ=BGB063:949075-956385|+	iM04802-RA	exon8	59203725	59203850	+	126
BGM002	59197733	59244195	svtype=INVDP_copygain|svID=INVDP30352|LGRef=LG2|svLenR=46463|svLenQ=50226|scfQ=BGB013:988845-1039070|+	iM04802-RA	exon7	59201866	59201939	+	74
BGM002	59197733	59244195	svtype=INVDP_copygain|svID=INVDP30352|LGRef=LG2|svLenR=46463|svLenQ=50226|scfQ=BGB013:988845-1039070|+	iM04802-RA	exon8	59203725	59203850	+	126
BGM002	59197733	59244195	svtype=INVDP_copygain|svID=INVDP30352|LGRef=LG2|svLenR=46463|svLenQ=50226|scfQ=BGB013:988845-1039070|+	iM04802-RA	exon9	59204429	59204522	+	94
BGM002	59197733	59244195	svtype=INVDP_copygain|svID=INVDP30352|LGRef=LG2|svLenR=46463|svLenQ=50226|scfQ=BGB013:988845-1039070|+	iM04802-RA	exon10	59209266	59209357	+	92
BGM002	59197733	59244195	svtype=INVDP_copygain|svID=INVDP30352|LGRef=LG2|svLenR=46463|svLenQ=50226|scfQ=BGB013:988845-1039070|+	iM04803-RA	exon1	59216280	59216323	+	44
BGM002	59197733	59244195	svtype=INVDP_copygain|svID=INVDP30352|LGRef=LG2|svLenR=46463|svLenQ=50226|scfQ=BGB013:988845-1039070|+	iM04803-RA	exon2	59217437	59217501	+	65
BGM002	59197733	59244195	svtype=INVDP_copygain|svID=INVDP30352|LGRef=LG2|svLenR=46463|svLenQ=50226|scfQ=BGB013:988845-1039070|+	iM04803-RA	exon3	59218726	59218779	+	54
BGM002	59197733	59244195	svtype=INVDP_copygain|svID=INVDP30352|LGRef=LG2|svLenR=46463|svLenQ=50226|scfQ=BGB013:988845-1039070|+	iM04803-RA	exon4	59219373	59219414	+	42
BGM002	59197733	59244195	svtype=INVDP_copygain|svID=INVDP30352|LGRef=LG2|svLenR=46463|svLenQ=50226|scfQ=BGB013:988845-1039070|+	iM04803-RA	exon5	59219519	59219541	+	23
BGM002	59197733	59244195	svtype=INVDP_copygain|svID=INVDP30352|LGRef=LG2|svLenR=46463|svLenQ=50226|scfQ=BGB013:988845-1039070|+	iM04803-RA	exon6	59220527	59220545	+	19
BGM002	59197733	59244195	svtype=INVDP_copygain|svID=INVDP30352|LGRef=LG2|svLenR=46463|svLenQ=50226|scfQ=BGB013:988845-1039070|+	iM04804-RA	exon1	59225288	59225522	-	235
BGM002	59197733	59244195	svtype=INVDP_copygain|svID=INVDP30352|LGRef=LG2|svLenR=46463|svLenQ=50226|scfQ=BGB013:988845-1039070|+	iM04805-RA	exon1	59233509	59233704	-	196
BGM002	59216813	59244290	svtype=DUP_copygain|svID=DUP30355|LGRef=LG2|svLenR=27478|svLenQ=28524|scfQ=BGB032:10541353-10569876|+	iM04803-RA	exon2	59217437	59217501	+	65
BGM002	59216813	59244290	svtype=DUP_copygain|svID=DUP30355|LGRef=LG2|svLenR=27478|svLenQ=28524|scfQ=BGB032:10541353-10569876|+	iM04803-RA	exon3	59218726	59218779	+	54
BGM002	59216813	59244290	svtype=DUP_copygain|svID=DUP30355|LGRef=LG2|svLenR=27478|svLenQ=28524|scfQ=BGB032:10541353-10569876|+	iM04803-RA	exon4	59219373	59219414	+	42
BGM002	59216813	59244290	svtype=DUP_copygain|svID=DUP30355|LGRef=LG2|svLenR=27478|svLenQ=28524|scfQ=BGB032:10541353-10569876|+	iM04803-RA	exon5	59219519	59219541	+	23
BGM002	59216813	59244290	svtype=DUP_copygain|svID=DUP30355|LGRef=LG2|svLenR=27478|svLenQ=28524|scfQ=BGB032:10541353-10569876|+	iM04803-RA	exon6	59220527	59220545	+	19
BGM002	59216813	59244290	svtype=DUP_copygain|svID=DUP30355|LGRef=LG2|svLenR=27478|svLenQ=28524|scfQ=BGB032:10541353-10569876|+	iM04804-RA	exon1	59225288	59225522	-	235
BGM002	59216813	59244290	svtype=DUP_copygain|svID=DUP30355|LGRef=LG2|svLenR=27478|svLenQ=28524|scfQ=BGB032:10541353-10569876|+	iM04805-RA	exon1	59233509	59233704	-	196
BGM002	59220286	59259959	svtype=INVDP_copygain|svID=INVDP30356|LGRef=LG2|svLenR=39674|svLenQ=40975|scfQ=BGB039:174315-215289|+	iM04803-RA	exon6	59220527	59220545	+	19
BGM002	59220286	59259959	svtype=INVDP_copygain|svID=INVDP30356|LGRef=LG2|svLenR=39674|svLenQ=40975|scfQ=BGB039:174315-215289|+	iM04804-RA	exon1	59225288	59225522	-	235
BGM002	59220286	59259959	svtype=INVDP_copygain|svID=INVDP30356|LGRef=LG2|svLenR=39674|svLenQ=40975|scfQ=BGB039:174315-215289|+	iM04805-RA	exon1	59233509	59233704	-	196
BGM002	59221449	59262867	svtype=DUP_copygain|svID=DUP30357|LGRef=LG2|svLenR=41419|svLenQ=40520|scfQ=BGB060:1907414-1947933|+	iM04804-RA	exon1	59225288	59225522	-	235
BGM002	59221449	59262867	svtype=DUP_copygain|svID=DUP30357|LGRef=LG2|svLenR=41419|svLenQ=40520|scfQ=BGB060:1907414-1947933|+	iM04805-RA	exon1	59233509	59233704	-	196
BGM003	129481	216221	svtype=TRANS|svID=TRANS35873|LGRef=LG7|svLenR=86741|svLenQ=92168|scfQ=BGB044:33095-125262|+	iM04807-RA	exon1	179668	179878	-	211
BGM003	129481	216221	svtype=TRANS|svID=TRANS35873|LGRef=LG7|svLenR=86741|svLenQ=92168|scfQ=BGB044:33095-125262|+	iM04808-RA	exon2	188072	188169	-	98
BGM003	129481	216221	svtype=TRANS|svID=TRANS35873|LGRef=LG7|svLenR=86741|svLenQ=92168|scfQ=BGB044:33095-125262|+	iM04808-RA	exon1	188286	188356	-	71
BGM003	129481	216221	svtype=TRANS|svID=TRANS35873|LGRef=LG7|svLenR=86741|svLenQ=92168|scfQ=BGB044:33095-125262|+	iM04809-RA	exon8	193786	193909	-	124
BGM003	129481	216221	svtype=TRANS|svID=TRANS35873|LGRef=LG7|svLenR=86741|svLenQ=92168|scfQ=BGB044:33095-125262|+	iM04809-RA	exon7	194454	194476	-	23
BGM003	129481	216221	svtype=TRANS|svID=TRANS35873|LGRef=LG7|svLenR=86741|svLenQ=92168|scfQ=BGB044:33095-125262|+	iM04809-RA	exon6	194586	194615	-	30
BGM003	129481	216221	svtype=TRANS|svID=TRANS35873|LGRef=LG7|svLenR=86741|svLenQ=92168|scfQ=BGB044:33095-125262|+	iM04809-RA	exon5	195047	195113	-	67
BGM003	129481	216221	svtype=TRANS|svID=TRANS35873|LGRef=LG7|svLenR=86741|svLenQ=92168|scfQ=BGB044:33095-125262|+	iM04809-RA	exon4	195243	195358	-	116
BGM003	129481	216221	svtype=TRANS|svID=TRANS35873|LGRef=LG7|svLenR=86741|svLenQ=92168|scfQ=BGB044:33095-125262|+	iM04809-RA	exon3	196197	196265	-	69
BGM003	129481	216221	svtype=TRANS|svID=TRANS35873|LGRef=LG7|svLenR=86741|svLenQ=92168|scfQ=BGB044:33095-125262|+	iM04809-RA	exon2	196857	196985	-	129
BGM003	129481	216221	svtype=TRANS|svID=TRANS35873|LGRef=LG7|svLenR=86741|svLenQ=92168|scfQ=BGB044:33095-125262|+	iM04809-RA	exon1	197076	197111	-	36
BGM003	129481	216221	svtype=TRANS|svID=TRANS35873|LGRef=LG7|svLenR=86741|svLenQ=92168|scfQ=BGB044:33095-125262|+	iM04810-RA	exon3	197151	197216	-	66
BGM003	129481	216221	svtype=TRANS|svID=TRANS35873|LGRef=LG7|svLenR=86741|svLenQ=92168|scfQ=BGB044:33095-125262|+	iM04810-RA	exon2	197409	197566	-	158
BGM003	129481	216221	svtype=TRANS|svID=TRANS35873|LGRef=LG7|svLenR=86741|svLenQ=92168|scfQ=BGB044:33095-125262|+	iM04810-RA	exon1	197650	197692	-	43
BGM003	129481	216221	svtype=TRANS|svID=TRANS35873|LGRef=LG7|svLenR=86741|svLenQ=92168|scfQ=BGB044:33095-125262|+	iM04811-RA	exon5	201797	201895	-	99
BGM003	129481	216221	svtype=TRANS|svID=TRANS35873|LGRef=LG7|svLenR=86741|svLenQ=92168|scfQ=BGB044:33095-125262|+	iM04811-RA	exon4	201980	202097	-	118
BGM003	129481	216221	svtype=TRANS|svID=TRANS35873|LGRef=LG7|svLenR=86741|svLenQ=92168|scfQ=BGB044:33095-125262|+	iM04811-RA	exon3	202218	202314	-	97
BGM003	129481	216221	svtype=TRANS|svID=TRANS35873|LGRef=LG7|svLenR=86741|svLenQ=92168|scfQ=BGB044:33095-125262|+	iM04811-RA	exon2	202448	202528	-	81
BGM003	129481	216221	svtype=TRANS|svID=TRANS35873|LGRef=LG7|svLenR=86741|svLenQ=92168|scfQ=BGB044:33095-125262|+	iM04811-RA	exon1	202951	202960	-	10
BGM003	169770	214387	svtype=INVDP_copygain|svID=INVDP35875|LGRef=LG7|svLenR=44618|svLenQ=46718|scfQ=BGB069:1153815-1200532|+	iM04807-RA	exon1	179668	179878	-	211
BGM003	169770	214387	svtype=INVDP_copygain|svID=INVDP35875|LGRef=LG7|svLenR=44618|svLenQ=46718|scfQ=BGB069:1153815-1200532|+	iM04808-RA	exon2	188072	188169	-	98
BGM003	169770	214387	svtype=INVDP_copygain|svID=INVDP35875|LGRef=LG7|svLenR=44618|svLenQ=46718|scfQ=BGB069:1153815-1200532|+	iM04808-RA	exon1	188286	188356	-	71
BGM003	169770	214387	svtype=INVDP_copygain|svID=INVDP35875|LGRef=LG7|svLenR=44618|svLenQ=46718|scfQ=BGB069:1153815-1200532|+	iM04809-RA	exon8	193786	193909	-	124
BGM003	169770	214387	svtype=INVDP_copygain|svID=INVDP35875|LGRef=LG7|svLenR=44618|svLenQ=46718|scfQ=BGB069:1153815-1200532|+	iM04809-RA	exon7	194454	194476	-	23
BGM003	169770	214387	svtype=INVDP_copygain|svID=INVDP35875|LGRef=LG7|svLenR=44618|svLenQ=46718|scfQ=BGB069:1153815-1200532|+	iM04809-RA	exon6	194586	194615	-	30
BGM003	169770	214387	svtype=INVDP_copygain|svID=INVDP35875|LGRef=LG7|svLenR=44618|svLenQ=46718|scfQ=BGB069:1153815-1200532|+	iM04809-RA	exon5	195047	195113	-	67
BGM003	169770	214387	svtype=INVDP_copygain|svID=INVDP35875|LGRef=LG7|svLenR=44618|svLenQ=46718|scfQ=BGB069:1153815-1200532|+	iM04809-RA	exon4	195243	195358	-	116
BGM003	169770	214387	svtype=INVDP_copygain|svID=INVDP35875|LGRef=LG7|svLenR=44618|svLenQ=46718|scfQ=BGB069:1153815-1200532|+	iM04809-RA	exon3	196197	196265	-	69
BGM003	169770	214387	svtype=INVDP_copygain|svID=INVDP35875|LGRef=LG7|svLenR=44618|svLenQ=46718|scfQ=BGB069:1153815-1200532|+	iM04809-RA	exon2	196857	196985	-	129
BGM003	169770	214387	svtype=INVDP_copygain|svID=INVDP35875|LGRef=LG7|svLenR=44618|svLenQ=46718|scfQ=BGB069:1153815-1200532|+	iM04809-RA	exon1	197076	197111	-	36
BGM003	169770	214387	svtype=INVDP_copygain|svID=INVDP35875|LGRef=LG7|svLenR=44618|svLenQ=46718|scfQ=BGB069:1153815-1200532|+	iM04810-RA	exon3	197151	197216	-	66
BGM003	169770	214387	svtype=INVDP_copygain|svID=INVDP35875|LGRef=LG7|svLenR=44618|svLenQ=46718|scfQ=BGB069:1153815-1200532|+	iM04810-RA	exon2	197409	197566	-	158
BGM003	169770	214387	svtype=INVDP_copygain|svID=INVDP35875|LGRef=LG7|svLenR=44618|svLenQ=46718|scfQ=BGB069:1153815-1200532|+	iM04810-RA	exon1	197650	197692	-	43
BGM003	169770	214387	svtype=INVDP_copygain|svID=INVDP35875|LGRef=LG7|svLenR=44618|svLenQ=46718|scfQ=BGB069:1153815-1200532|+	iM04811-RA	exon5	201797	201895	-	99
BGM003	169770	214387	svtype=INVDP_copygain|svID=INVDP35875|LGRef=LG7|svLenR=44618|svLenQ=46718|scfQ=BGB069:1153815-1200532|+	iM04811-RA	exon4	201980	202097	-	118
BGM003	169770	214387	svtype=INVDP_copygain|svID=INVDP35875|LGRef=LG7|svLenR=44618|svLenQ=46718|scfQ=BGB069:1153815-1200532|+	iM04811-RA	exon3	202218	202314	-	97
BGM003	169770	214387	svtype=INVDP_copygain|svID=INVDP35875|LGRef=LG7|svLenR=44618|svLenQ=46718|scfQ=BGB069:1153815-1200532|+	iM04811-RA	exon2	202448	202528	-	81
BGM003	169770	214387	svtype=INVDP_copygain|svID=INVDP35875|LGRef=LG7|svLenR=44618|svLenQ=46718|scfQ=BGB069:1153815-1200532|+	iM04811-RA	exon1	202951	202960	-	10
BGM003	273807	291045	svtype=INVDP_copyloss|svID=INVDP35876|LGRef=LG7|svLenR=17239|svLenQ=17014|scfQ=BGB012:23952787-23969800|+	iM04815-RA	exon1	285013	285184	-	172
BGM003	499271	556337	svtype=DUP_copyloss|svID=DUP35889|LGRef=LG7|svLenR=57067|svLenQ=59185|scfQ=BGB011:227421-286605|+	iM04819-RA	exon5	499512	499552	+	41
BGM003	499271	556337	svtype=DUP_copyloss|svID=DUP35889|LGRef=LG7|svLenR=57067|svLenQ=59185|scfQ=BGB011:227421-286605|+	iM04819-RA	exon6	500650	500707	+	58
BGM003	499271	556337	svtype=DUP_copyloss|svID=DUP35889|LGRef=LG7|svLenR=57067|svLenQ=59185|scfQ=BGB011:227421-286605|+	iM04819-RA	exon7	501421	501470	+	50
BGM003	499271	556337	svtype=DUP_copyloss|svID=DUP35889|LGRef=LG7|svLenR=57067|svLenQ=59185|scfQ=BGB011:227421-286605|+	iM04820-RA	exon3	517747	518045	-	299
BGM003	499271	556337	svtype=DUP_copyloss|svID=DUP35889|LGRef=LG7|svLenR=57067|svLenQ=59185|scfQ=BGB011:227421-286605|+	iM04820-RA	exon2	520251	520347	-	97
BGM003	499271	556337	svtype=DUP_copyloss|svID=DUP35889|LGRef=LG7|svLenR=57067|svLenQ=59185|scfQ=BGB011:227421-286605|+	iM04820-RA	exon1	521588	521697	-	110
BGM003	559369	593507	svtype=INVTR|svID=INVTR35891|LGRef=LG7|svLenR=34139|svLenQ=33731|scfQ=BGB017:20115040-20148770|+	iM04821-RA	exon3	592942	592977	-	36
BGM003	559369	593507	svtype=INVTR|svID=INVTR35891|LGRef=LG7|svLenR=34139|svLenQ=33731|scfQ=BGB017:20115040-20148770|+	iM04821-RA	exon2	593256	593378	-	123
BGM003	710227	715039	svtype=DUP_copygain|svID=DUP35896|LGRef=LG7|svLenR=4813|svLenQ=4619|scfQ=BGB052:569757-574375|+	iM04828-RA	exon1	711984	712156	-	173
BGM003	744016	754746	svtype=DUP_copygain|svID=DUP35898|LGRef=LG7|svLenR=10731|svLenQ=10544|scfQ=BGB072:502417-512960|+	iM04829-RA	exon1	749522	749685	-	164
BGM003	746881	767707	svtype=DUP_copygain|svID=DUP35899|LGRef=LG7|svLenR=20827|svLenQ=22230|scfQ=BGB072:505081-527310|+	iM04829-RA	exon1	749522	749685	-	164
BGM003	746881	767707	svtype=DUP_copygain|svID=DUP35899|LGRef=LG7|svLenR=20827|svLenQ=22230|scfQ=BGB072:505081-527310|+	iM04830-RA	exon9	755450	755606	-	157
BGM003	746881	767707	svtype=DUP_copygain|svID=DUP35899|LGRef=LG7|svLenR=20827|svLenQ=22230|scfQ=BGB072:505081-527310|+	iM04830-RA	exon8	756129	756275	-	147
BGM003	746881	767707	svtype=DUP_copygain|svID=DUP35899|LGRef=LG7|svLenR=20827|svLenQ=22230|scfQ=BGB072:505081-527310|+	iM04830-RA	exon7	757331	757438	-	108
BGM003	746881	767707	svtype=DUP_copygain|svID=DUP35899|LGRef=LG7|svLenR=20827|svLenQ=22230|scfQ=BGB072:505081-527310|+	iM04830-RA	exon6	758100	758214	-	115
BGM003	746881	767707	svtype=DUP_copygain|svID=DUP35899|LGRef=LG7|svLenR=20827|svLenQ=22230|scfQ=BGB072:505081-527310|+	iM04830-RA	exon5	761176	761276	-	101
BGM003	746881	767707	svtype=DUP_copygain|svID=DUP35899|LGRef=LG7|svLenR=20827|svLenQ=22230|scfQ=BGB072:505081-527310|+	iM04830-RA	exon4	761947	762184	-	238
BGM003	746881	767707	svtype=DUP_copygain|svID=DUP35899|LGRef=LG7|svLenR=20827|svLenQ=22230|scfQ=BGB072:505081-527310|+	iM04830-RA	exon3	762470	762563	-	94
BGM003	746881	767707	svtype=DUP_copygain|svID=DUP35899|LGRef=LG7|svLenR=20827|svLenQ=22230|scfQ=BGB072:505081-527310|+	iM04830-RA	exon2	764489	764679	-	191
BGM003	746881	767707	svtype=DUP_copygain|svID=DUP35899|LGRef=LG7|svLenR=20827|svLenQ=22230|scfQ=BGB072:505081-527310|+	iM04830-RA	exon1	765375	765404	-	30
BGM003	749447	753653	svtype=INVDP_copygain|svID=INVDP35900|LGRef=LG7|svLenR=4207|svLenQ=4245|scfQ=BGB069:552021-556265|+	iM04829-RA	exon1	749522	749685	-	164
BGM003	814717	834366	svtype=DUP_copygain|svID=DUP35903|LGRef=LG7|svLenR=19650|svLenQ=19552|scfQ=BGB049:2127414-2146965|+	iM04833-RA	exon8	822113	822271	-	159
BGM003	814717	834366	svtype=DUP_copygain|svID=DUP35903|LGRef=LG7|svLenR=19650|svLenQ=19552|scfQ=BGB049:2127414-2146965|+	iM04833-RA	exon7	822863	822936	-	74
BGM003	814717	834366	svtype=DUP_copygain|svID=DUP35903|LGRef=LG7|svLenR=19650|svLenQ=19552|scfQ=BGB049:2127414-2146965|+	iM04833-RA	exon6	823034	823173	-	140
BGM003	814717	834366	svtype=DUP_copygain|svID=DUP35903|LGRef=LG7|svLenR=19650|svLenQ=19552|scfQ=BGB049:2127414-2146965|+	iM04833-RA	exon5	823684	823780	-	97
BGM003	814717	834366	svtype=DUP_copygain|svID=DUP35903|LGRef=LG7|svLenR=19650|svLenQ=19552|scfQ=BGB049:2127414-2146965|+	iM04833-RA	exon4	824149	824329	-	181
BGM003	814717	834366	svtype=DUP_copygain|svID=DUP35903|LGRef=LG7|svLenR=19650|svLenQ=19552|scfQ=BGB049:2127414-2146965|+	iM04833-RA	exon3	825816	825959	-	144
BGM003	927488	934510	svtype=INVDP_copygain|svID=INVDP35925|LGRef=LG7|svLenR=7023|svLenQ=7110|scfQ=BGB004:27971315-27978424|+	iM04834-RA	exon1	928095	928382	-	288
BGM003	1016197	1082893	svtype=DUP_copygain|svID=DUP35927|LGRef=LG7|svLenR=66697|svLenQ=71787|scfQ=BGB063:746908-818694|+	iM04839-RA	exon1	1020430	1020681	+	252
BGM003	1016197	1082893	svtype=DUP_copygain|svID=DUP35927|LGRef=LG7|svLenR=66697|svLenQ=71787|scfQ=BGB063:746908-818694|+	iM04840-RA	exon1	1021218	1021748	+	531
BGM003	1016197	1082893	svtype=DUP_copygain|svID=DUP35927|LGRef=LG7|svLenR=66697|svLenQ=71787|scfQ=BGB063:746908-818694|+	iM04841-RA	exon1	1022587	1023747	-	1161
BGM003	1051245	1101454	svtype=DUP_copygain|svID=DUP35930|LGRef=LG7|svLenR=50210|svLenQ=55537|scfQ=BGB013:296085-351621|+	iM04842-RA	exon1	1093838	1094449	+	612
BGM003	1051245	1101454	svtype=DUP_copygain|svID=DUP35930|LGRef=LG7|svLenR=50210|svLenQ=55537|scfQ=BGB013:296085-351621|+	iM04843-RA	exon1	1094597	1095070	+	474
BGM003	1071699	1097605	svtype=INVDP_copygain|svID=INVDP35935|LGRef=LG7|svLenR=25907|svLenQ=26999|scfQ=BGB042:7878381-7905379|+	iM04842-RA	exon1	1093838	1094449	+	612
BGM003	1071699	1097605	svtype=INVDP_copygain|svID=INVDP35935|LGRef=LG7|svLenR=25907|svLenQ=26999|scfQ=BGB042:7878381-7905379|+	iM04843-RA	exon1	1094597	1095070	+	474
BGM003	1091432	1128723	svtype=CPG|svID=CPG60356|LGRef=LG7|svLenR=37292|svLenQ=74355|scfQ=BGB:0-0|+	iM04842-RA	exon1	1093838	1094449	+	612
BGM003	1091432	1128723	svtype=CPG|svID=CPG60356|LGRef=LG7|svLenR=37292|svLenQ=74355|scfQ=BGB:0-0|+	iM04843-RA	exon1	1094597	1095070	+	474
BGM003	1195627	1204315	svtype=DUP_copygain|svID=DUP35947|LGRef=LG7|svLenR=8689|svLenQ=8753|scfQ=BGB009:183065-191817|+	iM04849-RA	exon5	1198918	1198940	-	23
BGM003	1195627	1204315	svtype=DUP_copygain|svID=DUP35947|LGRef=LG7|svLenR=8689|svLenQ=8753|scfQ=BGB009:183065-191817|+	iM04849-RA	exon4	1199047	1199088	-	42
BGM003	1195627	1204315	svtype=DUP_copygain|svID=DUP35947|LGRef=LG7|svLenR=8689|svLenQ=8753|scfQ=BGB009:183065-191817|+	iM04849-RA	exon3	1199675	1199728	-	54
BGM003	1195627	1204315	svtype=DUP_copygain|svID=DUP35947|LGRef=LG7|svLenR=8689|svLenQ=8753|scfQ=BGB009:183065-191817|+	iM04849-RA	exon2	1203082	1203201	-	120
BGM003	1267542	1275287	svtype=INVDP_copygain|svID=INVDP35949|LGRef=LG7|svLenR=7746|svLenQ=7794|scfQ=BGB042:7567472-7575265|+	iM04852-RA	exon3	1272989	1273105	-	117
BGM003	1267542	1275287	svtype=INVDP_copygain|svID=INVDP35949|LGRef=LG7|svLenR=7746|svLenQ=7794|scfQ=BGB042:7567472-7575265|+	iM04852-RA	exon2	1274538	1274633	-	96
BGM003	1267542	1275287	svtype=INVDP_copygain|svID=INVDP35949|LGRef=LG7|svLenR=7746|svLenQ=7794|scfQ=BGB042:7567472-7575265|+	iM04852-RA	exon1	1275025	1275134	-	110
BGM003	1282441	1301019	svtype=DUP_copygain|svID=DUP35950|LGRef=LG7|svLenR=18579|svLenQ=17989|scfQ=BGB009:239756-257744|+	iM04854-RA	exon2	1283259	1283308	-	50
BGM003	1282441	1301019	svtype=DUP_copygain|svID=DUP35950|LGRef=LG7|svLenR=18579|svLenQ=17989|scfQ=BGB009:239756-257744|+	iM04854-RA	exon1	1283384	1283427	-	44
BGM003	1307852	1332104	svtype=INVDP_copygain|svID=INVDP35953|LGRef=LG7|svLenR=24253|svLenQ=23968|scfQ=BGB032:10453838-10477805|+	iM04855-RA	exon1	1311652	1311668	+	17
BGM003	1307852	1332104	svtype=INVDP_copygain|svID=INVDP35953|LGRef=LG7|svLenR=24253|svLenQ=23968|scfQ=BGB032:10453838-10477805|+	iM04855-RA	exon2	1311913	1312066	+	154
BGM003	7344621	7349369	svtype=CPL|svID=CPL61385|LGRef=LG7|svLenR=4749|svLenQ=69|scfQ=BGB038:6279281-6279349|+	iM05120-RA	exon4	7344630	7349381	+	4740
BGM003	7594700	7596112	svtype=INVTR|svID=INVTR36032|LGRef=LG7|svLenR=1413|svLenQ=1393|scfQ=BGB037:7801034-7802426|+	iM05131-RA	exon1	7595679	7596140	-	434
BGM003	13219459	13220550	svtype=CPL|svID=CPL62295|LGRef=LG7|svLenR=1092|svLenQ=147|scfQ=BGB007:3043433-3043579|+	iM05361-RA	exon1	13219373	13220494	-	1035
BGM003	17220234	17225281	svtype=TRANS|svID=TRANS17906|LGRef=LG7|svLenR=5048|svLenQ=5049|scfQ=BGB007:6898261-6903309|+	iM05525-RA	exon1	17220113	17220306	-	72
BGM003	18672730	18702065	svtype=CPL|svID=CPL62669|LGRef=LG7|svLenR=29336|svLenQ=14062|scfQ=BGB007:8422820-8436881|+	iM05591-RA	exon18	18673273	18673360	+	88
BGM003	18672730	18702065	svtype=CPL|svID=CPL62669|LGRef=LG7|svLenR=29336|svLenQ=14062|scfQ=BGB007:8422820-8436881|+	iM05591-RA	exon19	18674149	18674267	+	119
BGM003	18672730	18702065	svtype=CPL|svID=CPL62669|LGRef=LG7|svLenR=29336|svLenQ=14062|scfQ=BGB007:8422820-8436881|+	iM05591-RA	exon20	18674835	18674954	+	120
BGM003	18672730	18702065	svtype=CPL|svID=CPL62669|LGRef=LG7|svLenR=29336|svLenQ=14062|scfQ=BGB007:8422820-8436881|+	iM05591-RA	exon21	18675547	18675635	+	89
BGM003	18672730	18702065	svtype=CPL|svID=CPL62669|LGRef=LG7|svLenR=29336|svLenQ=14062|scfQ=BGB007:8422820-8436881|+	iM05591-RA	exon22	18675746	18675856	+	111
BGM003	18672730	18702065	svtype=CPL|svID=CPL62669|LGRef=LG7|svLenR=29336|svLenQ=14062|scfQ=BGB007:8422820-8436881|+	iM05591-RA	exon23	18677942	18678053	+	112
BGM003	18672730	18702065	svtype=CPL|svID=CPL62669|LGRef=LG7|svLenR=29336|svLenQ=14062|scfQ=BGB007:8422820-8436881|+	iM05591-RA	exon24	18678470	18678569	+	100
BGM003	18672730	18702065	svtype=CPL|svID=CPL62669|LGRef=LG7|svLenR=29336|svLenQ=14062|scfQ=BGB007:8422820-8436881|+	iM05591-RA	exon25	18679219	18679344	+	126
BGM003	18672730	18702065	svtype=CPL|svID=CPL62669|LGRef=LG7|svLenR=29336|svLenQ=14062|scfQ=BGB007:8422820-8436881|+	iM05591-RA	exon26	18679458	18679541	+	84
BGM003	18672730	18702065	svtype=CPL|svID=CPL62669|LGRef=LG7|svLenR=29336|svLenQ=14062|scfQ=BGB007:8422820-8436881|+	iM05591-RA	exon27	18679791	18679860	+	70
BGM003	18672730	18702065	svtype=CPL|svID=CPL62669|LGRef=LG7|svLenR=29336|svLenQ=14062|scfQ=BGB007:8422820-8436881|+	iM05591-RA	exon28	18680319	18680440	+	122
BGM003	18672730	18702065	svtype=CPL|svID=CPL62669|LGRef=LG7|svLenR=29336|svLenQ=14062|scfQ=BGB007:8422820-8436881|+	iM05591-RA	exon29	18681067	18681257	+	191
BGM003	18672730	18702065	svtype=CPL|svID=CPL62669|LGRef=LG7|svLenR=29336|svLenQ=14062|scfQ=BGB007:8422820-8436881|+	iM05591-RA	exon30	18682071	18682208	+	138
BGM003	18672730	18702065	svtype=CPL|svID=CPL62669|LGRef=LG7|svLenR=29336|svLenQ=14062|scfQ=BGB007:8422820-8436881|+	iM05591-RA	exon31	18682536	18682724	+	189
BGM003	18672730	18702065	svtype=CPL|svID=CPL62669|LGRef=LG7|svLenR=29336|svLenQ=14062|scfQ=BGB007:8422820-8436881|+	iM05591-RA	exon32	18682873	18682986	+	114
BGM003	18672730	18702065	svtype=CPL|svID=CPL62669|LGRef=LG7|svLenR=29336|svLenQ=14062|scfQ=BGB007:8422820-8436881|+	iM05592-RA	exon5	18684964	18685037	-	74
BGM003	18672730	18702065	svtype=CPL|svID=CPL62669|LGRef=LG7|svLenR=29336|svLenQ=14062|scfQ=BGB007:8422820-8436881|+	iM05592-RA	exon4	18685531	18685658	-	128
BGM003	18672730	18702065	svtype=CPL|svID=CPL62669|LGRef=LG7|svLenR=29336|svLenQ=14062|scfQ=BGB007:8422820-8436881|+	iM05592-RA	exon3	18686053	18686166	-	114
BGM003	18672730	18702065	svtype=CPL|svID=CPL62669|LGRef=LG7|svLenR=29336|svLenQ=14062|scfQ=BGB007:8422820-8436881|+	iM05592-RA	exon2	18686413	18686546	-	134
BGM003	18672730	18702065	svtype=CPL|svID=CPL62669|LGRef=LG7|svLenR=29336|svLenQ=14062|scfQ=BGB007:8422820-8436881|+	iM05592-RA	exon1	18687244	18687315	-	72
BGM003	18672730	18702065	svtype=CPL|svID=CPL62669|LGRef=LG7|svLenR=29336|svLenQ=14062|scfQ=BGB007:8422820-8436881|+	iM05593-RA	exon1	18687844	18687963	+	120
BGM003	18672730	18702065	svtype=CPL|svID=CPL62669|LGRef=LG7|svLenR=29336|svLenQ=14062|scfQ=BGB007:8422820-8436881|+	iM05593-RA	exon2	18688161	18688248	+	88
BGM003	18672730	18702065	svtype=CPL|svID=CPL62669|LGRef=LG7|svLenR=29336|svLenQ=14062|scfQ=BGB007:8422820-8436881|+	iM05593-RA	exon3	18689037	18689155	+	119
BGM003	18672730	18702065	svtype=CPL|svID=CPL62669|LGRef=LG7|svLenR=29336|svLenQ=14062|scfQ=BGB007:8422820-8436881|+	iM05593-RA	exon4	18689723	18689842	+	120
BGM003	18672730	18702065	svtype=CPL|svID=CPL62669|LGRef=LG7|svLenR=29336|svLenQ=14062|scfQ=BGB007:8422820-8436881|+	iM05593-RA	exon5	18690435	18690523	+	89
BGM003	18672730	18702065	svtype=CPL|svID=CPL62669|LGRef=LG7|svLenR=29336|svLenQ=14062|scfQ=BGB007:8422820-8436881|+	iM05593-RA	exon6	18690634	18690744	+	111
BGM003	18672730	18702065	svtype=CPL|svID=CPL62669|LGRef=LG7|svLenR=29336|svLenQ=14062|scfQ=BGB007:8422820-8436881|+	iM05593-RA	exon7	18692829	18692940	+	112
BGM003	18672730	18702065	svtype=CPL|svID=CPL62669|LGRef=LG7|svLenR=29336|svLenQ=14062|scfQ=BGB007:8422820-8436881|+	iM05593-RA	exon8	18693357	18693456	+	100
BGM003	18672730	18702065	svtype=CPL|svID=CPL62669|LGRef=LG7|svLenR=29336|svLenQ=14062|scfQ=BGB007:8422820-8436881|+	iM05593-RA	exon10	18694345	18694428	+	84
BGM003	18672730	18702065	svtype=CPL|svID=CPL62669|LGRef=LG7|svLenR=29336|svLenQ=14062|scfQ=BGB007:8422820-8436881|+	iM05593-RA	exon11	18694678	18694747	+	70
BGM003	18672730	18702065	svtype=CPL|svID=CPL62669|LGRef=LG7|svLenR=29336|svLenQ=14062|scfQ=BGB007:8422820-8436881|+	iM05593-RA	exon12	18695206	18695327	+	122
BGM003	18672730	18702065	svtype=CPL|svID=CPL62669|LGRef=LG7|svLenR=29336|svLenQ=14062|scfQ=BGB007:8422820-8436881|+	iM05593-RA	exon13	18695954	18696144	+	191
BGM003	18672730	18702065	svtype=CPL|svID=CPL62669|LGRef=LG7|svLenR=29336|svLenQ=14062|scfQ=BGB007:8422820-8436881|+	iM05593-RA	exon14	18696958	18697095	+	138
BGM003	18672730	18702065	svtype=CPL|svID=CPL62669|LGRef=LG7|svLenR=29336|svLenQ=14062|scfQ=BGB007:8422820-8436881|+	iM05593-RA	exon15	18697423	18697611	+	189
BGM003	18672730	18702065	svtype=CPL|svID=CPL62669|LGRef=LG7|svLenR=29336|svLenQ=14062|scfQ=BGB007:8422820-8436881|+	iM05593-RA	exon16	18697760	18697873	+	114
BGM003	18672730	18702065	svtype=CPL|svID=CPL62669|LGRef=LG7|svLenR=29336|svLenQ=14062|scfQ=BGB007:8422820-8436881|+	iM05594-RA	exon8	18699852	18699925	-	74
BGM003	18672730	18702065	svtype=CPL|svID=CPL62669|LGRef=LG7|svLenR=29336|svLenQ=14062|scfQ=BGB007:8422820-8436881|+	iM05594-RA	exon7	18700419	18700546	-	128
BGM003	18672730	18702065	svtype=CPL|svID=CPL62669|LGRef=LG7|svLenR=29336|svLenQ=14062|scfQ=BGB007:8422820-8436881|+	iM05594-RA	exon6	18700941	18701054	-	114
BGM003	18672730	18702065	svtype=CPL|svID=CPL62669|LGRef=LG7|svLenR=29336|svLenQ=14062|scfQ=BGB007:8422820-8436881|+	iM05594-RA	exon5	18701301	18701434	-	134
BGM003	18672730	18702065	svtype=CPL|svID=CPL62669|LGRef=LG7|svLenR=29336|svLenQ=14062|scfQ=BGB007:8422820-8436881|+	iM05593-RA	exon9	18694106	18694231	+	126
BGM003	20252510	20258179	svtype=CPL|svID=CPL62736|LGRef=LG7|svLenR=5670|svLenQ=24|scfQ=BGB007:9894143-9894166|+	iM05655-RA	exon1	20252113	20253396	+	886
BGM003	36644292	36722693	svtype=INVTR|svID=INVTR18506|LGRef=LG7|svLenR=78402|svLenQ=83978|scfQ=BGB214:56-84033|+	iM06315-RA	exon1	36660970	36661220	-	251
BGM003	36644292	36722693	svtype=INVTR|svID=INVTR18506|LGRef=LG7|svLenR=78402|svLenQ=83978|scfQ=BGB214:56-84033|+	iM06316-RA	exon15	36721049	36721465	-	417
BGM003	36644292	36722693	svtype=INVTR|svID=INVTR18506|LGRef=LG7|svLenR=78402|svLenQ=83978|scfQ=BGB214:56-84033|+	iM06316-RA	exon14	36722529	36722671	-	143
BGM003	38087945	38135944	svtype=INVDP_copygain|svID=INVDP19958|LGRef=LG7|svLenR=48000|svLenQ=74814|scfQ=BGB151:17531-92344|+	iM06377-RA	exon1	38095773	38096000	-	228
BGM003	38088086	38137112	svtype=INV|svID=INV17350|LGRef=LG7|svLenR=49027|svLenQ=65191|scfQ=BGB151:18506-83696|+	iM06377-RA	exon1	38095773	38096000	-	228
BGM003	38089876	40110879	svtype=TRANS|svID=TRANS36724|LGRef=LG7|svLenR=2021004|svLenQ=1784016|scfQ=BGB006:10-1784025|+	iM06377-RA	exon1	38095773	38096000	-	228
BGM003	38089876	40110879	svtype=TRANS|svID=TRANS36724|LGRef=LG7|svLenR=2021004|svLenQ=1784016|scfQ=BGB006:10-1784025|+	iM06378-RA	exon1	38137178	38137941	+	764
BGM003	38089876	40110879	svtype=TRANS|svID=TRANS36724|LGRef=LG7|svLenR=2021004|svLenQ=1784016|scfQ=BGB006:10-1784025|+	iM06379-RA	exon1	38144091	38144480	+	390
BGM003	38089876	40110879	svtype=TRANS|svID=TRANS36724|LGRef=LG7|svLenR=2021004|svLenQ=1784016|scfQ=BGB006:10-1784025|+	iM06380-RA	exon1	38153833	38154099	+	267
BGM003	38089876	40110879	svtype=TRANS|svID=TRANS36724|LGRef=LG7|svLenR=2021004|svLenQ=1784016|scfQ=BGB006:10-1784025|+	iM06380-RA	exon2	38157776	38158276	+	501
BGM003	38089876	40110879	svtype=TRANS|svID=TRANS36724|LGRef=LG7|svLenR=2021004|svLenQ=1784016|scfQ=BGB006:10-1784025|+	iM06381-RA	exon1	38160121	38160510	+	390
BGM003	38089876	40110879	svtype=TRANS|svID=TRANS36724|LGRef=LG7|svLenR=2021004|svLenQ=1784016|scfQ=BGB006:10-1784025|+	iM06382-RA	exon1	38169863	38170129	+	267
BGM003	38089876	40110879	svtype=TRANS|svID=TRANS36724|LGRef=LG7|svLenR=2021004|svLenQ=1784016|scfQ=BGB006:10-1784025|+	iM06383-RA	exon1	38173808	38174308	+	501
BGM003	38089876	40110879	svtype=TRANS|svID=TRANS36724|LGRef=LG7|svLenR=2021004|svLenQ=1784016|scfQ=BGB006:10-1784025|+	iM06384-RA	exon1	38177537	38177803	+	267
BGM003	38089876	40110879	svtype=TRANS|svID=TRANS36724|LGRef=LG7|svLenR=2021004|svLenQ=1784016|scfQ=BGB006:10-1784025|+	iM06385-RA	exon1	38181480	38181980	+	501
BGM003	38089876	40110879	svtype=TRANS|svID=TRANS36724|LGRef=LG7|svLenR=2021004|svLenQ=1784016|scfQ=BGB006:10-1784025|+	iM06386-RA	exon1	38228535	38228924	+	390
BGM003	38089876	40110879	svtype=TRANS|svID=TRANS36724|LGRef=LG7|svLenR=2021004|svLenQ=1784016|scfQ=BGB006:10-1784025|+	iM06387-RA	exon1	38236130	38236396	+	267
BGM003	38089876	40110879	svtype=TRANS|svID=TRANS36724|LGRef=LG7|svLenR=2021004|svLenQ=1784016|scfQ=BGB006:10-1784025|+	iM06388-RA	exon1	38243517	38243906	+	390
BGM003	38089876	40110879	svtype=TRANS|svID=TRANS36724|LGRef=LG7|svLenR=2021004|svLenQ=1784016|scfQ=BGB006:10-1784025|+	iM06390-RA	exon1	38289689	38290171	+	483
BGM003	38089876	40110879	svtype=TRANS|svID=TRANS36724|LGRef=LG7|svLenR=2021004|svLenQ=1784016|scfQ=BGB006:10-1784025|+	iM06391-RA	exon1	38300704	38301006	+	303
BGM003	38089876	40110879	svtype=TRANS|svID=TRANS36724|LGRef=LG7|svLenR=2021004|svLenQ=1784016|scfQ=BGB006:10-1784025|+	iM06392-RA	exon1	38305673	38305729	+	57
BGM003	38089876	40110879	svtype=TRANS|svID=TRANS36724|LGRef=LG7|svLenR=2021004|svLenQ=1784016|scfQ=BGB006:10-1784025|+	iM06392-RA	exon2	38319073	38319295	+	223
BGM003	38089876	40110879	svtype=TRANS|svID=TRANS36724|LGRef=LG7|svLenR=2021004|svLenQ=1784016|scfQ=BGB006:10-1784025|+	iM06392-RA	exon3	38319893	38320020	+	128
BGM003	38089876	40110879	svtype=TRANS|svID=TRANS36724|LGRef=LG7|svLenR=2021004|svLenQ=1784016|scfQ=BGB006:10-1784025|+	iM06393-RA	exon1	38340375	38340488	+	114
BGM003	38089876	40110879	svtype=TRANS|svID=TRANS36724|LGRef=LG7|svLenR=2021004|svLenQ=1784016|scfQ=BGB006:10-1784025|+	iM06393-RA	exon2	38341805	38341861	+	57
BGM003	38089876	40110879	svtype=TRANS|svID=TRANS36724|LGRef=LG7|svLenR=2021004|svLenQ=1784016|scfQ=BGB006:10-1784025|+	iM06393-RA	exon3	38342832	38342972	+	141
BGM003	38089876	40110879	svtype=TRANS|svID=TRANS36724|LGRef=LG7|svLenR=2021004|svLenQ=1784016|scfQ=BGB006:10-1784025|+	iM06394-RA	exon1	38349564	38349636	+	73
BGM003	38089876	40110879	svtype=TRANS|svID=TRANS36724|LGRef=LG7|svLenR=2021004|svLenQ=1784016|scfQ=BGB006:10-1784025|+	iM06394-RA	exon2	38351477	38351541	+	65
BGM003	38089876	40110879	svtype=TRANS|svID=TRANS36724|LGRef=LG7|svLenR=2021004|svLenQ=1784016|scfQ=BGB006:10-1784025|+	iM06394-RA	exon3	38354257	38354463	+	207
BGM003	38089876	40110879	svtype=TRANS|svID=TRANS36724|LGRef=LG7|svLenR=2021004|svLenQ=1784016|scfQ=BGB006:10-1784025|+	iM06394-RA	exon4	38355300	38355479	+	180
BGM003	38089876	40110879	svtype=TRANS|svID=TRANS36724|LGRef=LG7|svLenR=2021004|svLenQ=1784016|scfQ=BGB006:10-1784025|+	iM06394-RA	exon5	38356869	38356935	+	67
BGM003	38089876	40110879	svtype=TRANS|svID=TRANS36724|LGRef=LG7|svLenR=2021004|svLenQ=1784016|scfQ=BGB006:10-1784025|+	iM06394-RA	exon6	38357067	38357208	+	142
BGM003	38089876	40110879	svtype=TRANS|svID=TRANS36724|LGRef=LG7|svLenR=2021004|svLenQ=1784016|scfQ=BGB006:10-1784025|+	iM06394-RA	exon7	38357824	38357986	+	163
BGM003	38089876	40110879	svtype=TRANS|svID=TRANS36724|LGRef=LG7|svLenR=2021004|svLenQ=1784016|scfQ=BGB006:10-1784025|+	iM06395-RA	exon1	38360173	38360329	+	157
BGM003	38089876	40110879	svtype=TRANS|svID=TRANS36724|LGRef=LG7|svLenR=2021004|svLenQ=1784016|scfQ=BGB006:10-1784025|+	iM06395-RA	exon2	38363685	38363897	+	213
BGM003	38089876	40110879	svtype=TRANS|svID=TRANS36724|LGRef=LG7|svLenR=2021004|svLenQ=1784016|scfQ=BGB006:10-1784025|+	iM06395-RA	exon3	38365223	38365320	+	98
BGM003	38089876	40110879	svtype=TRANS|svID=TRANS36724|LGRef=LG7|svLenR=2021004|svLenQ=1784016|scfQ=BGB006:10-1784025|+	iM06395-RA	exon4	38365516	38365675	+	160
BGM003	38089876	40110879	svtype=TRANS|svID=TRANS36724|LGRef=LG7|svLenR=2021004|svLenQ=1784016|scfQ=BGB006:10-1784025|+	iM06395-RA	exon5	38366854	38366972	+	119
BGM003	38089876	40110879	svtype=TRANS|svID=TRANS36724|LGRef=LG7|svLenR=2021004|svLenQ=1784016|scfQ=BGB006:10-1784025|+	iM06395-RA	exon6	38367986	38368093	+	108
BGM003	38089876	40110879	svtype=TRANS|svID=TRANS36724|LGRef=LG7|svLenR=2021004|svLenQ=1784016|scfQ=BGB006:10-1784025|+	iM06395-RA	exon7	38368888	38369062	+	175
BGM003	38089876	40110879	svtype=TRANS|svID=TRANS36724|LGRef=LG7|svLenR=2021004|svLenQ=1784016|scfQ=BGB006:10-1784025|+	iM06395-RA	exon8	38370124	38370262	+	139
BGM003	38089876	40110879	svtype=TRANS|svID=TRANS36724|LGRef=LG7|svLenR=2021004|svLenQ=1784016|scfQ=BGB006:10-1784025|+	iM06395-RA	exon9	38370737	38370840	+	104
BGM003	38089876	40110879	svtype=TRANS|svID=TRANS36724|LGRef=LG7|svLenR=2021004|svLenQ=1784016|scfQ=BGB006:10-1784025|+	iM06395-RA	exon10	38371758	38371920	+	163
BGM003	38089876	40110879	svtype=TRANS|svID=TRANS36724|LGRef=LG7|svLenR=2021004|svLenQ=1784016|scfQ=BGB006:10-1784025|+	iM06395-RA	exon11	38373092	38373171	+	80
BGM003	38089876	40110879	svtype=TRANS|svID=TRANS36724|LGRef=LG7|svLenR=2021004|svLenQ=1784016|scfQ=BGB006:10-1784025|+	iM06395-RA	exon12	38373361	38373443	+	83
BGM003	38089876	40110879	svtype=TRANS|svID=TRANS36724|LGRef=LG7|svLenR=2021004|svLenQ=1784016|scfQ=BGB006:10-1784025|+	iM06395-RA	exon13	38376824	38377025	+	202
BGM003	38089876	40110879	svtype=TRANS|svID=TRANS36724|LGRef=LG7|svLenR=2021004|svLenQ=1784016|scfQ=BGB006:10-1784025|+	iM06395-RA	exon14	38378817	38378977	+	161
BGM003	38089876	40110879	svtype=TRANS|svID=TRANS36724|LGRef=LG7|svLenR=2021004|svLenQ=1784016|scfQ=BGB006:10-1784025|+	iM06395-RA	exon15	38380465	38380595	+	131
BGM003	38089876	40110879	svtype=TRANS|svID=TRANS36724|LGRef=LG7|svLenR=2021004|svLenQ=1784016|scfQ=BGB006:10-1784025|+	iM06395-RA	exon16	38381503	38381647	+	145
BGM003	38089876	40110879	svtype=TRANS|svID=TRANS36724|LGRef=LG7|svLenR=2021004|svLenQ=1784016|scfQ=BGB006:10-1784025|+	iM06396-RA	exon1	38383672	38383758	+	87
BGM003	38089876	40110879	svtype=TRANS|svID=TRANS36724|LGRef=LG7|svLenR=2021004|svLenQ=1784016|scfQ=BGB006:10-1784025|+	iM06396-RA	exon2	38392741	38392797	+	57
BGM003	38089876	40110879	svtype=TRANS|svID=TRANS36724|LGRef=LG7|svLenR=2021004|svLenQ=1784016|scfQ=BGB006:10-1784025|+	iM06396-RA	exon3	38393172	38393298	+	127
BGM003	38089876	40110879	svtype=TRANS|svID=TRANS36724|LGRef=LG7|svLenR=2021004|svLenQ=1784016|scfQ=BGB006:10-1784025|+	iM06396-RA	exon4	38393793	38393921	+	129
BGM003	38089876	40110879	svtype=TRANS|svID=TRANS36724|LGRef=LG7|svLenR=2021004|svLenQ=1784016|scfQ=BGB006:10-1784025|+	iM06396-RA	exon5	38394440	38394580	+	141
BGM003	38089876	40110879	svtype=TRANS|svID=TRANS36724|LGRef=LG7|svLenR=2021004|svLenQ=1784016|scfQ=BGB006:10-1784025|+	iM06396-RA	exon6	38394929	38395059	+	131
BGM003	38089876	40110879	svtype=TRANS|svID=TRANS36724|LGRef=LG7|svLenR=2021004|svLenQ=1784016|scfQ=BGB006:10-1784025|+	iM06396-RA	exon7	38395227	38395409	+	183
BGM003	38089876	40110879	svtype=TRANS|svID=TRANS36724|LGRef=LG7|svLenR=2021004|svLenQ=1784016|scfQ=BGB006:10-1784025|+	iM06396-RA	exon8	38396197	38396473	+	277
BGM003	38089876	40110879	svtype=TRANS|svID=TRANS36724|LGRef=LG7|svLenR=2021004|svLenQ=1784016|scfQ=BGB006:10-1784025|+	iM06396-RA	exon9	38397579	38398630	+	1052
BGM003	38089876	40110879	svtype=TRANS|svID=TRANS36724|LGRef=LG7|svLenR=2021004|svLenQ=1784016|scfQ=BGB006:10-1784025|+	iM06397-RA	exon2	38400131	38400235	-	105
BGM003	38089876	40110879	svtype=TRANS|svID=TRANS36724|LGRef=LG7|svLenR=2021004|svLenQ=1784016|scfQ=BGB006:10-1784025|+	iM06397-RA	exon1	38401000	38401323	-	324
BGM003	38089876	40110879	svtype=TRANS|svID=TRANS36724|LGRef=LG7|svLenR=2021004|svLenQ=1784016|scfQ=BGB006:10-1784025|+	iM06398-RA	exon1	38422743	38422839	+	97
BGM003	38089876	40110879	svtype=TRANS|svID=TRANS36724|LGRef=LG7|svLenR=2021004|svLenQ=1784016|scfQ=BGB006:10-1784025|+	iM06398-RA	exon2	38423409	38423537	+	129
BGM003	38089876	40110879	svtype=TRANS|svID=TRANS36724|LGRef=LG7|svLenR=2021004|svLenQ=1784016|scfQ=BGB006:10-1784025|+	iM06398-RA	exon3	38424875	38425015	+	141
BGM003	38089876	40110879	svtype=TRANS|svID=TRANS36724|LGRef=LG7|svLenR=2021004|svLenQ=1784016|scfQ=BGB006:10-1784025|+	iM06398-RA	exon4	38426102	38426232	+	131
BGM003	38089876	40110879	svtype=TRANS|svID=TRANS36724|LGRef=LG7|svLenR=2021004|svLenQ=1784016|scfQ=BGB006:10-1784025|+	iM06398-RA	exon5	38426579	38426761	+	183
BGM003	38089876	40110879	svtype=TRANS|svID=TRANS36724|LGRef=LG7|svLenR=2021004|svLenQ=1784016|scfQ=BGB006:10-1784025|+	iM06398-RA	exon6	38428148	38428412	+	265
BGM003	38089876	40110879	svtype=TRANS|svID=TRANS36724|LGRef=LG7|svLenR=2021004|svLenQ=1784016|scfQ=BGB006:10-1784025|+	iM06398-RA	exon7	38430133	38431115	+	983
BGM003	38089876	40110879	svtype=TRANS|svID=TRANS36724|LGRef=LG7|svLenR=2021004|svLenQ=1784016|scfQ=BGB006:10-1784025|+	iM06399-RA	exon2	38433073	38433092	-	20
BGM003	38089876	40110879	svtype=TRANS|svID=TRANS36724|LGRef=LG7|svLenR=2021004|svLenQ=1784016|scfQ=BGB006:10-1784025|+	iM06399-RA	exon1	38434052	38434385	-	334
BGM003	38089876	40110879	svtype=TRANS|svID=TRANS36724|LGRef=LG7|svLenR=2021004|svLenQ=1784016|scfQ=BGB006:10-1784025|+	iM06400-RA	exon3	38460602	38460624	-	23
BGM003	38089876	40110879	svtype=TRANS|svID=TRANS36724|LGRef=LG7|svLenR=2021004|svLenQ=1784016|scfQ=BGB006:10-1784025|+	iM06400-RA	exon2	38461699	38462080	-	382
BGM003	38089876	40110879	svtype=TRANS|svID=TRANS36724|LGRef=LG7|svLenR=2021004|svLenQ=1784016|scfQ=BGB006:10-1784025|+	iM06400-RA	exon1	38462841	38462927	-	87
BGM003	38089876	40110879	svtype=TRANS|svID=TRANS36724|LGRef=LG7|svLenR=2021004|svLenQ=1784016|scfQ=BGB006:10-1784025|+	iM06401-RA	exon2	38470453	38470475	-	23
BGM003	38089876	40110879	svtype=TRANS|svID=TRANS36724|LGRef=LG7|svLenR=2021004|svLenQ=1784016|scfQ=BGB006:10-1784025|+	iM06401-RA	exon1	38470985	38471357	-	373
BGM003	38089876	40110879	svtype=TRANS|svID=TRANS36724|LGRef=LG7|svLenR=2021004|svLenQ=1784016|scfQ=BGB006:10-1784025|+	iM06402-RA	exon2	38481029	38481045	-	17
BGM003	38089876	40110879	svtype=TRANS|svID=TRANS36724|LGRef=LG7|svLenR=2021004|svLenQ=1784016|scfQ=BGB006:10-1784025|+	iM06402-RA	exon1	38482854	38483262	-	409
BGM003	38089876	40110879	svtype=TRANS|svID=TRANS36724|LGRef=LG7|svLenR=2021004|svLenQ=1784016|scfQ=BGB006:10-1784025|+	iM06403-RA	exon1	38487386	38487758	+	373
BGM003	38089876	40110879	svtype=TRANS|svID=TRANS36724|LGRef=LG7|svLenR=2021004|svLenQ=1784016|scfQ=BGB006:10-1784025|+	iM06403-RA	exon2	38488430	38488446	+	17
BGM003	38089876	40110879	svtype=TRANS|svID=TRANS36724|LGRef=LG7|svLenR=2021004|svLenQ=1784016|scfQ=BGB006:10-1784025|+	iM06404-RA	exon1	38513704	38514004	+	301
BGM003	38089876	40110879	svtype=TRANS|svID=TRANS36724|LGRef=LG7|svLenR=2021004|svLenQ=1784016|scfQ=BGB006:10-1784025|+	iM06405-RA	exon1	38530043	38530364	-	322
BGM003	38089876	40110879	svtype=TRANS|svID=TRANS36724|LGRef=LG7|svLenR=2021004|svLenQ=1784016|scfQ=BGB006:10-1784025|+	iM06406-RA	exon1	38539167	38539467	+	301
BGM003	38089876	40110879	svtype=TRANS|svID=TRANS36724|LGRef=LG7|svLenR=2021004|svLenQ=1784016|scfQ=BGB006:10-1784025|+	iM06406-RA	exon2	38540360	38540376	+	17
BGM003	38089876	40110879	svtype=TRANS|svID=TRANS36724|LGRef=LG7|svLenR=2021004|svLenQ=1784016|scfQ=BGB006:10-1784025|+	iM06407-RA	exon1	38544084	38544155	+	72
BGM003	38089876	40110879	svtype=TRANS|svID=TRANS36724|LGRef=LG7|svLenR=2021004|svLenQ=1784016|scfQ=BGB006:10-1784025|+	iM06407-RA	exon2	38545343	38545466	+	124
BGM003	38089876	40110879	svtype=TRANS|svID=TRANS36724|LGRef=LG7|svLenR=2021004|svLenQ=1784016|scfQ=BGB006:10-1784025|+	iM06408-RA	exon51	38554471	38554668	-	198
BGM003	38089876	40110879	svtype=TRANS|svID=TRANS36724|LGRef=LG7|svLenR=2021004|svLenQ=1784016|scfQ=BGB006:10-1784025|+	iM06408-RA	exon50	38555465	38555746	-	282
BGM003	38089876	40110879	svtype=TRANS|svID=TRANS36724|LGRef=LG7|svLenR=2021004|svLenQ=1784016|scfQ=BGB006:10-1784025|+	iM06408-RA	exon49	38556809	38557033	-	225
BGM003	38089876	40110879	svtype=TRANS|svID=TRANS36724|LGRef=LG7|svLenR=2021004|svLenQ=1784016|scfQ=BGB006:10-1784025|+	iM06408-RA	exon48	38558023	38558253	-	231
BGM003	38089876	40110879	svtype=TRANS|svID=TRANS36724|LGRef=LG7|svLenR=2021004|svLenQ=1784016|scfQ=BGB006:10-1784025|+	iM06408-RA	exon47	38559164	38559314	-	151
BGM003	38089876	40110879	svtype=TRANS|svID=TRANS36724|LGRef=LG7|svLenR=2021004|svLenQ=1784016|scfQ=BGB006:10-1784025|+	iM06408-RA	exon46	38560164	38560327	-	164
BGM003	38089876	40110879	svtype=TRANS|svID=TRANS36724|LGRef=LG7|svLenR=2021004|svLenQ=1784016|scfQ=BGB006:10-1784025|+	iM06408-RA	exon45	38561668	38561967	-	300
BGM003	38089876	40110879	svtype=TRANS|svID=TRANS36724|LGRef=LG7|svLenR=2021004|svLenQ=1784016|scfQ=BGB006:10-1784025|+	iM06408-RA	exon44	38562355	38562490	-	136
BGM003	38089876	40110879	svtype=TRANS|svID=TRANS36724|LGRef=LG7|svLenR=2021004|svLenQ=1784016|scfQ=BGB006:10-1784025|+	iM06408-RA	exon43	38566092	38566261	-	170
BGM003	38089876	40110879	svtype=TRANS|svID=TRANS36724|LGRef=LG7|svLenR=2021004|svLenQ=1784016|scfQ=BGB006:10-1784025|+	iM06408-RA	exon42	38566904	38567173	-	270
BGM003	38089876	40110879	svtype=TRANS|svID=TRANS36724|LGRef=LG7|svLenR=2021004|svLenQ=1784016|scfQ=BGB006:10-1784025|+	iM06408-RA	exon41	38568476	38568674	-	199
BGM003	38089876	40110879	svtype=TRANS|svID=TRANS36724|LGRef=LG7|svLenR=2021004|svLenQ=1784016|scfQ=BGB006:10-1784025|+	iM06408-RA	exon40	38569324	38569499	-	176
BGM003	38089876	40110879	svtype=TRANS|svID=TRANS36724|LGRef=LG7|svLenR=2021004|svLenQ=1784016|scfQ=BGB006:10-1784025|+	iM06408-RA	exon39	38570489	38570710	-	222
BGM003	38089876	40110879	svtype=TRANS|svID=TRANS36724|LGRef=LG7|svLenR=2021004|svLenQ=1784016|scfQ=BGB006:10-1784025|+	iM06408-RA	exon38	38571261	38571468	-	208
BGM003	38089876	40110879	svtype=TRANS|svID=TRANS36724|LGRef=LG7|svLenR=2021004|svLenQ=1784016|scfQ=BGB006:10-1784025|+	iM06408-RA	exon37	38572593	38572740	-	148
BGM003	38089876	40110879	svtype=TRANS|svID=TRANS36724|LGRef=LG7|svLenR=2021004|svLenQ=1784016|scfQ=BGB006:10-1784025|+	iM06408-RA	exon36	38573156	38573321	-	166
BGM003	38089876	40110879	svtype=TRANS|svID=TRANS36724|LGRef=LG7|svLenR=2021004|svLenQ=1784016|scfQ=BGB006:10-1784025|+	iM06408-RA	exon35	38574291	38574429	-	139
BGM003	38089876	40110879	svtype=TRANS|svID=TRANS36724|LGRef=LG7|svLenR=2021004|svLenQ=1784016|scfQ=BGB006:10-1784025|+	iM06408-RA	exon34	38574715	38574921	-	207
BGM003	38089876	40110879	svtype=TRANS|svID=TRANS36724|LGRef=LG7|svLenR=2021004|svLenQ=1784016|scfQ=BGB006:10-1784025|+	iM06408-RA	exon33	38575749	38576015	-	267
BGM003	38089876	40110879	svtype=TRANS|svID=TRANS36724|LGRef=LG7|svLenR=2021004|svLenQ=1784016|scfQ=BGB006:10-1784025|+	iM06408-RA	exon32	38576989	38577201	-	213
BGM003	38089876	40110879	svtype=TRANS|svID=TRANS36724|LGRef=LG7|svLenR=2021004|svLenQ=1784016|scfQ=BGB006:10-1784025|+	iM06408-RA	exon31	38579313	38579395	-	83
BGM003	38089876	40110879	svtype=TRANS|svID=TRANS36724|LGRef=LG7|svLenR=2021004|svLenQ=1784016|scfQ=BGB006:10-1784025|+	iM06408-RA	exon30	38579931	38580062	-	132
BGM003	38089876	40110879	svtype=TRANS|svID=TRANS36724|LGRef=LG7|svLenR=2021004|svLenQ=1784016|scfQ=BGB006:10-1784025|+	iM06408-RA	exon29	38581544	38581686	-	143
BGM003	38089876	40110879	svtype=TRANS|svID=TRANS36724|LGRef=LG7|svLenR=2021004|svLenQ=1784016|scfQ=BGB006:10-1784025|+	iM06408-RA	exon28	38583254	38583361	-	108
BGM003	38089876	40110879	svtype=TRANS|svID=TRANS36724|LGRef=LG7|svLenR=2021004|svLenQ=1784016|scfQ=BGB006:10-1784025|+	iM06408-RA	exon27	38583883	38584152	-	270
BGM003	38089876	40110879	svtype=TRANS|svID=TRANS36724|LGRef=LG7|svLenR=2021004|svLenQ=1784016|scfQ=BGB006:10-1784025|+	iM06408-RA	exon26	38584758	38584854	-	97
BGM003	38089876	40110879	svtype=TRANS|svID=TRANS36724|LGRef=LG7|svLenR=2021004|svLenQ=1784016|scfQ=BGB006:10-1784025|+	iM06408-RA	exon25	38585242	38585475	-	234
BGM003	38089876	40110879	svtype=TRANS|svID=TRANS36724|LGRef=LG7|svLenR=2021004|svLenQ=1784016|scfQ=BGB006:10-1784025|+	iM06408-RA	exon24	38585705	38585857	-	153
BGM003	38089876	40110879	svtype=TRANS|svID=TRANS36724|LGRef=LG7|svLenR=2021004|svLenQ=1784016|scfQ=BGB006:10-1784025|+	iM06408-RA	exon23	38586602	38586886	-	285
BGM003	38089876	40110879	svtype=TRANS|svID=TRANS36724|LGRef=LG7|svLenR=2021004|svLenQ=1784016|scfQ=BGB006:10-1784025|+	iM06408-RA	exon22	38588313	38588445	-	133
BGM003	38089876	40110879	svtype=TRANS|svID=TRANS36724|LGRef=LG7|svLenR=2021004|svLenQ=1784016|scfQ=BGB006:10-1784025|+	iM06408-RA	exon21	38589101	38589184	-	84
BGM003	38089876	40110879	svtype=TRANS|svID=TRANS36724|LGRef=LG7|svLenR=2021004|svLenQ=1784016|scfQ=BGB006:10-1784025|+	iM06408-RA	exon20	38591021	38591185	-	165
BGM003	38089876	40110879	svtype=TRANS|svID=TRANS36724|LGRef=LG7|svLenR=2021004|svLenQ=1784016|scfQ=BGB006:10-1784025|+	iM06408-RA	exon19	38592086	38592234	-	149
BGM003	38089876	40110879	svtype=TRANS|svID=TRANS36724|LGRef=LG7|svLenR=2021004|svLenQ=1784016|scfQ=BGB006:10-1784025|+	iM06408-RA	exon18	38592399	38592498	-	100
BGM003	38089876	40110879	svtype=TRANS|svID=TRANS36724|LGRef=LG7|svLenR=2021004|svLenQ=1784016|scfQ=BGB006:10-1784025|+	iM06408-RA	exon17	38593350	38593449	-	100
BGM003	38089876	40110879	svtype=TRANS|svID=TRANS36724|LGRef=LG7|svLenR=2021004|svLenQ=1784016|scfQ=BGB006:10-1784025|+	iM06408-RA	exon16	38597637	38597736	-	100
BGM003	38089876	40110879	svtype=TRANS|svID=TRANS36724|LGRef=LG7|svLenR=2021004|svLenQ=1784016|scfQ=BGB006:10-1784025|+	iM06408-RA	exon15	38598825	38599026	-	202
BGM003	38089876	40110879	svtype=TRANS|svID=TRANS36724|LGRef=LG7|svLenR=2021004|svLenQ=1784016|scfQ=BGB006:10-1784025|+	iM06408-RA	exon14	38600000	38600144	-	145
BGM003	38089876	40110879	svtype=TRANS|svID=TRANS36724|LGRef=LG7|svLenR=2021004|svLenQ=1784016|scfQ=BGB006:10-1784025|+	iM06408-RA	exon13	38602045	38602232	-	188
BGM003	38089876	40110879	svtype=TRANS|svID=TRANS36724|LGRef=LG7|svLenR=2021004|svLenQ=1784016|scfQ=BGB006:10-1784025|+	iM06408-RA	exon12	38602939	38603058	-	120
BGM003	38089876	40110879	svtype=TRANS|svID=TRANS36724|LGRef=LG7|svLenR=2021004|svLenQ=1784016|scfQ=BGB006:10-1784025|+	iM06408-RA	exon11	38603233	38603415	-	183
BGM003	38089876	40110879	svtype=TRANS|svID=TRANS36724|LGRef=LG7|svLenR=2021004|svLenQ=1784016|scfQ=BGB006:10-1784025|+	iM06408-RA	exon10	38603724	38603777	-	54
BGM003	38089876	40110879	svtype=TRANS|svID=TRANS36724|LGRef=LG7|svLenR=2021004|svLenQ=1784016|scfQ=BGB006:10-1784025|+	iM06408-RA	exon9	38607478	38607720	-	243
BGM003	38089876	40110879	svtype=TRANS|svID=TRANS36724|LGRef=LG7|svLenR=2021004|svLenQ=1784016|scfQ=BGB006:10-1784025|+	iM06408-RA	exon8	38608340	38608491	-	152
BGM003	38089876	40110879	svtype=TRANS|svID=TRANS36724|LGRef=LG7|svLenR=2021004|svLenQ=1784016|scfQ=BGB006:10-1784025|+	iM06408-RA	exon7	38609742	38609828	-	87
BGM003	38089876	40110879	svtype=TRANS|svID=TRANS36724|LGRef=LG7|svLenR=2021004|svLenQ=1784016|scfQ=BGB006:10-1784025|+	iM06408-RA	exon6	38613951	38614097	-	147
BGM003	38089876	40110879	svtype=TRANS|svID=TRANS36724|LGRef=LG7|svLenR=2021004|svLenQ=1784016|scfQ=BGB006:10-1784025|+	iM06408-RA	exon5	38615027	38615103	-	77
BGM003	38089876	40110879	svtype=TRANS|svID=TRANS36724|LGRef=LG7|svLenR=2021004|svLenQ=1784016|scfQ=BGB006:10-1784025|+	iM06408-RA	exon4	38616812	38616969	-	158
BGM003	38089876	40110879	svtype=TRANS|svID=TRANS36724|LGRef=LG7|svLenR=2021004|svLenQ=1784016|scfQ=BGB006:10-1784025|+	iM06408-RA	exon3	38618079	38618168	-	90
BGM003	38089876	40110879	svtype=TRANS|svID=TRANS36724|LGRef=LG7|svLenR=2021004|svLenQ=1784016|scfQ=BGB006:10-1784025|+	iM06408-RA	exon2	38618854	38619024	-	171
BGM003	38089876	40110879	svtype=TRANS|svID=TRANS36724|LGRef=LG7|svLenR=2021004|svLenQ=1784016|scfQ=BGB006:10-1784025|+	iM06408-RA	exon1	38619656	38619736	-	81
BGM003	38089876	40110879	svtype=TRANS|svID=TRANS36724|LGRef=LG7|svLenR=2021004|svLenQ=1784016|scfQ=BGB006:10-1784025|+	iM06409-RA	exon1	38672773	38672823	+	51
BGM003	38089876	40110879	svtype=TRANS|svID=TRANS36724|LGRef=LG7|svLenR=2021004|svLenQ=1784016|scfQ=BGB006:10-1784025|+	iM06409-RA	exon2	38673484	38673564	+	81
BGM003	38089876	40110879	svtype=TRANS|svID=TRANS36724|LGRef=LG7|svLenR=2021004|svLenQ=1784016|scfQ=BGB006:10-1784025|+	iM06409-RA	exon3	38674082	38674176	+	95
BGM003	38089876	40110879	svtype=TRANS|svID=TRANS36724|LGRef=LG7|svLenR=2021004|svLenQ=1784016|scfQ=BGB006:10-1784025|+	iM06409-RA	exon4	38675346	38675450	+	105
BGM003	38089876	40110879	svtype=TRANS|svID=TRANS36724|LGRef=LG7|svLenR=2021004|svLenQ=1784016|scfQ=BGB006:10-1784025|+	iM06409-RA	exon5	38676160	38676265	+	106
BGM003	38089876	40110879	svtype=TRANS|svID=TRANS36724|LGRef=LG7|svLenR=2021004|svLenQ=1784016|scfQ=BGB006:10-1784025|+	iM06409-RA	exon6	38676804	38676875	+	72
BGM003	38089876	40110879	svtype=TRANS|svID=TRANS36724|LGRef=LG7|svLenR=2021004|svLenQ=1784016|scfQ=BGB006:10-1784025|+	iM06409-RA	exon7	38677099	38677174	+	76
BGM003	38089876	40110879	svtype=TRANS|svID=TRANS36724|LGRef=LG7|svLenR=2021004|svLenQ=1784016|scfQ=BGB006:10-1784025|+	iM06409-RA	exon8	38677785	38677936	+	152
BGM003	38089876	40110879	svtype=TRANS|svID=TRANS36724|LGRef=LG7|svLenR=2021004|svLenQ=1784016|scfQ=BGB006:10-1784025|+	iM06409-RA	exon9	38678290	38678345	+	56
BGM003	38089876	40110879	svtype=TRANS|svID=TRANS36724|LGRef=LG7|svLenR=2021004|svLenQ=1784016|scfQ=BGB006:10-1784025|+	iM06409-RA	exon10	38679291	38679365	+	75
BGM003	38089876	40110879	svtype=TRANS|svID=TRANS36724|LGRef=LG7|svLenR=2021004|svLenQ=1784016|scfQ=BGB006:10-1784025|+	iM06409-RA	exon11	38680306	38680510	+	205
BGM003	38089876	40110879	svtype=TRANS|svID=TRANS36724|LGRef=LG7|svLenR=2021004|svLenQ=1784016|scfQ=BGB006:10-1784025|+	iM06409-RA	exon12	38681035	38681162	+	128
BGM003	38089876	40110879	svtype=TRANS|svID=TRANS36724|LGRef=LG7|svLenR=2021004|svLenQ=1784016|scfQ=BGB006:10-1784025|+	iM06409-RA	exon13	38681500	38681624	+	125
BGM003	38089876	40110879	svtype=TRANS|svID=TRANS36724|LGRef=LG7|svLenR=2021004|svLenQ=1784016|scfQ=BGB006:10-1784025|+	iM06409-RA	exon14	38682113	38682245	+	133
BGM003	38089876	40110879	svtype=TRANS|svID=TRANS36724|LGRef=LG7|svLenR=2021004|svLenQ=1784016|scfQ=BGB006:10-1784025|+	iM06409-RA	exon15	38682383	38682478	+	96
BGM003	38089876	40110879	svtype=TRANS|svID=TRANS36724|LGRef=LG7|svLenR=2021004|svLenQ=1784016|scfQ=BGB006:10-1784025|+	iM06409-RA	exon16	38683285	38683417	+	133
BGM003	38089876	40110879	svtype=TRANS|svID=TRANS36724|LGRef=LG7|svLenR=2021004|svLenQ=1784016|scfQ=BGB006:10-1784025|+	iM06409-RA	exon17	38683616	38683696	+	81
BGM003	38089876	40110879	svtype=TRANS|svID=TRANS36724|LGRef=LG7|svLenR=2021004|svLenQ=1784016|scfQ=BGB006:10-1784025|+	iM06409-RA	exon18	38683840	38683978	+	139
BGM003	38089876	40110879	svtype=TRANS|svID=TRANS36724|LGRef=LG7|svLenR=2021004|svLenQ=1784016|scfQ=BGB006:10-1784025|+	iM06409-RA	exon19	38684728	38684767	+	40
BGM003	38089876	40110879	svtype=TRANS|svID=TRANS36724|LGRef=LG7|svLenR=2021004|svLenQ=1784016|scfQ=BGB006:10-1784025|+	iM06409-RA	exon20	38685829	38685956	+	128
BGM003	38089876	40110879	svtype=TRANS|svID=TRANS36724|LGRef=LG7|svLenR=2021004|svLenQ=1784016|scfQ=BGB006:10-1784025|+	iM06409-RA	exon21	38686337	38686554	+	218
BGM003	38089876	40110879	svtype=TRANS|svID=TRANS36724|LGRef=LG7|svLenR=2021004|svLenQ=1784016|scfQ=BGB006:10-1784025|+	iM06410-RA	exon21	38690310	38690469	-	160
BGM003	38089876	40110879	svtype=TRANS|svID=TRANS36724|LGRef=LG7|svLenR=2021004|svLenQ=1784016|scfQ=BGB006:10-1784025|+	iM06410-RA	exon20	38691585	38691655	-	71
BGM003	38089876	40110879	svtype=TRANS|svID=TRANS36724|LGRef=LG7|svLenR=2021004|svLenQ=1784016|scfQ=BGB006:10-1784025|+	iM06410-RA	exon19	38692410	38692567	-	158
BGM003	38089876	40110879	svtype=TRANS|svID=TRANS36724|LGRef=LG7|svLenR=2021004|svLenQ=1784016|scfQ=BGB006:10-1784025|+	iM06410-RA	exon18	38692755	38692841	-	87
BGM003	38089876	40110879	svtype=TRANS|svID=TRANS36724|LGRef=LG7|svLenR=2021004|svLenQ=1784016|scfQ=BGB006:10-1784025|+	iM06410-RA	exon17	38693049	38693085	-	37
BGM003	38089876	40110879	svtype=TRANS|svID=TRANS36724|LGRef=LG7|svLenR=2021004|svLenQ=1784016|scfQ=BGB006:10-1784025|+	iM06410-RA	exon16	38694564	38694596	-	33
BGM003	38089876	40110879	svtype=TRANS|svID=TRANS36724|LGRef=LG7|svLenR=2021004|svLenQ=1784016|scfQ=BGB006:10-1784025|+	iM06410-RA	exon15	38695296	38695444	-	149
BGM003	38089876	40110879	svtype=TRANS|svID=TRANS36724|LGRef=LG7|svLenR=2021004|svLenQ=1784016|scfQ=BGB006:10-1784025|+	iM06410-RA	exon14	38696834	38696894	-	61
BGM003	38089876	40110879	svtype=TRANS|svID=TRANS36724|LGRef=LG7|svLenR=2021004|svLenQ=1784016|scfQ=BGB006:10-1784025|+	iM06410-RA	exon13	38697356	38697415	-	60
BGM003	38089876	40110879	svtype=TRANS|svID=TRANS36724|LGRef=LG7|svLenR=2021004|svLenQ=1784016|scfQ=BGB006:10-1784025|+	iM06410-RA	exon12	38698467	38698558	-	92
BGM003	38089876	40110879	svtype=TRANS|svID=TRANS36724|LGRef=LG7|svLenR=2021004|svLenQ=1784016|scfQ=BGB006:10-1784025|+	iM06410-RA	exon11	38699743	38699806	-	64
BGM003	38089876	40110879	svtype=TRANS|svID=TRANS36724|LGRef=LG7|svLenR=2021004|svLenQ=1784016|scfQ=BGB006:10-1784025|+	iM06410-RA	exon10	38700563	38700625	-	63
BGM003	38089876	40110879	svtype=TRANS|svID=TRANS36724|LGRef=LG7|svLenR=2021004|svLenQ=1784016|scfQ=BGB006:10-1784025|+	iM06410-RA	exon9	38700949	38701058	-	110
BGM003	38089876	40110879	svtype=TRANS|svID=TRANS36724|LGRef=LG7|svLenR=2021004|svLenQ=1784016|scfQ=BGB006:10-1784025|+	iM06410-RA	exon8	38701331	38701440	-	110
BGM003	38089876	40110879	svtype=TRANS|svID=TRANS36724|LGRef=LG7|svLenR=2021004|svLenQ=1784016|scfQ=BGB006:10-1784025|+	iM06410-RA	exon7	38701549	38701628	-	80
BGM003	38089876	40110879	svtype=TRANS|svID=TRANS36724|LGRef=LG7|svLenR=2021004|svLenQ=1784016|scfQ=BGB006:10-1784025|+	iM06410-RA	exon6	38702829	38702900	-	72
BGM003	38089876	40110879	svtype=TRANS|svID=TRANS36724|LGRef=LG7|svLenR=2021004|svLenQ=1784016|scfQ=BGB006:10-1784025|+	iM06410-RA	exon5	38703285	38703315	-	31
BGM003	38089876	40110879	svtype=TRANS|svID=TRANS36724|LGRef=LG7|svLenR=2021004|svLenQ=1784016|scfQ=BGB006:10-1784025|+	iM06410-RA	exon4	38703618	38703678	-	61
BGM003	38089876	40110879	svtype=TRANS|svID=TRANS36724|LGRef=LG7|svLenR=2021004|svLenQ=1784016|scfQ=BGB006:10-1784025|+	iM06410-RA	exon3	38704073	38704176	-	104
BGM003	38089876	40110879	svtype=TRANS|svID=TRANS36724|LGRef=LG7|svLenR=2021004|svLenQ=1784016|scfQ=BGB006:10-1784025|+	iM06410-RA	exon2	38705695	38705772	-	78
BGM003	38089876	40110879	svtype=TRANS|svID=TRANS36724|LGRef=LG7|svLenR=2021004|svLenQ=1784016|scfQ=BGB006:10-1784025|+	iM06410-RA	exon1	38705865	38705890	-	26
BGM003	38089876	40110879	svtype=TRANS|svID=TRANS36724|LGRef=LG7|svLenR=2021004|svLenQ=1784016|scfQ=BGB006:10-1784025|+	iM06411-RA	exon1	38733784	38735056	+	1273
BGM003	38089876	40110879	svtype=TRANS|svID=TRANS36724|LGRef=LG7|svLenR=2021004|svLenQ=1784016|scfQ=BGB006:10-1784025|+	iM06411-RA	exon2	38736007	38736699	+	693
BGM003	38089876	40110879	svtype=TRANS|svID=TRANS36724|LGRef=LG7|svLenR=2021004|svLenQ=1784016|scfQ=BGB006:10-1784025|+	iM06411-RA	exon3	38737584	38737756	+	173
BGM003	38089876	40110879	svtype=TRANS|svID=TRANS36724|LGRef=LG7|svLenR=2021004|svLenQ=1784016|scfQ=BGB006:10-1784025|+	iM06411-RA	exon4	38742121	38742324	+	204
BGM003	38089876	40110879	svtype=TRANS|svID=TRANS36724|LGRef=LG7|svLenR=2021004|svLenQ=1784016|scfQ=BGB006:10-1784025|+	iM06412-RA	exon3	38767522	38767561	-	40
BGM003	38089876	40110879	svtype=TRANS|svID=TRANS36724|LGRef=LG7|svLenR=2021004|svLenQ=1784016|scfQ=BGB006:10-1784025|+	iM06412-RA	exon2	38769721	38769944	-	224
BGM003	38089876	40110879	svtype=TRANS|svID=TRANS36724|LGRef=LG7|svLenR=2021004|svLenQ=1784016|scfQ=BGB006:10-1784025|+	iM06412-RA	exon1	38770902	38771054	-	153
BGM003	38089876	40110879	svtype=TRANS|svID=TRANS36724|LGRef=LG7|svLenR=2021004|svLenQ=1784016|scfQ=BGB006:10-1784025|+	iM06413-RA	exon1	38786477	38786857	+	381
BGM003	38089876	40110879	svtype=TRANS|svID=TRANS36724|LGRef=LG7|svLenR=2021004|svLenQ=1784016|scfQ=BGB006:10-1784025|+	iM06414-RA	exon1	38789172	38789665	-	494
BGM003	38089876	40110879	svtype=TRANS|svID=TRANS36724|LGRef=LG7|svLenR=2021004|svLenQ=1784016|scfQ=BGB006:10-1784025|+	iM06415-RA	exon2	38800796	38801019	-	224
BGM003	38089876	40110879	svtype=TRANS|svID=TRANS36724|LGRef=LG7|svLenR=2021004|svLenQ=1784016|scfQ=BGB006:10-1784025|+	iM06415-RA	exon1	38801176	38801325	-	150
BGM003	38089876	40110879	svtype=TRANS|svID=TRANS36724|LGRef=LG7|svLenR=2021004|svLenQ=1784016|scfQ=BGB006:10-1784025|+	iM06416-RA	exon3	38871181	38871223	-	43
BGM003	38089876	40110879	svtype=TRANS|svID=TRANS36724|LGRef=LG7|svLenR=2021004|svLenQ=1784016|scfQ=BGB006:10-1784025|+	iM06416-RA	exon2	38872042	38872265	-	224
BGM003	38089876	40110879	svtype=TRANS|svID=TRANS36724|LGRef=LG7|svLenR=2021004|svLenQ=1784016|scfQ=BGB006:10-1784025|+	iM06416-RA	exon1	38873234	38873380	-	147
BGM003	38089876	40110879	svtype=TRANS|svID=TRANS36724|LGRef=LG7|svLenR=2021004|svLenQ=1784016|scfQ=BGB006:10-1784025|+	iM06417-RA	exon1	38874779	38875159	-	381
BGM003	38089876	40110879	svtype=TRANS|svID=TRANS36724|LGRef=LG7|svLenR=2021004|svLenQ=1784016|scfQ=BGB006:10-1784025|+	iM06418-RA	exon3	38879054	38879096	-	43
BGM003	38089876	40110879	svtype=TRANS|svID=TRANS36724|LGRef=LG7|svLenR=2021004|svLenQ=1784016|scfQ=BGB006:10-1784025|+	iM06418-RA	exon2	38879384	38879607	-	224
BGM003	38089876	40110879	svtype=TRANS|svID=TRANS36724|LGRef=LG7|svLenR=2021004|svLenQ=1784016|scfQ=BGB006:10-1784025|+	iM06418-RA	exon1	38880385	38880402	-	18
BGM003	38089876	40110879	svtype=TRANS|svID=TRANS36724|LGRef=LG7|svLenR=2021004|svLenQ=1784016|scfQ=BGB006:10-1784025|+	iM06419-RA	exon2	38880507	38880536	-	30
BGM003	38089876	40110879	svtype=TRANS|svID=TRANS36724|LGRef=LG7|svLenR=2021004|svLenQ=1784016|scfQ=BGB006:10-1784025|+	iM06419-RA	exon1	38880715	38880912	-	198
BGM003	38089876	40110879	svtype=TRANS|svID=TRANS36724|LGRef=LG7|svLenR=2021004|svLenQ=1784016|scfQ=BGB006:10-1784025|+	iM06420-RA	exon1	38897038	38897184	+	147
BGM003	38089876	40110879	svtype=TRANS|svID=TRANS36724|LGRef=LG7|svLenR=2021004|svLenQ=1784016|scfQ=BGB006:10-1784025|+	iM06420-RA	exon2	38898501	38898724	+	224
BGM003	38089876	40110879	svtype=TRANS|svID=TRANS36724|LGRef=LG7|svLenR=2021004|svLenQ=1784016|scfQ=BGB006:10-1784025|+	iM06420-RA	exon3	38899449	38899491	+	43
BGM003	38089876	40110879	svtype=TRANS|svID=TRANS36724|LGRef=LG7|svLenR=2021004|svLenQ=1784016|scfQ=BGB006:10-1784025|+	iM06421-RA	exon3	38923441	38923480	-	40
BGM003	38089876	40110879	svtype=TRANS|svID=TRANS36724|LGRef=LG7|svLenR=2021004|svLenQ=1784016|scfQ=BGB006:10-1784025|+	iM06421-RA	exon2	38924370	38924593	-	224
BGM003	38089876	40110879	svtype=TRANS|svID=TRANS36724|LGRef=LG7|svLenR=2021004|svLenQ=1784016|scfQ=BGB006:10-1784025|+	iM06421-RA	exon1	38925991	38926128	-	138
BGM003	38089876	40110879	svtype=TRANS|svID=TRANS36724|LGRef=LG7|svLenR=2021004|svLenQ=1784016|scfQ=BGB006:10-1784025|+	iM06422-RA	exon1	38935039	38935176	+	138
BGM003	38089876	40110879	svtype=TRANS|svID=TRANS36724|LGRef=LG7|svLenR=2021004|svLenQ=1784016|scfQ=BGB006:10-1784025|+	iM06422-RA	exon2	38936317	38936540	+	224
BGM003	38089876	40110879	svtype=TRANS|svID=TRANS36724|LGRef=LG7|svLenR=2021004|svLenQ=1784016|scfQ=BGB006:10-1784025|+	iM06422-RA	exon3	38937453	38937492	+	40
BGM003	38089876	40110879	svtype=TRANS|svID=TRANS36724|LGRef=LG7|svLenR=2021004|svLenQ=1784016|scfQ=BGB006:10-1784025|+	iM06423-RA	exon1	38946795	38946935	+	141
BGM003	38089876	40110879	svtype=TRANS|svID=TRANS36724|LGRef=LG7|svLenR=2021004|svLenQ=1784016|scfQ=BGB006:10-1784025|+	iM06423-RA	exon2	38947546	38947769	+	224
BGM003	38089876	40110879	svtype=TRANS|svID=TRANS36724|LGRef=LG7|svLenR=2021004|svLenQ=1784016|scfQ=BGB006:10-1784025|+	iM06423-RA	exon3	38947993	38948044	+	52
BGM003	38089876	40110879	svtype=TRANS|svID=TRANS36724|LGRef=LG7|svLenR=2021004|svLenQ=1784016|scfQ=BGB006:10-1784025|+	iM06424-RA	exon1	38958093	38958233	+	141
BGM003	38089876	40110879	svtype=TRANS|svID=TRANS36724|LGRef=LG7|svLenR=2021004|svLenQ=1784016|scfQ=BGB006:10-1784025|+	iM06424-RA	exon2	38958898	38959121	+	224
BGM003	38089876	40110879	svtype=TRANS|svID=TRANS36724|LGRef=LG7|svLenR=2021004|svLenQ=1784016|scfQ=BGB006:10-1784025|+	iM06424-RA	exon3	38959461	38959512	+	52
BGM003	38089876	40110879	svtype=TRANS|svID=TRANS36724|LGRef=LG7|svLenR=2021004|svLenQ=1784016|scfQ=BGB006:10-1784025|+	iM06425-RA	exon1	38967915	38968055	+	141
BGM003	38089876	40110879	svtype=TRANS|svID=TRANS36724|LGRef=LG7|svLenR=2021004|svLenQ=1784016|scfQ=BGB006:10-1784025|+	iM06425-RA	exon2	38968562	38968785	+	224
BGM003	38089876	40110879	svtype=TRANS|svID=TRANS36724|LGRef=LG7|svLenR=2021004|svLenQ=1784016|scfQ=BGB006:10-1784025|+	iM06425-RA	exon3	38968971	38969022	+	52
BGM003	38089876	40110879	svtype=TRANS|svID=TRANS36724|LGRef=LG7|svLenR=2021004|svLenQ=1784016|scfQ=BGB006:10-1784025|+	iM06426-RA	exon1	38973742	38974590	-	849
BGM003	38089876	40110879	svtype=TRANS|svID=TRANS36724|LGRef=LG7|svLenR=2021004|svLenQ=1784016|scfQ=BGB006:10-1784025|+	iM06427-RA	exon1	38975648	38975785	+	138
BGM003	38089876	40110879	svtype=TRANS|svID=TRANS36724|LGRef=LG7|svLenR=2021004|svLenQ=1784016|scfQ=BGB006:10-1784025|+	iM06427-RA	exon2	38976686	38976909	+	224
BGM003	38089876	40110879	svtype=TRANS|svID=TRANS36724|LGRef=LG7|svLenR=2021004|svLenQ=1784016|scfQ=BGB006:10-1784025|+	iM06427-RA	exon3	38977315	38977354	+	40
BGM003	38089876	40110879	svtype=TRANS|svID=TRANS36724|LGRef=LG7|svLenR=2021004|svLenQ=1784016|scfQ=BGB006:10-1784025|+	iM06428-RA	exon3	39001322	39001361	-	40
BGM003	38089876	40110879	svtype=TRANS|svID=TRANS36724|LGRef=LG7|svLenR=2021004|svLenQ=1784016|scfQ=BGB006:10-1784025|+	iM06428-RA	exon2	39001988	39002220	-	233
BGM003	38089876	40110879	svtype=TRANS|svID=TRANS36724|LGRef=LG7|svLenR=2021004|svLenQ=1784016|scfQ=BGB006:10-1784025|+	iM06428-RA	exon1	39002655	39002804	-	150
BGM003	38089876	40110879	svtype=TRANS|svID=TRANS36724|LGRef=LG7|svLenR=2021004|svLenQ=1784016|scfQ=BGB006:10-1784025|+	iM06429-RA	exon1	39039406	39040425	-	1020
BGM003	38089876	40110879	svtype=TRANS|svID=TRANS36724|LGRef=LG7|svLenR=2021004|svLenQ=1784016|scfQ=BGB006:10-1784025|+	iM06430-RA	exon1	39068766	39068921	+	156
BGM003	38089876	40110879	svtype=TRANS|svID=TRANS36724|LGRef=LG7|svLenR=2021004|svLenQ=1784016|scfQ=BGB006:10-1784025|+	iM06430-RA	exon2	39085772	39086962	+	1191
BGM003	38089876	40110879	svtype=TRANS|svID=TRANS36724|LGRef=LG7|svLenR=2021004|svLenQ=1784016|scfQ=BGB006:10-1784025|+	iM06431-RA	exon1	39125901	39126170	-	270
BGM003	38089876	40110879	svtype=TRANS|svID=TRANS36724|LGRef=LG7|svLenR=2021004|svLenQ=1784016|scfQ=BGB006:10-1784025|+	iM06432-RA	exon1	39134027	39135368	-	1342
BGM003	38089876	40110879	svtype=TRANS|svID=TRANS36724|LGRef=LG7|svLenR=2021004|svLenQ=1784016|scfQ=BGB006:10-1784025|+	iM06433-RA	exon1	39143008	39143253	-	246
BGM003	38089876	40110879	svtype=TRANS|svID=TRANS36724|LGRef=LG7|svLenR=2021004|svLenQ=1784016|scfQ=BGB006:10-1784025|+	iM06434-RA	exon1	39171441	39171659	+	219
BGM003	38089876	40110879	svtype=TRANS|svID=TRANS36724|LGRef=LG7|svLenR=2021004|svLenQ=1784016|scfQ=BGB006:10-1784025|+	iM06435-RA	exon1	39180319	39180482	-	164
BGM003	38089876	40110879	svtype=TRANS|svID=TRANS36724|LGRef=LG7|svLenR=2021004|svLenQ=1784016|scfQ=BGB006:10-1784025|+	iM06436-RA	exon1	39270834	39271031	-	198
BGM003	38089876	40110879	svtype=TRANS|svID=TRANS36724|LGRef=LG7|svLenR=2021004|svLenQ=1784016|scfQ=BGB006:10-1784025|+	iM06437-RA	exon3	39335592	39337480	-	1889
BGM003	38089876	40110879	svtype=TRANS|svID=TRANS36724|LGRef=LG7|svLenR=2021004|svLenQ=1784016|scfQ=BGB006:10-1784025|+	iM06437-RA	exon1	39339773	39339953	-	181
BGM003	38089876	40110879	svtype=TRANS|svID=TRANS36724|LGRef=LG7|svLenR=2021004|svLenQ=1784016|scfQ=BGB006:10-1784025|+	iM06438-RA	exon4	39456095	39457548	-	1454
BGM003	38089876	40110879	svtype=TRANS|svID=TRANS36724|LGRef=LG7|svLenR=2021004|svLenQ=1784016|scfQ=BGB006:10-1784025|+	iM06438-RA	exon3	39460123	39460205	-	83
BGM003	38089876	40110879	svtype=TRANS|svID=TRANS36724|LGRef=LG7|svLenR=2021004|svLenQ=1784016|scfQ=BGB006:10-1784025|+	iM06438-RA	exon2	39464134	39464312	-	179
BGM003	38089876	40110879	svtype=TRANS|svID=TRANS36724|LGRef=LG7|svLenR=2021004|svLenQ=1784016|scfQ=BGB006:10-1784025|+	iM06438-RA	exon1	39467796	39468014	-	219
BGM003	38089876	40110879	svtype=TRANS|svID=TRANS36724|LGRef=LG7|svLenR=2021004|svLenQ=1784016|scfQ=BGB006:10-1784025|+	iM06439-RA	exon1	39476189	39477100	+	912
BGM003	38089876	40110879	svtype=TRANS|svID=TRANS36724|LGRef=LG7|svLenR=2021004|svLenQ=1784016|scfQ=BGB006:10-1784025|+	iM06440-RA	exon13	39499073	39499204	-	132
BGM003	38089876	40110879	svtype=TRANS|svID=TRANS36724|LGRef=LG7|svLenR=2021004|svLenQ=1784016|scfQ=BGB006:10-1784025|+	iM06440-RA	exon12	39500644	39500811	-	168
BGM003	38089876	40110879	svtype=TRANS|svID=TRANS36724|LGRef=LG7|svLenR=2021004|svLenQ=1784016|scfQ=BGB006:10-1784025|+	iM06440-RA	exon11	39504000	39504100	-	101
BGM003	38089876	40110879	svtype=TRANS|svID=TRANS36724|LGRef=LG7|svLenR=2021004|svLenQ=1784016|scfQ=BGB006:10-1784025|+	iM06440-RA	exon10	39505500	39505599	-	100
BGM003	38089876	40110879	svtype=TRANS|svID=TRANS36724|LGRef=LG7|svLenR=2021004|svLenQ=1784016|scfQ=BGB006:10-1784025|+	iM06440-RA	exon9	39507026	39507157	-	132
BGM003	38089876	40110879	svtype=TRANS|svID=TRANS36724|LGRef=LG7|svLenR=2021004|svLenQ=1784016|scfQ=BGB006:10-1784025|+	iM06440-RA	exon8	39508227	39508339	-	113
BGM003	38089876	40110879	svtype=TRANS|svID=TRANS36724|LGRef=LG7|svLenR=2021004|svLenQ=1784016|scfQ=BGB006:10-1784025|+	iM06440-RA	exon7	39509388	39509512	-	125
BGM003	38089876	40110879	svtype=TRANS|svID=TRANS36724|LGRef=LG7|svLenR=2021004|svLenQ=1784016|scfQ=BGB006:10-1784025|+	iM06440-RA	exon6	39510308	39510430	-	123
BGM003	38089876	40110879	svtype=TRANS|svID=TRANS36724|LGRef=LG7|svLenR=2021004|svLenQ=1784016|scfQ=BGB006:10-1784025|+	iM06440-RA	exon5	39511338	39511453	-	116
BGM003	38089876	40110879	svtype=TRANS|svID=TRANS36724|LGRef=LG7|svLenR=2021004|svLenQ=1784016|scfQ=BGB006:10-1784025|+	iM06440-RA	exon4	39514841	39514973	-	133
BGM003	38089876	40110879	svtype=TRANS|svID=TRANS36724|LGRef=LG7|svLenR=2021004|svLenQ=1784016|scfQ=BGB006:10-1784025|+	iM06440-RA	exon3	39515830	39516139	-	310
BGM003	38089876	40110879	svtype=TRANS|svID=TRANS36724|LGRef=LG7|svLenR=2021004|svLenQ=1784016|scfQ=BGB006:10-1784025|+	iM06440-RA	exon2	39517911	39518042	-	132
BGM003	38089876	40110879	svtype=TRANS|svID=TRANS36724|LGRef=LG7|svLenR=2021004|svLenQ=1784016|scfQ=BGB006:10-1784025|+	iM06440-RA	exon1	39518304	39518538	-	235
BGM003	38089876	40110879	svtype=TRANS|svID=TRANS36724|LGRef=LG7|svLenR=2021004|svLenQ=1784016|scfQ=BGB006:10-1784025|+	iM06441-RA	exon13	39528204	39528335	-	132
BGM003	38089876	40110879	svtype=TRANS|svID=TRANS36724|LGRef=LG7|svLenR=2021004|svLenQ=1784016|scfQ=BGB006:10-1784025|+	iM06441-RA	exon12	39530788	39530955	-	168
BGM003	38089876	40110879	svtype=TRANS|svID=TRANS36724|LGRef=LG7|svLenR=2021004|svLenQ=1784016|scfQ=BGB006:10-1784025|+	iM06441-RA	exon11	39532698	39532798	-	101
BGM003	38089876	40110879	svtype=TRANS|svID=TRANS36724|LGRef=LG7|svLenR=2021004|svLenQ=1784016|scfQ=BGB006:10-1784025|+	iM06441-RA	exon10	39534470	39534569	-	100
BGM003	38089876	40110879	svtype=TRANS|svID=TRANS36724|LGRef=LG7|svLenR=2021004|svLenQ=1784016|scfQ=BGB006:10-1784025|+	iM06441-RA	exon9	39535195	39535326	-	132
BGM003	38089876	40110879	svtype=TRANS|svID=TRANS36724|LGRef=LG7|svLenR=2021004|svLenQ=1784016|scfQ=BGB006:10-1784025|+	iM06441-RA	exon8	39535725	39535837	-	113
BGM003	38089876	40110879	svtype=TRANS|svID=TRANS36724|LGRef=LG7|svLenR=2021004|svLenQ=1784016|scfQ=BGB006:10-1784025|+	iM06441-RA	exon7	39536679	39536803	-	125
BGM003	38089876	40110879	svtype=TRANS|svID=TRANS36724|LGRef=LG7|svLenR=2021004|svLenQ=1784016|scfQ=BGB006:10-1784025|+	iM06441-RA	exon6	39537743	39537865	-	123
BGM003	38089876	40110879	svtype=TRANS|svID=TRANS36724|LGRef=LG7|svLenR=2021004|svLenQ=1784016|scfQ=BGB006:10-1784025|+	iM06441-RA	exon5	39538631	39538746	-	116
BGM003	38089876	40110879	svtype=TRANS|svID=TRANS36724|LGRef=LG7|svLenR=2021004|svLenQ=1784016|scfQ=BGB006:10-1784025|+	iM06441-RA	exon4	39544154	39544286	-	133
BGM003	38089876	40110879	svtype=TRANS|svID=TRANS36724|LGRef=LG7|svLenR=2021004|svLenQ=1784016|scfQ=BGB006:10-1784025|+	iM06441-RA	exon3	39545238	39545547	-	310
BGM003	38089876	40110879	svtype=TRANS|svID=TRANS36724|LGRef=LG7|svLenR=2021004|svLenQ=1784016|scfQ=BGB006:10-1784025|+	iM06441-RA	exon2	39547055	39547186	-	132
BGM003	38089876	40110879	svtype=TRANS|svID=TRANS36724|LGRef=LG7|svLenR=2021004|svLenQ=1784016|scfQ=BGB006:10-1784025|+	iM06441-RA	exon1	39547442	39547676	-	235
BGM003	38089876	40110879	svtype=TRANS|svID=TRANS36724|LGRef=LG7|svLenR=2021004|svLenQ=1784016|scfQ=BGB006:10-1784025|+	iM06443-RA	exon1	39629701	39629706	+	6
BGM003	38089876	40110879	svtype=TRANS|svID=TRANS36724|LGRef=LG7|svLenR=2021004|svLenQ=1784016|scfQ=BGB006:10-1784025|+	iM06443-RA	exon2	39637512	39637797	+	286
BGM003	38089876	40110879	svtype=TRANS|svID=TRANS36724|LGRef=LG7|svLenR=2021004|svLenQ=1784016|scfQ=BGB006:10-1784025|+	iM06443-RA	exon3	39639605	39639733	+	129
BGM003	38089876	40110879	svtype=TRANS|svID=TRANS36724|LGRef=LG7|svLenR=2021004|svLenQ=1784016|scfQ=BGB006:10-1784025|+	iM06443-RA	exon4	39642007	39642150	+	144
BGM003	38089876	40110879	svtype=TRANS|svID=TRANS36724|LGRef=LG7|svLenR=2021004|svLenQ=1784016|scfQ=BGB006:10-1784025|+	iM06443-RA	exon5	39644653	39644761	+	109
BGM003	38089876	40110879	svtype=TRANS|svID=TRANS36724|LGRef=LG7|svLenR=2021004|svLenQ=1784016|scfQ=BGB006:10-1784025|+	iM06443-RA	exon6	39646372	39646582	+	211
BGM003	38089876	40110879	svtype=TRANS|svID=TRANS36724|LGRef=LG7|svLenR=2021004|svLenQ=1784016|scfQ=BGB006:10-1784025|+	iM06443-RA	exon7	39648871	39648937	+	67
BGM003	38089876	40110879	svtype=TRANS|svID=TRANS36724|LGRef=LG7|svLenR=2021004|svLenQ=1784016|scfQ=BGB006:10-1784025|+	iM06443-RA	exon8	39649384	39649535	+	152
BGM003	38089876	40110879	svtype=TRANS|svID=TRANS36724|LGRef=LG7|svLenR=2021004|svLenQ=1784016|scfQ=BGB006:10-1784025|+	iM06443-RA	exon9	39649681	39650493	+	813
BGM003	38089876	40110879	svtype=TRANS|svID=TRANS36724|LGRef=LG7|svLenR=2021004|svLenQ=1784016|scfQ=BGB006:10-1784025|+	iM06444-RA	exon1	39662143	39662269	+	127
BGM003	38089876	40110879	svtype=TRANS|svID=TRANS36724|LGRef=LG7|svLenR=2021004|svLenQ=1784016|scfQ=BGB006:10-1784025|+	iM06444-RA	exon2	39663003	39663154	+	152
BGM003	38089876	40110879	svtype=TRANS|svID=TRANS36724|LGRef=LG7|svLenR=2021004|svLenQ=1784016|scfQ=BGB006:10-1784025|+	iM06445-RA	exon13	39669356	39669450	-	95
BGM003	38089876	40110879	svtype=TRANS|svID=TRANS36724|LGRef=LG7|svLenR=2021004|svLenQ=1784016|scfQ=BGB006:10-1784025|+	iM06445-RA	exon12	39671154	39671241	-	88
BGM003	38089876	40110879	svtype=TRANS|svID=TRANS36724|LGRef=LG7|svLenR=2021004|svLenQ=1784016|scfQ=BGB006:10-1784025|+	iM06445-RA	exon11	39671651	39671750	-	100
BGM003	38089876	40110879	svtype=TRANS|svID=TRANS36724|LGRef=LG7|svLenR=2021004|svLenQ=1784016|scfQ=BGB006:10-1784025|+	iM06445-RA	exon10	39672170	39672235	-	66
BGM003	38089876	40110879	svtype=TRANS|svID=TRANS36724|LGRef=LG7|svLenR=2021004|svLenQ=1784016|scfQ=BGB006:10-1784025|+	iM06445-RA	exon9	39672655	39672755	-	101
BGM003	38089876	40110879	svtype=TRANS|svID=TRANS36724|LGRef=LG7|svLenR=2021004|svLenQ=1784016|scfQ=BGB006:10-1784025|+	iM06445-RA	exon8	39672871	39672948	-	78
BGM003	38089876	40110879	svtype=TRANS|svID=TRANS36724|LGRef=LG7|svLenR=2021004|svLenQ=1784016|scfQ=BGB006:10-1784025|+	iM06445-RA	exon7	39673280	39673366	-	87
BGM003	38089876	40110879	svtype=TRANS|svID=TRANS36724|LGRef=LG7|svLenR=2021004|svLenQ=1784016|scfQ=BGB006:10-1784025|+	iM06445-RA	exon6	39673937	39673997	-	61
BGM003	38089876	40110879	svtype=TRANS|svID=TRANS36724|LGRef=LG7|svLenR=2021004|svLenQ=1784016|scfQ=BGB006:10-1784025|+	iM06445-RA	exon5	39676802	39676864	-	63
BGM003	38089876	40110879	svtype=TRANS|svID=TRANS36724|LGRef=LG7|svLenR=2021004|svLenQ=1784016|scfQ=BGB006:10-1784025|+	iM06445-RA	exon4	39681197	39681235	-	39
BGM003	38089876	40110879	svtype=TRANS|svID=TRANS36724|LGRef=LG7|svLenR=2021004|svLenQ=1784016|scfQ=BGB006:10-1784025|+	iM06445-RA	exon3	39683290	39683410	-	121
BGM003	38089876	40110879	svtype=TRANS|svID=TRANS36724|LGRef=LG7|svLenR=2021004|svLenQ=1784016|scfQ=BGB006:10-1784025|+	iM06445-RA	exon2	39686217	39686316	-	100
BGM003	38089876	40110879	svtype=TRANS|svID=TRANS36724|LGRef=LG7|svLenR=2021004|svLenQ=1784016|scfQ=BGB006:10-1784025|+	iM06445-RA	exon1	39686407	39686412	-	6
BGM003	38089876	40110879	svtype=TRANS|svID=TRANS36724|LGRef=LG7|svLenR=2021004|svLenQ=1784016|scfQ=BGB006:10-1784025|+	iM06446-RA	exon1	39690304	39690496	-	193
BGM003	38089876	40110879	svtype=TRANS|svID=TRANS36724|LGRef=LG7|svLenR=2021004|svLenQ=1784016|scfQ=BGB006:10-1784025|+	iM06447-RA	exon1	39691670	39691757	+	88
BGM003	38089876	40110879	svtype=TRANS|svID=TRANS36724|LGRef=LG7|svLenR=2021004|svLenQ=1784016|scfQ=BGB006:10-1784025|+	iM06447-RA	exon2	39694648	39695948	+	1301
BGM003	38089876	40110879	svtype=TRANS|svID=TRANS36724|LGRef=LG7|svLenR=2021004|svLenQ=1784016|scfQ=BGB006:10-1784025|+	iM06448-RA	exon1	39737714	39737968	+	255
BGM003	38089876	40110879	svtype=TRANS|svID=TRANS36724|LGRef=LG7|svLenR=2021004|svLenQ=1784016|scfQ=BGB006:10-1784025|+	iM06449-RA	exon1	39836936	39837123	+	188
BGM003	38089876	40110879	svtype=TRANS|svID=TRANS36724|LGRef=LG7|svLenR=2021004|svLenQ=1784016|scfQ=BGB006:10-1784025|+	iM06450-RA	exon1	39873283	39874176	+	894
BGM003	38089876	40110879	svtype=TRANS|svID=TRANS36724|LGRef=LG7|svLenR=2021004|svLenQ=1784016|scfQ=BGB006:10-1784025|+	iM06450-RA	exon2	39874875	39875079	+	205
BGM003	38089876	40110879	svtype=TRANS|svID=TRANS36724|LGRef=LG7|svLenR=2021004|svLenQ=1784016|scfQ=BGB006:10-1784025|+	iM06450-RA	exon3	39875400	39875645	+	246
BGM003	38089876	40110879	svtype=TRANS|svID=TRANS36724|LGRef=LG7|svLenR=2021004|svLenQ=1784016|scfQ=BGB006:10-1784025|+	iM06450-RA	exon4	39875855	39875928	+	74
BGM003	38089876	40110879	svtype=TRANS|svID=TRANS36724|LGRef=LG7|svLenR=2021004|svLenQ=1784016|scfQ=BGB006:10-1784025|+	iM06450-RA	exon5	39876148	39876363	+	216
BGM003	38089876	40110879	svtype=TRANS|svID=TRANS36724|LGRef=LG7|svLenR=2021004|svLenQ=1784016|scfQ=BGB006:10-1784025|+	iM06450-RA	exon6	39877290	39878232	+	943
BGM003	38089876	40110879	svtype=TRANS|svID=TRANS36724|LGRef=LG7|svLenR=2021004|svLenQ=1784016|scfQ=BGB006:10-1784025|+	iM06450-RA	exon7	39879679	39879856	+	178
BGM003	38089876	40110879	svtype=TRANS|svID=TRANS36724|LGRef=LG7|svLenR=2021004|svLenQ=1784016|scfQ=BGB006:10-1784025|+	iM06450-RA	exon8	39880593	39880830	+	238
BGM003	38089876	40110879	svtype=TRANS|svID=TRANS36724|LGRef=LG7|svLenR=2021004|svLenQ=1784016|scfQ=BGB006:10-1784025|+	iM06450-RA	exon9	39881388	39881858	+	471
BGM003	38089876	40110879	svtype=TRANS|svID=TRANS36724|LGRef=LG7|svLenR=2021004|svLenQ=1784016|scfQ=BGB006:10-1784025|+	iM06450-RA	exon10	39883710	39884079	+	370
BGM003	38089876	40110879	svtype=TRANS|svID=TRANS36724|LGRef=LG7|svLenR=2021004|svLenQ=1784016|scfQ=BGB006:10-1784025|+	iM06450-RA	exon11	39885300	39885413	+	114
BGM003	38089876	40110879	svtype=TRANS|svID=TRANS36724|LGRef=LG7|svLenR=2021004|svLenQ=1784016|scfQ=BGB006:10-1784025|+	iM06450-RA	exon12	39885799	39885913	+	115
BGM003	38089876	40110879	svtype=TRANS|svID=TRANS36724|LGRef=LG7|svLenR=2021004|svLenQ=1784016|scfQ=BGB006:10-1784025|+	iM06450-RA	exon13	39886956	39887202	+	247
BGM003	38089876	40110879	svtype=TRANS|svID=TRANS36724|LGRef=LG7|svLenR=2021004|svLenQ=1784016|scfQ=BGB006:10-1784025|+	iM06450-RA	exon14	39887478	39887682	+	205
BGM003	38089876	40110879	svtype=TRANS|svID=TRANS36724|LGRef=LG7|svLenR=2021004|svLenQ=1784016|scfQ=BGB006:10-1784025|+	iM06450-RA	exon15	39888343	39888516	+	174
BGM003	38089876	40110879	svtype=TRANS|svID=TRANS36724|LGRef=LG7|svLenR=2021004|svLenQ=1784016|scfQ=BGB006:10-1784025|+	iM06450-RA	exon16	39889153	39889319	+	167
BGM003	38089876	40110879	svtype=TRANS|svID=TRANS36724|LGRef=LG7|svLenR=2021004|svLenQ=1784016|scfQ=BGB006:10-1784025|+	iM06450-RA	exon17	39889980	39890423	+	444
BGM003	38089876	40110879	svtype=TRANS|svID=TRANS36724|LGRef=LG7|svLenR=2021004|svLenQ=1784016|scfQ=BGB006:10-1784025|+	iM06450-RA	exon18	39891765	39891996	+	232
BGM003	38089876	40110879	svtype=TRANS|svID=TRANS36724|LGRef=LG7|svLenR=2021004|svLenQ=1784016|scfQ=BGB006:10-1784025|+	iM06450-RA	exon19	39892496	39892780	+	285
BGM003	38089876	40110879	svtype=TRANS|svID=TRANS36724|LGRef=LG7|svLenR=2021004|svLenQ=1784016|scfQ=BGB006:10-1784025|+	iM06450-RA	exon20	39893134	39893280	+	147
BGM003	38089876	40110879	svtype=TRANS|svID=TRANS36724|LGRef=LG7|svLenR=2021004|svLenQ=1784016|scfQ=BGB006:10-1784025|+	iM06450-RA	exon21	39894328	39894584	+	257
BGM003	38089876	40110879	svtype=TRANS|svID=TRANS36724|LGRef=LG7|svLenR=2021004|svLenQ=1784016|scfQ=BGB006:10-1784025|+	iM06451-RA	exon13	39900697	39900712	-	16
BGM003	38089876	40110879	svtype=TRANS|svID=TRANS36724|LGRef=LG7|svLenR=2021004|svLenQ=1784016|scfQ=BGB006:10-1784025|+	iM06451-RA	exon12	39902319	39902543	-	225
BGM003	38089876	40110879	svtype=TRANS|svID=TRANS36724|LGRef=LG7|svLenR=2021004|svLenQ=1784016|scfQ=BGB006:10-1784025|+	iM06451-RA	exon11	39903074	39903148	-	75
BGM003	38089876	40110879	svtype=TRANS|svID=TRANS36724|LGRef=LG7|svLenR=2021004|svLenQ=1784016|scfQ=BGB006:10-1784025|+	iM06451-RA	exon10	39904677	39904854	-	178
BGM003	38089876	40110879	svtype=TRANS|svID=TRANS36724|LGRef=LG7|svLenR=2021004|svLenQ=1784016|scfQ=BGB006:10-1784025|+	iM06451-RA	exon9	39907285	39907455	-	171
BGM003	38089876	40110879	svtype=TRANS|svID=TRANS36724|LGRef=LG7|svLenR=2021004|svLenQ=1784016|scfQ=BGB006:10-1784025|+	iM06451-RA	exon8	39907612	39907693	-	82
BGM003	38089876	40110879	svtype=TRANS|svID=TRANS36724|LGRef=LG7|svLenR=2021004|svLenQ=1784016|scfQ=BGB006:10-1784025|+	iM06451-RA	exon7	39907800	39907883	-	84
BGM003	38089876	40110879	svtype=TRANS|svID=TRANS36724|LGRef=LG7|svLenR=2021004|svLenQ=1784016|scfQ=BGB006:10-1784025|+	iM06451-RA	exon6	39908497	39908628	-	132
BGM003	38089876	40110879	svtype=TRANS|svID=TRANS36724|LGRef=LG7|svLenR=2021004|svLenQ=1784016|scfQ=BGB006:10-1784025|+	iM06451-RA	exon5	39910805	39910918	-	114
BGM003	38089876	40110879	svtype=TRANS|svID=TRANS36724|LGRef=LG7|svLenR=2021004|svLenQ=1784016|scfQ=BGB006:10-1784025|+	iM06451-RA	exon4	39911659	39911799	-	141
BGM003	38089876	40110879	svtype=TRANS|svID=TRANS36724|LGRef=LG7|svLenR=2021004|svLenQ=1784016|scfQ=BGB006:10-1784025|+	iM06451-RA	exon3	39912222	39912313	-	92
BGM003	38089876	40110879	svtype=TRANS|svID=TRANS36724|LGRef=LG7|svLenR=2021004|svLenQ=1784016|scfQ=BGB006:10-1784025|+	iM06451-RA	exon2	39913054	39913226	-	173
BGM003	38089876	40110879	svtype=TRANS|svID=TRANS36724|LGRef=LG7|svLenR=2021004|svLenQ=1784016|scfQ=BGB006:10-1784025|+	iM06451-RA	exon1	39914655	39914830	-	176
BGM003	38089876	40110879	svtype=TRANS|svID=TRANS36724|LGRef=LG7|svLenR=2021004|svLenQ=1784016|scfQ=BGB006:10-1784025|+	iM06452-RA	exon1	39917448	39917459	+	12
BGM003	38089876	40110879	svtype=TRANS|svID=TRANS36724|LGRef=LG7|svLenR=2021004|svLenQ=1784016|scfQ=BGB006:10-1784025|+	iM06452-RA	exon2	39917971	39918006	+	36
BGM003	38089876	40110879	svtype=TRANS|svID=TRANS36724|LGRef=LG7|svLenR=2021004|svLenQ=1784016|scfQ=BGB006:10-1784025|+	iM06452-RA	exon3	39919317	39919419	+	103
BGM003	38089876	40110879	svtype=TRANS|svID=TRANS36724|LGRef=LG7|svLenR=2021004|svLenQ=1784016|scfQ=BGB006:10-1784025|+	iM06452-RA	exon4	39920585	39923136	+	2552
BGM003	38089876	40110879	svtype=TRANS|svID=TRANS36724|LGRef=LG7|svLenR=2021004|svLenQ=1784016|scfQ=BGB006:10-1784025|+	iM06453-RA	exon3	39925783	39925968	-	186
BGM003	38089876	40110879	svtype=TRANS|svID=TRANS36724|LGRef=LG7|svLenR=2021004|svLenQ=1784016|scfQ=BGB006:10-1784025|+	iM06453-RA	exon1	39928563	39929654	-	1092
BGM003	38089876	40110879	svtype=TRANS|svID=TRANS36724|LGRef=LG7|svLenR=2021004|svLenQ=1784016|scfQ=BGB006:10-1784025|+	iM06454-RA	exon1	39932428	39932508	+	81
BGM003	38089876	40110879	svtype=TRANS|svID=TRANS36724|LGRef=LG7|svLenR=2021004|svLenQ=1784016|scfQ=BGB006:10-1784025|+	iM06454-RA	exon2	39933779	39933923	+	145
BGM003	38089876	40110879	svtype=TRANS|svID=TRANS36724|LGRef=LG7|svLenR=2021004|svLenQ=1784016|scfQ=BGB006:10-1784025|+	iM06454-RA	exon3	39934582	39934666	+	85
BGM003	38089876	40110879	svtype=TRANS|svID=TRANS36724|LGRef=LG7|svLenR=2021004|svLenQ=1784016|scfQ=BGB006:10-1784025|+	iM06454-RA	exon4	39935201	39935372	+	172
BGM003	38089876	40110879	svtype=TRANS|svID=TRANS36724|LGRef=LG7|svLenR=2021004|svLenQ=1784016|scfQ=BGB006:10-1784025|+	iM06454-RA	exon5	39935568	39935642	+	75
BGM003	38089876	40110879	svtype=TRANS|svID=TRANS36724|LGRef=LG7|svLenR=2021004|svLenQ=1784016|scfQ=BGB006:10-1784025|+	iM06454-RA	exon6	39936451	39936575	+	125
BGM003	38089876	40110879	svtype=TRANS|svID=TRANS36724|LGRef=LG7|svLenR=2021004|svLenQ=1784016|scfQ=BGB006:10-1784025|+	iM06454-RA	exon7	39937353	39937425	+	73
BGM003	38089876	40110879	svtype=TRANS|svID=TRANS36724|LGRef=LG7|svLenR=2021004|svLenQ=1784016|scfQ=BGB006:10-1784025|+	iM06454-RA	exon8	39939266	39939372	+	107
BGM003	38089876	40110879	svtype=TRANS|svID=TRANS36724|LGRef=LG7|svLenR=2021004|svLenQ=1784016|scfQ=BGB006:10-1784025|+	iM06454-RA	exon9	39940019	39940122	+	104
BGM003	38089876	40110879	svtype=TRANS|svID=TRANS36724|LGRef=LG7|svLenR=2021004|svLenQ=1784016|scfQ=BGB006:10-1784025|+	iM06454-RA	exon10	39940628	39940764	+	137
BGM003	38089876	40110879	svtype=TRANS|svID=TRANS36724|LGRef=LG7|svLenR=2021004|svLenQ=1784016|scfQ=BGB006:10-1784025|+	iM06454-RA	exon11	39941338	39941491	+	154
BGM003	38089876	40110879	svtype=TRANS|svID=TRANS36724|LGRef=LG7|svLenR=2021004|svLenQ=1784016|scfQ=BGB006:10-1784025|+	iM06454-RA	exon12	39941927	39942056	+	130
BGM003	38089876	40110879	svtype=TRANS|svID=TRANS36724|LGRef=LG7|svLenR=2021004|svLenQ=1784016|scfQ=BGB006:10-1784025|+	iM06454-RA	exon13	39942881	39942978	+	98
BGM003	38089876	40110879	svtype=TRANS|svID=TRANS36724|LGRef=LG7|svLenR=2021004|svLenQ=1784016|scfQ=BGB006:10-1784025|+	iM06454-RA	exon14	39943144	39943254	+	111
BGM003	38089876	40110879	svtype=TRANS|svID=TRANS36724|LGRef=LG7|svLenR=2021004|svLenQ=1784016|scfQ=BGB006:10-1784025|+	iM06454-RA	exon15	39944859	39944974	+	116
BGM003	38089876	40110879	svtype=TRANS|svID=TRANS36724|LGRef=LG7|svLenR=2021004|svLenQ=1784016|scfQ=BGB006:10-1784025|+	iM06454-RA	exon16	39945655	39945735	+	81
BGM003	38089876	40110879	svtype=TRANS|svID=TRANS36724|LGRef=LG7|svLenR=2021004|svLenQ=1784016|scfQ=BGB006:10-1784025|+	iM06454-RA	exon17	39945893	39946012	+	120
BGM003	38089876	40110879	svtype=TRANS|svID=TRANS36724|LGRef=LG7|svLenR=2021004|svLenQ=1784016|scfQ=BGB006:10-1784025|+	iM06454-RA	exon18	39947072	39947266	+	195
BGM003	38089876	40110879	svtype=TRANS|svID=TRANS36724|LGRef=LG7|svLenR=2021004|svLenQ=1784016|scfQ=BGB006:10-1784025|+	iM06454-RA	exon19	39947911	39948025	+	115
BGM003	38089876	40110879	svtype=TRANS|svID=TRANS36724|LGRef=LG7|svLenR=2021004|svLenQ=1784016|scfQ=BGB006:10-1784025|+	iM06454-RA	exon20	39949038	39949129	+	92
BGM003	38089876	40110879	svtype=TRANS|svID=TRANS36724|LGRef=LG7|svLenR=2021004|svLenQ=1784016|scfQ=BGB006:10-1784025|+	iM06455-RA	exon15	39957994	39958087	-	94
BGM003	38089876	40110879	svtype=TRANS|svID=TRANS36724|LGRef=LG7|svLenR=2021004|svLenQ=1784016|scfQ=BGB006:10-1784025|+	iM06455-RA	exon14	39958239	39958343	-	105
BGM003	38089876	40110879	svtype=TRANS|svID=TRANS36724|LGRef=LG7|svLenR=2021004|svLenQ=1784016|scfQ=BGB006:10-1784025|+	iM06455-RA	exon13	39958710	39958800	-	91
BGM003	38089876	40110879	svtype=TRANS|svID=TRANS36724|LGRef=LG7|svLenR=2021004|svLenQ=1784016|scfQ=BGB006:10-1784025|+	iM06455-RA	exon12	39959806	39959999	-	194
BGM003	38089876	40110879	svtype=TRANS|svID=TRANS36724|LGRef=LG7|svLenR=2021004|svLenQ=1784016|scfQ=BGB006:10-1784025|+	iM06455-RA	exon11	39961028	39961157	-	130
BGM003	38089876	40110879	svtype=TRANS|svID=TRANS36724|LGRef=LG7|svLenR=2021004|svLenQ=1784016|scfQ=BGB006:10-1784025|+	iM06455-RA	exon10	39962169	39963069	-	901
BGM003	38089876	40110879	svtype=TRANS|svID=TRANS36724|LGRef=LG7|svLenR=2021004|svLenQ=1784016|scfQ=BGB006:10-1784025|+	iM06455-RA	exon9	39963334	39963528	-	195
BGM003	38089876	40110879	svtype=TRANS|svID=TRANS36724|LGRef=LG7|svLenR=2021004|svLenQ=1784016|scfQ=BGB006:10-1784025|+	iM06455-RA	exon8	39963747	39963834	-	88
BGM003	38089876	40110879	svtype=TRANS|svID=TRANS36724|LGRef=LG7|svLenR=2021004|svLenQ=1784016|scfQ=BGB006:10-1784025|+	iM06455-RA	exon7	39964579	39964631	-	53
BGM003	38089876	40110879	svtype=TRANS|svID=TRANS36724|LGRef=LG7|svLenR=2021004|svLenQ=1784016|scfQ=BGB006:10-1784025|+	iM06455-RA	exon6	39965253	39965315	-	63
BGM003	38089876	40110879	svtype=TRANS|svID=TRANS36724|LGRef=LG7|svLenR=2021004|svLenQ=1784016|scfQ=BGB006:10-1784025|+	iM06455-RA	exon5	39965659	39965773	-	115
BGM003	38089876	40110879	svtype=TRANS|svID=TRANS36724|LGRef=LG7|svLenR=2021004|svLenQ=1784016|scfQ=BGB006:10-1784025|+	iM06455-RA	exon4	39965984	39966104	-	121
BGM003	38089876	40110879	svtype=TRANS|svID=TRANS36724|LGRef=LG7|svLenR=2021004|svLenQ=1784016|scfQ=BGB006:10-1784025|+	iM06455-RA	exon3	39966442	39966504	-	63
BGM003	38089876	40110879	svtype=TRANS|svID=TRANS36724|LGRef=LG7|svLenR=2021004|svLenQ=1784016|scfQ=BGB006:10-1784025|+	iM06455-RA	exon2	39967755	39967847	-	93
BGM003	38089876	40110879	svtype=TRANS|svID=TRANS36724|LGRef=LG7|svLenR=2021004|svLenQ=1784016|scfQ=BGB006:10-1784025|+	iM06455-RA	exon1	39968887	39968959	-	73
BGM003	38089876	40110879	svtype=TRANS|svID=TRANS36724|LGRef=LG7|svLenR=2021004|svLenQ=1784016|scfQ=BGB006:10-1784025|+	iM06456-RA	exon1	39977993	39978142	+	150
BGM003	38089876	40110879	svtype=TRANS|svID=TRANS36724|LGRef=LG7|svLenR=2021004|svLenQ=1784016|scfQ=BGB006:10-1784025|+	iM06456-RA	exon2	39981660	39981720	+	61
BGM003	38089876	40110879	svtype=TRANS|svID=TRANS36724|LGRef=LG7|svLenR=2021004|svLenQ=1784016|scfQ=BGB006:10-1784025|+	iM06456-RA	exon3	39983251	39983270	+	20
BGM003	38089876	40110879	svtype=TRANS|svID=TRANS36724|LGRef=LG7|svLenR=2021004|svLenQ=1784016|scfQ=BGB006:10-1784025|+	iM06456-RA	exon4	39984016	39984121	+	106
BGM003	38089876	40110879	svtype=TRANS|svID=TRANS36724|LGRef=LG7|svLenR=2021004|svLenQ=1784016|scfQ=BGB006:10-1784025|+	iM06456-RA	exon5	39994510	39994698	+	189
BGM003	38089876	40110879	svtype=TRANS|svID=TRANS36724|LGRef=LG7|svLenR=2021004|svLenQ=1784016|scfQ=BGB006:10-1784025|+	iM06456-RA	exon6	40004452	40004554	+	103
BGM003	38089876	40110879	svtype=TRANS|svID=TRANS36724|LGRef=LG7|svLenR=2021004|svLenQ=1784016|scfQ=BGB006:10-1784025|+	iM06456-RA	exon7	40007742	40008873	+	1132
BGM003	38089876	40110879	svtype=TRANS|svID=TRANS36724|LGRef=LG7|svLenR=2021004|svLenQ=1784016|scfQ=BGB006:10-1784025|+	iM06456-RA	exon8	40009034	40009125	+	92
BGM003	38089876	40110879	svtype=TRANS|svID=TRANS36724|LGRef=LG7|svLenR=2021004|svLenQ=1784016|scfQ=BGB006:10-1784025|+	iM06456-RA	exon9	40009519	40009561	+	43
BGM003	38089876	40110879	svtype=TRANS|svID=TRANS36724|LGRef=LG7|svLenR=2021004|svLenQ=1784016|scfQ=BGB006:10-1784025|+	iM06456-RA	exon10	40011375	40011465	+	91
BGM003	38089876	40110879	svtype=TRANS|svID=TRANS36724|LGRef=LG7|svLenR=2021004|svLenQ=1784016|scfQ=BGB006:10-1784025|+	iM06456-RA	exon11	40011590	40011714	+	125
BGM003	38089876	40110879	svtype=TRANS|svID=TRANS36724|LGRef=LG7|svLenR=2021004|svLenQ=1784016|scfQ=BGB006:10-1784025|+	iM06456-RA	exon12	40011902	40012030	+	129
BGM003	38089876	40110879	svtype=TRANS|svID=TRANS36724|LGRef=LG7|svLenR=2021004|svLenQ=1784016|scfQ=BGB006:10-1784025|+	iM06456-RA	exon13	40012520	40012778	+	259
BGM003	38089876	40110879	svtype=TRANS|svID=TRANS36724|LGRef=LG7|svLenR=2021004|svLenQ=1784016|scfQ=BGB006:10-1784025|+	iM06456-RA	exon14	40014146	40014381	+	236
BGM003	38089876	40110879	svtype=TRANS|svID=TRANS36724|LGRef=LG7|svLenR=2021004|svLenQ=1784016|scfQ=BGB006:10-1784025|+	iM06456-RA	exon15	40015024	40015131	+	108
BGM003	38089876	40110879	svtype=TRANS|svID=TRANS36724|LGRef=LG7|svLenR=2021004|svLenQ=1784016|scfQ=BGB006:10-1784025|+	iM06456-RA	exon16	40015369	40015625	+	257
BGM003	38089876	40110879	svtype=TRANS|svID=TRANS36724|LGRef=LG7|svLenR=2021004|svLenQ=1784016|scfQ=BGB006:10-1784025|+	iM06456-RA	exon17	40017798	40017928	+	131
BGM003	38089876	40110879	svtype=TRANS|svID=TRANS36724|LGRef=LG7|svLenR=2021004|svLenQ=1784016|scfQ=BGB006:10-1784025|+	iM06456-RA	exon18	40018047	40018150	+	104
BGM003	38089876	40110879	svtype=TRANS|svID=TRANS36724|LGRef=LG7|svLenR=2021004|svLenQ=1784016|scfQ=BGB006:10-1784025|+	iM06456-RA	exon19	40018270	40018368	+	99
BGM003	38089876	40110879	svtype=TRANS|svID=TRANS36724|LGRef=LG7|svLenR=2021004|svLenQ=1784016|scfQ=BGB006:10-1784025|+	iM06456-RA	exon20	40018495	40018641	+	147
BGM003	38089876	40110879	svtype=TRANS|svID=TRANS36724|LGRef=LG7|svLenR=2021004|svLenQ=1784016|scfQ=BGB006:10-1784025|+	iM06457-RA	exon22	40022374	40022554	-	181
BGM003	38089876	40110879	svtype=TRANS|svID=TRANS36724|LGRef=LG7|svLenR=2021004|svLenQ=1784016|scfQ=BGB006:10-1784025|+	iM06457-RA	exon21	40022750	40022872	-	123
BGM003	38089876	40110879	svtype=TRANS|svID=TRANS36724|LGRef=LG7|svLenR=2021004|svLenQ=1784016|scfQ=BGB006:10-1784025|+	iM06457-RA	exon20	40023555	40023601	-	47
BGM003	38089876	40110879	svtype=TRANS|svID=TRANS36724|LGRef=LG7|svLenR=2021004|svLenQ=1784016|scfQ=BGB006:10-1784025|+	iM06457-RA	exon19	40023952	40024041	-	90
BGM003	38089876	40110879	svtype=TRANS|svID=TRANS36724|LGRef=LG7|svLenR=2021004|svLenQ=1784016|scfQ=BGB006:10-1784025|+	iM06457-RA	exon18	40024797	40024838	-	42
BGM003	38089876	40110879	svtype=TRANS|svID=TRANS36724|LGRef=LG7|svLenR=2021004|svLenQ=1784016|scfQ=BGB006:10-1784025|+	iM06457-RA	exon16	40026813	40026916	-	104
BGM003	38089876	40110879	svtype=TRANS|svID=TRANS36724|LGRef=LG7|svLenR=2021004|svLenQ=1784016|scfQ=BGB006:10-1784025|+	iM06457-RA	exon15	40028252	40028315	-	64
BGM003	38089876	40110879	svtype=TRANS|svID=TRANS36724|LGRef=LG7|svLenR=2021004|svLenQ=1784016|scfQ=BGB006:10-1784025|+	iM06457-RA	exon14	40029946	40030126	-	181
BGM003	38089876	40110879	svtype=TRANS|svID=TRANS36724|LGRef=LG7|svLenR=2021004|svLenQ=1784016|scfQ=BGB006:10-1784025|+	iM06457-RA	exon13	40031273	40031388	-	116
BGM003	38089876	40110879	svtype=TRANS|svID=TRANS36724|LGRef=LG7|svLenR=2021004|svLenQ=1784016|scfQ=BGB006:10-1784025|+	iM06457-RA	exon12	40031504	40031598	-	95
BGM003	38089876	40110879	svtype=TRANS|svID=TRANS36724|LGRef=LG7|svLenR=2021004|svLenQ=1784016|scfQ=BGB006:10-1784025|+	iM06457-RA	exon11	40033388	40033471	-	84
BGM003	38089876	40110879	svtype=TRANS|svID=TRANS36724|LGRef=LG7|svLenR=2021004|svLenQ=1784016|scfQ=BGB006:10-1784025|+	iM06457-RA	exon10	40034248	40034298	-	51
BGM003	38089876	40110879	svtype=TRANS|svID=TRANS36724|LGRef=LG7|svLenR=2021004|svLenQ=1784016|scfQ=BGB006:10-1784025|+	iM06457-RA	exon9	40034711	40034856	-	146
BGM003	38089876	40110879	svtype=TRANS|svID=TRANS36724|LGRef=LG7|svLenR=2021004|svLenQ=1784016|scfQ=BGB006:10-1784025|+	iM06457-RA	exon8	40036150	40036281	-	132
BGM003	38089876	40110879	svtype=TRANS|svID=TRANS36724|LGRef=LG7|svLenR=2021004|svLenQ=1784016|scfQ=BGB006:10-1784025|+	iM06457-RA	exon7	40038985	40039179	-	195
BGM003	38089876	40110879	svtype=TRANS|svID=TRANS36724|LGRef=LG7|svLenR=2021004|svLenQ=1784016|scfQ=BGB006:10-1784025|+	iM06457-RA	exon6	40040326	40040410	-	85
BGM003	38089876	40110879	svtype=TRANS|svID=TRANS36724|LGRef=LG7|svLenR=2021004|svLenQ=1784016|scfQ=BGB006:10-1784025|+	iM06457-RA	exon5	40041312	40041425	-	114
BGM003	38089876	40110879	svtype=TRANS|svID=TRANS36724|LGRef=LG7|svLenR=2021004|svLenQ=1784016|scfQ=BGB006:10-1784025|+	iM06457-RA	exon4	40042852	40042952	-	101
BGM003	38089876	40110879	svtype=TRANS|svID=TRANS36724|LGRef=LG7|svLenR=2021004|svLenQ=1784016|scfQ=BGB006:10-1784025|+	iM06457-RA	exon3	40044553	40044653	-	101
BGM003	38089876	40110879	svtype=TRANS|svID=TRANS36724|LGRef=LG7|svLenR=2021004|svLenQ=1784016|scfQ=BGB006:10-1784025|+	iM06457-RA	exon2	40045395	40045606	-	212
BGM003	38089876	40110879	svtype=TRANS|svID=TRANS36724|LGRef=LG7|svLenR=2021004|svLenQ=1784016|scfQ=BGB006:10-1784025|+	iM06457-RA	exon1	40046597	40046674	-	78
BGM003	38089876	40110879	svtype=TRANS|svID=TRANS36724|LGRef=LG7|svLenR=2021004|svLenQ=1784016|scfQ=BGB006:10-1784025|+	iM06458-RA	exon1	40061004	40061426	+	423
BGM003	38089876	40110879	svtype=TRANS|svID=TRANS36724|LGRef=LG7|svLenR=2021004|svLenQ=1784016|scfQ=BGB006:10-1784025|+	iM06387-RA	exon2	38240029	38240529	+	501
BGM003	38089876	40110879	svtype=TRANS|svID=TRANS36724|LGRef=LG7|svLenR=2021004|svLenQ=1784016|scfQ=BGB006:10-1784025|+	iM06389-RA	exon1	38289221	38289490	+	270
BGM003	38089876	40110879	svtype=TRANS|svID=TRANS36724|LGRef=LG7|svLenR=2021004|svLenQ=1784016|scfQ=BGB006:10-1784025|+	iM06407-RA	exon3	38551204	38551685	+	482
BGM003	38089876	40110879	svtype=TRANS|svID=TRANS36724|LGRef=LG7|svLenR=2021004|svLenQ=1784016|scfQ=BGB006:10-1784025|+	iM06437-RA	exon2	39337916	39339106	-	1191
BGM003	38089876	40110879	svtype=TRANS|svID=TRANS36724|LGRef=LG7|svLenR=2021004|svLenQ=1784016|scfQ=BGB006:10-1784025|+	iM06442-RA	exon1	39600044	39601188	-	1145
BGM003	38089876	40110879	svtype=TRANS|svID=TRANS36724|LGRef=LG7|svLenR=2021004|svLenQ=1784016|scfQ=BGB006:10-1784025|+	iM06453-RA	exon2	39927676	39927918	-	243
BGM003	38089876	40110879	svtype=TRANS|svID=TRANS36724|LGRef=LG7|svLenR=2021004|svLenQ=1784016|scfQ=BGB006:10-1784025|+	iM06457-RA	exon17	40026018	40026117	-	100
BGM003	38090696	38100114	svtype=CPG|svID=CPG63719|LGRef=LG7|svLenR=9419|svLenQ=26177|scfQ=BGB151:81123-54945|-	iM06377-RA	exon1	38095773	38096000	-	228
BGM003	38140184	38169593	svtype=INV|svID=INV17351|LGRef=LG7|svLenR=29410|svLenQ=77474|scfQ=BGB151:88049-165522|+	iM06379-RA	exon1	38144091	38144480	+	390
BGM003	38140184	38169593	svtype=INV|svID=INV17351|LGRef=LG7|svLenR=29410|svLenQ=77474|scfQ=BGB151:88049-165522|+	iM06380-RA	exon1	38153833	38154099	+	267
BGM003	38140184	38169593	svtype=INV|svID=INV17351|LGRef=LG7|svLenR=29410|svLenQ=77474|scfQ=BGB151:88049-165522|+	iM06380-RA	exon2	38157776	38158276	+	501
BGM003	38140184	38169593	svtype=INV|svID=INV17351|LGRef=LG7|svLenR=29410|svLenQ=77474|scfQ=BGB151:88049-165522|+	iM06381-RA	exon1	38160121	38160510	+	390
BGM003	41692579	41700078	svtype=TRANS|svID=TRANS36871|LGRef=LG7|svLenR=7500|svLenQ=7462|scfQ=BGB003:7620977-7628438|+	iM06512-RA	exon1	41692925	41693272	-	348
BGM003	41692579	41700078	svtype=TRANS|svID=TRANS36871|LGRef=LG7|svLenR=7500|svLenQ=7462|scfQ=BGB003:7620977-7628438|+	iM06513-RA	exon1	41694768	41696924	-	2157
BGM003	41692579	41700078	svtype=TRANS|svID=TRANS36871|LGRef=LG7|svLenR=7500|svLenQ=7462|scfQ=BGB003:7620977-7628438|+	iM06514-RA	exon2	41698314	41698735	-	422
BGM003	41698193	41700078	svtype=INVDP_copygain|svID=INVDP36872|LGRef=LG7|svLenR=1886|svLenQ=1884|scfQ=BGB001:563061-564944|+	iM06514-RA	exon2	41698314	41698735	-	422
BGM003	42563079	42576925	svtype=INVDP_copygain|svID=INVDP36894|LGRef=LG7|svLenR=13847|svLenQ=14731|scfQ=BGB015:20804619-20819349|+	iM06550-RA	exon1	42570944	42571012	+	69
BGM003	42563079	42576925	svtype=INVDP_copygain|svID=INVDP36894|LGRef=LG7|svLenR=13847|svLenQ=14731|scfQ=BGB015:20804619-20819349|+	iM06550-RA	exon2	42572856	42572890	+	35
BGM003	44162772	44164563	svtype=DUP_copygain|svID=DUP19544|LGRef=LG7|svLenR=1792|svLenQ=1793|scfQ=BGB043:4047161-4048953|+	iM06626-RA	exon1	44161547	44164342	-	1570
BGM003	44162840	44164278	svtype=DUP_copygain|svID=DUP19545|LGRef=LG7|svLenR=1439|svLenQ=1439|scfQ=BGB043:3994113-3995551|+	iM06626-RA	exon1	44161547	44164342	-	1438
BGM003	44854553	44857009	svtype=INVDP_copygain|svID=INVDP19966|LGRef=LG7|svLenR=2457|svLenQ=2461|scfQ=BGB043:4992010-4994470|+	iM06653-RA	exon1	44854598	44855656	+	1059
BGM003	45721641	45729529	svtype=INVTR|svID=INVTR18518|LGRef=LG7|svLenR=7889|svLenQ=7757|scfQ=BGB043:5711894-5719650|+	iM06688-RA	exon2	45721688	45721876	-	189
BGM003	45721641	45729529	svtype=INVTR|svID=INVTR18518|LGRef=LG7|svLenR=7889|svLenQ=7757|scfQ=BGB043:5711894-5719650|+	iM06688-RA	exon1	45722264	45722312	-	49
BGM003	45721747	45723340	svtype=DUP_copygain|svID=DUP19548|LGRef=LG7|svLenR=1594|svLenQ=1566|scfQ=BGB043:5656945-5658510|+	iM06688-RA	exon2	45721688	45721876	-	129
BGM003	45721747	45723340	svtype=DUP_copygain|svID=DUP19548|LGRef=LG7|svLenR=1594|svLenQ=1566|scfQ=BGB043:5656945-5658510|+	iM06688-RA	exon1	45722264	45722312	-	49
BGM003	48569608	48573945	svtype=INVTR|svID=INVTR36958|LGRef=LG7|svLenR=4338|svLenQ=4210|scfQ=BGB082:722912-727121|+	iM06794-RA	exon1	48572162	48572330	+	169
BGM003	48898864	48914055	svtype=INVTR|svID=INVTR36968|LGRef=LG7|svLenR=15192|svLenQ=16272|scfQ=BGB052:682050-698321|+	iM06803-RA	exon1	48901642	48901788	+	147
BGM003	48898864	48914055	svtype=INVTR|svID=INVTR36968|LGRef=LG7|svLenR=15192|svLenQ=16272|scfQ=BGB052:682050-698321|+	iM06803-RA	exon2	48901977	48902105	+	129
BGM003	48898864	48914055	svtype=INVTR|svID=INVTR36968|LGRef=LG7|svLenR=15192|svLenQ=16272|scfQ=BGB052:682050-698321|+	iM06803-RA	exon3	48902529	48902661	+	133
BGM003	48898864	48914055	svtype=INVTR|svID=INVTR36968|LGRef=LG7|svLenR=15192|svLenQ=16272|scfQ=BGB052:682050-698321|+	iM06804-RA	exon1	48907383	48907526	+	144
BGM003	48898864	48914055	svtype=INVTR|svID=INVTR36968|LGRef=LG7|svLenR=15192|svLenQ=16272|scfQ=BGB052:682050-698321|+	iM06804-RA	exon2	48909074	48909289	+	216
BGM003	48898864	48914055	svtype=INVTR|svID=INVTR36968|LGRef=LG7|svLenR=15192|svLenQ=16272|scfQ=BGB052:682050-698321|+	iM06804-RA	exon3	48910120	48910332	+	213
BGM003	48898864	48914055	svtype=INVTR|svID=INVTR36968|LGRef=LG7|svLenR=15192|svLenQ=16272|scfQ=BGB052:682050-698321|+	iM06804-RA	exon4	48911429	48911609	+	181
BGM003	48898864	48914055	svtype=INVTR|svID=INVTR36968|LGRef=LG7|svLenR=15192|svLenQ=16272|scfQ=BGB052:682050-698321|+	iM06804-RA	exon5	48911976	48912072	+	97
BGM003	48898864	48914055	svtype=INVTR|svID=INVTR36968|LGRef=LG7|svLenR=15192|svLenQ=16272|scfQ=BGB052:682050-698321|+	iM06804-RA	exon6	48912590	48912729	+	140
BGM003	48898864	48914055	svtype=INVTR|svID=INVTR36968|LGRef=LG7|svLenR=15192|svLenQ=16272|scfQ=BGB052:682050-698321|+	iM06804-RA	exon7	48912828	48912901	+	74
BGM003	48898864	48914055	svtype=INVTR|svID=INVTR36968|LGRef=LG7|svLenR=15192|svLenQ=16272|scfQ=BGB052:682050-698321|+	iM06804-RA	exon8	48913498	48913644	+	147
BGM003	49142016	49158936	svtype=INVTR|svID=INVTR36979|LGRef=LG7|svLenR=16921|svLenQ=16448|scfQ=BGB052:430518-446965|+	iM06812-RA	exon1	49145814	49145911	+	98
BGM003	49142016	49158936	svtype=INVTR|svID=INVTR36979|LGRef=LG7|svLenR=16921|svLenQ=16448|scfQ=BGB052:430518-446965|+	iM06812-RA	exon2	49146176	49146271	+	96
BGM003	49142016	49158936	svtype=INVTR|svID=INVTR36979|LGRef=LG7|svLenR=16921|svLenQ=16448|scfQ=BGB052:430518-446965|+	iM06812-RA	exon3	49148248	49148358	+	111
BGM003	49142016	49158936	svtype=INVTR|svID=INVTR36979|LGRef=LG7|svLenR=16921|svLenQ=16448|scfQ=BGB052:430518-446965|+	iM06812-RA	exon4	49148636	49148671	+	36
BGM003	49312996	49316663	svtype=TRANS|svID=TRANS36984|LGRef=LG7|svLenR=3668|svLenQ=3664|scfQ=BGB030:11536490-11540153|+	iM06817-RA	exon1	49314726	49314918	-	193
BGM004	6206347	6206378	svtype=CPG|svID=CPG71679|LGRef=LG9|svLenR=32|svLenQ=3514|scfQ=BGB013:8579055-8582568|+	iM07047-RA	exon3	6205262	6206373	+	26
BGM004	9125435	9141654	svtype=TRANS|svID=TRANS17965|LGRef=LG9|svLenR=16220|svLenQ=14480|scfQ=BGB013:11543172-11557651|+	iM07134-RA	exon10	9133062	9133145	-	84
BGM004	9125435	9141654	svtype=TRANS|svID=TRANS17965|LGRef=LG9|svLenR=16220|svLenQ=14480|scfQ=BGB013:11543172-11557651|+	iM07134-RA	exon9	9134814	9134938	-	125
BGM004	9125435	9141654	svtype=TRANS|svID=TRANS17965|LGRef=LG9|svLenR=16220|svLenQ=14480|scfQ=BGB013:11543172-11557651|+	iM07134-RA	exon8	9135287	9135437	-	151
BGM004	9125435	9141654	svtype=TRANS|svID=TRANS17965|LGRef=LG9|svLenR=16220|svLenQ=14480|scfQ=BGB013:11543172-11557651|+	iM07134-RA	exon7	9136133	9136248	-	116
BGM004	9125435	9141654	svtype=TRANS|svID=TRANS17965|LGRef=LG9|svLenR=16220|svLenQ=14480|scfQ=BGB013:11543172-11557651|+	iM07134-RA	exon6	9137805	9137892	-	88
BGM004	9125435	9141654	svtype=TRANS|svID=TRANS17965|LGRef=LG9|svLenR=16220|svLenQ=14480|scfQ=BGB013:11543172-11557651|+	iM07134-RA	exon5	9138524	9138672	-	149
BGM004	9125435	9141654	svtype=TRANS|svID=TRANS17965|LGRef=LG9|svLenR=16220|svLenQ=14480|scfQ=BGB013:11543172-11557651|+	iM07134-RA	exon4	9138774	9138837	-	64
BGM004	9125435	9141654	svtype=TRANS|svID=TRANS17965|LGRef=LG9|svLenR=16220|svLenQ=14480|scfQ=BGB013:11543172-11557651|+	iM07134-RA	exon3	9140199	9140354	-	156
BGM004	9125435	9141654	svtype=TRANS|svID=TRANS17965|LGRef=LG9|svLenR=16220|svLenQ=14480|scfQ=BGB013:11543172-11557651|+	iM07134-RA	exon2	9140813	9140977	-	165
BGM004	10207643	10209222	svtype=INVTR|svID=INVTR38179|LGRef=LG9|svLenR=1580|svLenQ=1573|scfQ=BGB003:25791277-25792849|+	iM07180-RA	exon1	10208759	10208822	-	64
BGM004	11497174	11519815	svtype=DUP_copygain|svID=DUP19614|LGRef=LG9|svLenR=22642|svLenQ=22745|scfQ=BGB013:13878480-13901224|+	iM07230-RA	exon1	11498239	11498389	-	151
BGM004	11497174	11519815	svtype=DUP_copygain|svID=DUP19614|LGRef=LG9|svLenR=22642|svLenQ=22745|scfQ=BGB013:13878480-13901224|+	iM07231-RA	exon6	11507001	11507132	-	132
BGM004	11497174	11519815	svtype=DUP_copygain|svID=DUP19614|LGRef=LG9|svLenR=22642|svLenQ=22745|scfQ=BGB013:13878480-13901224|+	iM07231-RA	exon5	11509920	11510066	-	147
BGM004	11497174	11519815	svtype=DUP_copygain|svID=DUP19614|LGRef=LG9|svLenR=22642|svLenQ=22745|scfQ=BGB013:13878480-13901224|+	iM07231-RA	exon4	11512854	11513000	-	147
BGM004	11497174	11519815	svtype=DUP_copygain|svID=DUP19614|LGRef=LG9|svLenR=22642|svLenQ=22745|scfQ=BGB013:13878480-13901224|+	iM07231-RA	exon3	11515788	11515934	-	147
BGM004	11497174	11519815	svtype=DUP_copygain|svID=DUP19614|LGRef=LG9|svLenR=22642|svLenQ=22745|scfQ=BGB013:13878480-13901224|+	iM07231-RA	exon2	11518722	11518875	-	154
BGM004	11498320	11521700	svtype=DUP_copygain|svID=DUP19615|LGRef=LG9|svLenR=23381|svLenQ=23400|scfQ=BGB013:13859136-13882535|+	iM07230-RA	exon1	11498239	11498389	-	69
BGM004	11498320	11521700	svtype=DUP_copygain|svID=DUP19615|LGRef=LG9|svLenR=23381|svLenQ=23400|scfQ=BGB013:13859136-13882535|+	iM07231-RA	exon6	11507001	11507132	-	132
BGM004	11498320	11521700	svtype=DUP_copygain|svID=DUP19615|LGRef=LG9|svLenR=23381|svLenQ=23400|scfQ=BGB013:13859136-13882535|+	iM07231-RA	exon5	11509920	11510066	-	147
BGM004	11498320	11521700	svtype=DUP_copygain|svID=DUP19615|LGRef=LG9|svLenR=23381|svLenQ=23400|scfQ=BGB013:13859136-13882535|+	iM07231-RA	exon4	11512854	11513000	-	147
BGM004	11498320	11521700	svtype=DUP_copygain|svID=DUP19615|LGRef=LG9|svLenR=23381|svLenQ=23400|scfQ=BGB013:13859136-13882535|+	iM07231-RA	exon3	11515788	11515934	-	147
BGM004	11498320	11521700	svtype=DUP_copygain|svID=DUP19615|LGRef=LG9|svLenR=23381|svLenQ=23400|scfQ=BGB013:13859136-13882535|+	iM07231-RA	exon2	11518722	11518875	-	154
BGM004	11498320	11521700	svtype=DUP_copygain|svID=DUP19615|LGRef=LG9|svLenR=23381|svLenQ=23400|scfQ=BGB013:13859136-13882535|+	iM07231-RA	exon1	11521656	11521710	-	45
BGM004	15382311	15387620	svtype=DUP_copygain|svID=DUP19616|LGRef=LG9|svLenR=5310|svLenQ=5295|scfQ=BGB013:17744669-17749963|+	iM07376-RA	exon2	15383620	15383823	-	204
BGM004	15382311	15387620	svtype=DUP_copygain|svID=DUP19616|LGRef=LG9|svLenR=5310|svLenQ=5295|scfQ=BGB013:17744669-17749963|+	iM07376-RA	exon1	15384266	15384547	-	282
BGM004	16293428	16298031	svtype=TRANS|svID=TRANS38313|LGRef=LG9|svLenR=4604|svLenQ=8478|scfQ=BGB011:164455-172932|+	iM07407-RA	exon1	16294022	16294085	+	64
BGM004	16293428	16298031	svtype=TRANS|svID=TRANS38313|LGRef=LG9|svLenR=4604|svLenQ=8478|scfQ=BGB011:164455-172932|+	iM07407-RA	exon2	16296294	16296461	+	168
BGM004	16293428	16298031	svtype=TRANS|svID=TRANS38313|LGRef=LG9|svLenR=4604|svLenQ=8478|scfQ=BGB011:164455-172932|+	iM07407-RA	exon3	16297620	16297705	+	86
BGM004	20205054	20206694	svtype=DUP_copygain|svID=DUP19622|LGRef=LG9|svLenR=1641|svLenQ=1620|scfQ=BGB235:18049-19668|+	iM07623-RA	exon1	20206160	20207005	+	535
BGM004	20205054	20206685	svtype=DUP_copygain|svID=DUP19621|LGRef=LG9|svLenR=1632|svLenQ=1612|scfQ=BGB013:22564582-22566193|+	iM07623-RA	exon1	20206160	20207005	+	526
BGM004	20397731	20404002	svtype=TRANS|svID=TRANS17973|LGRef=LG9|svLenR=6272|svLenQ=6275|scfQ=BGB013:21138569-21144843|+	iM07652-RA	exon3	20398401	20400304	-	1904
BGM004	20397731	20404002	svtype=TRANS|svID=TRANS17973|LGRef=LG9|svLenR=6272|svLenQ=6275|scfQ=BGB013:21138569-21144843|+	iM07652-RA	exon2	20400740	20401930	-	1191
BGM004	21272022	21279518	svtype=INVTR|svID=INVTR38408|LGRef=LG9|svLenR=7497|svLenQ=7515|scfQ=BGB008:2597026-2604540|+	iM07676-RA	exon1	21272360	21272707	-	348
BGM004	21272022	21279518	svtype=INVTR|svID=INVTR38408|LGRef=LG9|svLenR=7497|svLenQ=7515|scfQ=BGB008:2597026-2604540|+	iM07677-RA	exon1	21274206	21276380	-	2175
BGM004	21272022	21279518	svtype=INVTR|svID=INVTR38408|LGRef=LG9|svLenR=7497|svLenQ=7515|scfQ=BGB008:2597026-2604540|+	iM07678-RA	exon4	21277764	21278185	-	422
BGM004	23543571	23551953	svtype=CPG|svID=CPG72868|LGRef=LG9|svLenR=8383|svLenQ=16943|scfQ=BGB016:3321328-3338270|+	iM07714-RA	exon2	23545612	23545714	+	103
BGM004	23543571	23551953	svtype=CPG|svID=CPG72868|LGRef=LG9|svLenR=8383|svLenQ=16943|scfQ=BGB016:3321328-3338270|+	iM07714-RA	exon3	23547612	23547790	+	179
BGM004	23543571	23551953	svtype=CPG|svID=CPG72868|LGRef=LG9|svLenR=8383|svLenQ=16943|scfQ=BGB016:3321328-3338270|+	iM07714-RA	exon4	23550109	23550261	+	153
BGM004	25821305	25822450	svtype=INVDP_copygain|svID=INVDP38564|LGRef=LG9|svLenR=1146|svLenQ=1145|scfQ=BGB005:10524164-10525308|+	iM07807-RA	exon1	25821238	25821936	+	631
BGM004	25821305	25822450	svtype=INVTR|svID=INVTR38563|LGRef=LG9|svLenR=1146|svLenQ=1146|scfQ=BGB005:10512242-10513387|+	iM07807-RA	exon1	25821238	25821936	+	631
BGM004	27018688	27024533	svtype=INVTR|svID=INVTR38590|LGRef=LG9|svLenR=5846|svLenQ=5846|scfQ=BGB043:82271-88116|+	iM07847-RA	exon1	27024533	27025222	+	1
BGM004	29389699	29418875	svtype=DUP_copygain|svID=DUP19629|LGRef=LG9|svLenR=29177|svLenQ=30147|scfQ=BGB016:9191909-9222055|+	iM07942-RA	exon4	29392025	29392041	-	17
BGM004	29389699	29418875	svtype=DUP_copygain|svID=DUP19629|LGRef=LG9|svLenR=29177|svLenQ=30147|scfQ=BGB016:9191909-9222055|+	iM07942-RA	exon3	29392306	29392418	-	113
BGM004	29389699	29418875	svtype=DUP_copygain|svID=DUP19629|LGRef=LG9|svLenR=29177|svLenQ=30147|scfQ=BGB016:9191909-9222055|+	iM07942-RA	exon2	29392902	29393029	-	128
BGM004	29389699	29418875	svtype=DUP_copygain|svID=DUP19629|LGRef=LG9|svLenR=29177|svLenQ=30147|scfQ=BGB016:9191909-9222055|+	iM07942-RA	exon1	29393923	29394525	-	603
BGM004	29389699	29418875	svtype=DUP_copygain|svID=DUP19629|LGRef=LG9|svLenR=29177|svLenQ=30147|scfQ=BGB016:9191909-9222055|+	iM07943-RA	exon1	29401607	29402215	+	609
BGM004	29389699	29418875	svtype=DUP_copygain|svID=DUP19629|LGRef=LG9|svLenR=29177|svLenQ=30147|scfQ=BGB016:9191909-9222055|+	iM07943-RA	exon2	29402853	29402977	+	125
BGM004	29389699	29418875	svtype=DUP_copygain|svID=DUP19629|LGRef=LG9|svLenR=29177|svLenQ=30147|scfQ=BGB016:9191909-9222055|+	iM07943-RA	exon3	29403239	29403419	+	181
BGM004	29389699	29418875	svtype=DUP_copygain|svID=DUP19629|LGRef=LG9|svLenR=29177|svLenQ=30147|scfQ=BGB016:9191909-9222055|+	iM07944-RA	exon4	29408188	29408204	-	17
BGM004	29389699	29418875	svtype=DUP_copygain|svID=DUP19629|LGRef=LG9|svLenR=29177|svLenQ=30147|scfQ=BGB016:9191909-9222055|+	iM07944-RA	exon3	29408468	29408580	-	113
BGM004	29389699	29418875	svtype=DUP_copygain|svID=DUP19629|LGRef=LG9|svLenR=29177|svLenQ=30147|scfQ=BGB016:9191909-9222055|+	iM07944-RA	exon2	29409064	29409191	-	128
BGM004	29389699	29418875	svtype=DUP_copygain|svID=DUP19629|LGRef=LG9|svLenR=29177|svLenQ=30147|scfQ=BGB016:9191909-9222055|+	iM07944-RA	exon1	29410084	29410686	-	603
BGM004	29389699	29418875	svtype=DUP_copygain|svID=DUP19629|LGRef=LG9|svLenR=29177|svLenQ=30147|scfQ=BGB016:9191909-9222055|+	iM07945-RA	exon1	29417965	29418572	+	608
BGM004	29404415	29413167	svtype=DUP_copygain|svID=DUP19630|LGRef=LG9|svLenR=8753|svLenQ=8782|scfQ=BGB016:9182279-9191060|+	iM07944-RA	exon4	29408188	29408204	-	17
BGM004	29404415	29413167	svtype=DUP_copygain|svID=DUP19630|LGRef=LG9|svLenR=8753|svLenQ=8782|scfQ=BGB016:9182279-9191060|+	iM07944-RA	exon3	29408468	29408580	-	113
BGM004	29404415	29413167	svtype=DUP_copygain|svID=DUP19630|LGRef=LG9|svLenR=8753|svLenQ=8782|scfQ=BGB016:9182279-9191060|+	iM07944-RA	exon2	29409064	29409191	-	128
BGM004	29404415	29413167	svtype=DUP_copygain|svID=DUP19630|LGRef=LG9|svLenR=8753|svLenQ=8782|scfQ=BGB016:9182279-9191060|+	iM07944-RA	exon1	29410084	29410686	-	603
BGM004	29405024	29421970	svtype=INVDP_copygain|svID=INVDP19985|LGRef=LG9|svLenR=16947|svLenQ=33924|scfQ=BGB016:9618979-9652902|+	iM07944-RA	exon4	29408188	29408204	-	17
BGM004	29405024	29421970	svtype=INVDP_copygain|svID=INVDP19985|LGRef=LG9|svLenR=16947|svLenQ=33924|scfQ=BGB016:9618979-9652902|+	iM07944-RA	exon3	29408468	29408580	-	113
BGM004	29405024	29421970	svtype=INVDP_copygain|svID=INVDP19985|LGRef=LG9|svLenR=16947|svLenQ=33924|scfQ=BGB016:9618979-9652902|+	iM07944-RA	exon2	29409064	29409191	-	128
BGM004	29405024	29421970	svtype=INVDP_copygain|svID=INVDP19985|LGRef=LG9|svLenR=16947|svLenQ=33924|scfQ=BGB016:9618979-9652902|+	iM07944-RA	exon1	29410084	29410686	-	603
BGM004	29405024	29421970	svtype=INVDP_copygain|svID=INVDP19985|LGRef=LG9|svLenR=16947|svLenQ=33924|scfQ=BGB016:9618979-9652902|+	iM07945-RA	exon1	29417965	29418572	+	608
BGM004	29405024	29421970	svtype=INVDP_copygain|svID=INVDP19985|LGRef=LG9|svLenR=16947|svLenQ=33924|scfQ=BGB016:9618979-9652902|+	iM07945-RA	exon2	29419700	29419880	+	181
BGM004	29555367	29559903	svtype=TRANS|svID=TRANS17981|LGRef=LG9|svLenR=4537|svLenQ=4517|scfQ=BGB016:9231034-9235550|+	iM07958-RA	exon4	29555742	29556328	+	587
BGM004	29555367	29559903	svtype=TRANS|svID=TRANS17981|LGRef=LG9|svLenR=4537|svLenQ=4517|scfQ=BGB016:9231034-9235550|+	iM07958-RA	exon5	29557235	29557362	+	128
BGM004	29555367	29559903	svtype=TRANS|svID=TRANS17981|LGRef=LG9|svLenR=4537|svLenQ=4517|scfQ=BGB016:9231034-9235550|+	iM07958-RA	exon6	29557589	29557704	+	116
BGM004	29555367	29559903	svtype=TRANS|svID=TRANS17981|LGRef=LG9|svLenR=4537|svLenQ=4517|scfQ=BGB016:9231034-9235550|+	iM07958-RA	exon7	29557934	29557950	+	17
BGM004	29557207	29574918	svtype=TRANS|svID=TRANS17982|LGRef=LG9|svLenR=17712|svLenQ=17981|scfQ=BGB016:9232896-9250876|+	iM07958-RA	exon5	29557235	29557362	+	128
BGM004	29557207	29574918	svtype=TRANS|svID=TRANS17982|LGRef=LG9|svLenR=17712|svLenQ=17981|scfQ=BGB016:9232896-9250876|+	iM07958-RA	exon6	29557589	29557704	+	116
BGM004	29557207	29574918	svtype=TRANS|svID=TRANS17982|LGRef=LG9|svLenR=17712|svLenQ=17981|scfQ=BGB016:9232896-9250876|+	iM07958-RA	exon7	29557934	29557950	+	17
BGM004	29557207	29574918	svtype=TRANS|svID=TRANS17982|LGRef=LG9|svLenR=17712|svLenQ=17981|scfQ=BGB016:9232896-9250876|+	iM07959-RA	exon1	29564883	29565491	+	609
BGM004	29557207	29574918	svtype=TRANS|svID=TRANS17982|LGRef=LG9|svLenR=17712|svLenQ=17981|scfQ=BGB016:9232896-9250876|+	iM07959-RA	exon2	29566335	29566459	+	125
BGM004	29557207	29574918	svtype=TRANS|svID=TRANS17982|LGRef=LG9|svLenR=17712|svLenQ=17981|scfQ=BGB016:9232896-9250876|+	iM07959-RA	exon3	29566716	29566834	+	119
BGM004	29564147	29567254	svtype=INVDP_copygain|svID=INVDP19986|LGRef=LG9|svLenR=3108|svLenQ=3009|scfQ=BGB016:9514645-9517653|+	iM07959-RA	exon1	29564883	29565491	+	609
BGM004	29564147	29567254	svtype=INVDP_copygain|svID=INVDP19986|LGRef=LG9|svLenR=3108|svLenQ=3009|scfQ=BGB016:9514645-9517653|+	iM07959-RA	exon2	29566335	29566459	+	125
BGM004	29564147	29567254	svtype=INVDP_copygain|svID=INVDP19986|LGRef=LG9|svLenR=3108|svLenQ=3009|scfQ=BGB016:9514645-9517653|+	iM07959-RA	exon3	29566716	29566834	+	119
BGM004	29564235	29565518	svtype=DUP_copygain|svID=DUP19631|LGRef=LG9|svLenR=1284|svLenQ=1281|scfQ=BGB016:9344589-9345869|+	iM07959-RA	exon1	29564883	29565491	+	609
BGM004	29566733	29574790	svtype=INVDP_copygain|svID=INVDP19987|LGRef=LG9|svLenR=8058|svLenQ=7870|scfQ=BGB016:9507307-9515176|+	iM07959-RA	exon3	29566716	29566834	+	101
BGM004	29582526	29586478	svtype=INVTR|svID=INVTR18565|LGRef=LG9|svLenR=3953|svLenQ=3922|scfQ=BGB016:9292428-9296349|+	iM07960-RA	exon1	29582596	29583198	+	603
BGM004	29582526	29586478	svtype=INVTR|svID=INVTR18565|LGRef=LG9|svLenR=3953|svLenQ=3922|scfQ=BGB016:9292428-9296349|+	iM07960-RA	exon2	29584155	29584282	+	128
BGM004	29582526	29586478	svtype=INVTR|svID=INVTR18565|LGRef=LG9|svLenR=3953|svLenQ=3922|scfQ=BGB016:9292428-9296349|+	iM07960-RA	exon3	29584876	29584988	+	113
BGM004	29582526	29586478	svtype=INVTR|svID=INVTR18565|LGRef=LG9|svLenR=3953|svLenQ=3922|scfQ=BGB016:9292428-9296349|+	iM07960-RA	exon4	29585486	29585493	+	8
BGM004	29615785	29625149	svtype=INVDP_copygain|svID=INVDP19991|LGRef=LG9|svLenR=9365|svLenQ=9353|scfQ=BGB016:9254737-9264089|+	iM07963-RA	exon4	29616608	29616615	-	8
BGM004	29615785	29625149	svtype=INVDP_copygain|svID=INVDP19991|LGRef=LG9|svLenR=9365|svLenQ=9353|scfQ=BGB016:9254737-9264089|+	iM07963-RA	exon3	29617100	29617212	-	113
BGM004	29615785	29625149	svtype=INVDP_copygain|svID=INVDP19991|LGRef=LG9|svLenR=9365|svLenQ=9353|scfQ=BGB016:9254737-9264089|+	iM07963-RA	exon2	29617772	29617899	-	128
BGM004	29615785	29625149	svtype=INVDP_copygain|svID=INVDP19991|LGRef=LG9|svLenR=9365|svLenQ=9353|scfQ=BGB016:9254737-9264089|+	iM07963-RA	exon1	29618991	29619593	-	603
BGM004	29619072	29628058	svtype=DUP_copyloss|svID=DUP19634|LGRef=LG9|svLenR=8987|svLenQ=6604|scfQ=BGB016:9561181-9567784|+	iM07963-RA	exon1	29618991	29619593	-	521
BGM004	29619072	29624024	svtype=DUP_copygain|svID=DUP19633|LGRef=LG9|svLenR=4953|svLenQ=5016|scfQ=BGB016:9502198-9507213|+	iM07963-RA	exon1	29618991	29619593	-	521
BGM004	29619072	29624024	svtype=DUP_copygain|svID=DUP19632|LGRef=LG9|svLenR=4953|svLenQ=4992|scfQ=BGB016:9473578-9478569|+	iM07963-RA	exon1	29618991	29619593	-	521
BGM004	29619361	29628984	svtype=DUP_copyloss|svID=DUP19635|LGRef=LG9|svLenR=9624|svLenQ=9488|scfQ=BGB016:9606397-9615884|+	iM07963-RA	exon1	29618991	29619593	-	232
BGM004	29636499	29650642	svtype=TRANS|svID=TRANS17985|LGRef=LG9|svLenR=14144|svLenQ=13125|scfQ=BGB016:9575118-9588242|+	iM07964-RA	exon4	29644293	29644309	-	17
BGM004	29636499	29650642	svtype=TRANS|svID=TRANS17985|LGRef=LG9|svLenR=14144|svLenQ=13125|scfQ=BGB016:9575118-9588242|+	iM07964-RA	exon3	29644537	29644652	-	116
BGM004	29636499	29650642	svtype=TRANS|svID=TRANS17985|LGRef=LG9|svLenR=14144|svLenQ=13125|scfQ=BGB016:9575118-9588242|+	iM07964-RA	exon2	29644875	29645002	-	128
BGM004	29636499	29650642	svtype=TRANS|svID=TRANS17985|LGRef=LG9|svLenR=14144|svLenQ=13125|scfQ=BGB016:9575118-9588242|+	iM07964-RA	exon1	29645902	29646462	-	561
BGM004	29643145	29647183	svtype=DUP_copygain|svID=DUP19638|LGRef=LG9|svLenR=4039|svLenQ=3954|scfQ=BGB016:9534903-9538856|+	iM07964-RA	exon4	29644293	29644309	-	17
BGM004	29643145	29647183	svtype=DUP_copygain|svID=DUP19638|LGRef=LG9|svLenR=4039|svLenQ=3954|scfQ=BGB016:9534903-9538856|+	iM07964-RA	exon3	29644537	29644652	-	116
BGM004	29643145	29647183	svtype=DUP_copygain|svID=DUP19638|LGRef=LG9|svLenR=4039|svLenQ=3954|scfQ=BGB016:9534903-9538856|+	iM07964-RA	exon2	29644875	29645002	-	128
BGM004	29643145	29647183	svtype=DUP_copygain|svID=DUP19638|LGRef=LG9|svLenR=4039|svLenQ=3954|scfQ=BGB016:9534903-9538856|+	iM07964-RA	exon1	29645902	29646462	-	561
BGM004	29663088	29664254	svtype=INVTR|svID=INVTR18566|LGRef=LG9|svLenR=1167|svLenQ=1161|scfQ=BGB016:9337364-9338524|+	iM07967-RA	exon2	29663108	29663235	+	128
BGM004	29663088	29664254	svtype=INVTR|svID=INVTR18566|LGRef=LG9|svLenR=1167|svLenQ=1161|scfQ=BGB016:9337364-9338524|+	iM07967-RA	exon3	29663719	29663831	+	113
BGM004	29694653	29704646	svtype=DUP_copygain|svID=DUP19639|LGRef=LG9|svLenR=9994|svLenQ=9816|scfQ=BGB016:9588242-9598057|+	iM07972-RA	exon3	29696532	29696691	-	160
BGM004	29694653	29704646	svtype=DUP_copygain|svID=DUP19639|LGRef=LG9|svLenR=9994|svLenQ=9816|scfQ=BGB016:9588242-9598057|+	iM07972-RA	exon2	29697353	29697477	-	125
BGM004	29694653	29704646	svtype=DUP_copygain|svID=DUP19639|LGRef=LG9|svLenR=9994|svLenQ=9816|scfQ=BGB016:9588242-9598057|+	iM07972-RA	exon1	29698346	29698819	-	474
BGM004	29694653	29704646	svtype=DUP_copygain|svID=DUP19639|LGRef=LG9|svLenR=9994|svLenQ=9816|scfQ=BGB016:9588242-9598057|+	iM07973-RA	exon1	29704069	29704671	+	578
BGM004	29694653	29704682	svtype=DUP_copygain|svID=DUP19640|LGRef=LG9|svLenR=10030|svLenQ=15524|scfQ=BGB016:9449701-9465224|+	iM07972-RA	exon3	29696532	29696691	-	160
BGM004	29694653	29704682	svtype=DUP_copygain|svID=DUP19640|LGRef=LG9|svLenR=10030|svLenQ=15524|scfQ=BGB016:9449701-9465224|+	iM07972-RA	exon2	29697353	29697477	-	125
BGM004	29694653	29704682	svtype=DUP_copygain|svID=DUP19640|LGRef=LG9|svLenR=10030|svLenQ=15524|scfQ=BGB016:9449701-9465224|+	iM07972-RA	exon1	29698346	29698819	-	474
BGM004	29694653	29704682	svtype=DUP_copygain|svID=DUP19640|LGRef=LG9|svLenR=10030|svLenQ=15524|scfQ=BGB016:9449701-9465224|+	iM07973-RA	exon1	29704069	29704671	+	603
BGM004	29696186	29704682	svtype=DUP_copygain|svID=DUP19641|LGRef=LG9|svLenR=8497|svLenQ=8411|scfQ=BGB016:9406011-9414421|+	iM07972-RA	exon3	29696532	29696691	-	160
BGM004	29696186	29704682	svtype=DUP_copygain|svID=DUP19641|LGRef=LG9|svLenR=8497|svLenQ=8411|scfQ=BGB016:9406011-9414421|+	iM07972-RA	exon2	29697353	29697477	-	125
BGM004	29696186	29704682	svtype=DUP_copygain|svID=DUP19641|LGRef=LG9|svLenR=8497|svLenQ=8411|scfQ=BGB016:9406011-9414421|+	iM07972-RA	exon1	29698346	29698819	-	474
BGM004	29696186	29704682	svtype=DUP_copygain|svID=DUP19641|LGRef=LG9|svLenR=8497|svLenQ=8411|scfQ=BGB016:9406011-9414421|+	iM07973-RA	exon1	29704069	29704671	+	603
BGM004	29698202	29704682	svtype=DUP_copygain|svID=DUP19642|LGRef=LG9|svLenR=6481|svLenQ=6449|scfQ=BGB016:9487431-9493879|+	iM07972-RA	exon1	29698346	29698819	-	474
BGM004	29698202	29704682	svtype=DUP_copygain|svID=DUP19642|LGRef=LG9|svLenR=6481|svLenQ=6449|scfQ=BGB016:9487431-9493879|+	iM07973-RA	exon1	29704069	29704671	+	603
BGM004	29973723	29975167	svtype=INVTR|svID=INVTR38654|LGRef=LG9|svLenR=1445|svLenQ=1439|scfQ=BGB035:4609770-4611208|+	iM07988-RA	exon2	29973221	29974399	+	676
BGM004	30435397	30440425	svtype=TRANS|svID=TRANS17986|LGRef=LG9|svLenR=5029|svLenQ=4966|scfQ=BGB016:10362676-10367641|+	iM08003-RA	exon4	30435595	30435679	-	85
BGM004	30435397	30440425	svtype=TRANS|svID=TRANS17986|LGRef=LG9|svLenR=5029|svLenQ=4966|scfQ=BGB016:10362676-10367641|+	iM08003-RA	exon3	30435793	30435908	-	116
BGM004	30435397	30440425	svtype=TRANS|svID=TRANS17986|LGRef=LG9|svLenR=5029|svLenQ=4966|scfQ=BGB016:10362676-10367641|+	iM08003-RA	exon2	30436306	30436524	-	219
BGM004	30435397	30440425	svtype=TRANS|svID=TRANS17986|LGRef=LG9|svLenR=5029|svLenQ=4966|scfQ=BGB016:10362676-10367641|+	iM08003-RA	exon1	30439281	30439685	-	405
BGM004	30733411	30738492	svtype=TRANS|svID=TRANS38667|LGRef=LG9|svLenR=5082|svLenQ=5107|scfQ=BGB035:1197691-1202797|+	iM08013-RA	exon2	30734384	30734655	-	272
BGM004	30733411	30738492	svtype=TRANS|svID=TRANS38667|LGRef=LG9|svLenR=5082|svLenQ=5107|scfQ=BGB035:1197691-1202797|+	iM08013-RA	exon1	30736114	30737014	-	901
BGM004	32165106	32168957	svtype=INVDP_copygain|svID=INVDP19992|LGRef=LG9|svLenR=3852|svLenQ=3800|scfQ=BGB016:12351172-12354971|+	iM08056-RA	exon5	32165094	32165216	+	110
BGM004	32165106	32168957	svtype=INVDP_copygain|svID=INVDP19992|LGRef=LG9|svLenR=3852|svLenQ=3800|scfQ=BGB016:12351172-12354971|+	iM08056-RA	exon6	32168018	32168392	+	375
BGM004	32864876	32873322	svtype=INVDP_copygain|svID=INVDP19993|LGRef=LG9|svLenR=8447|svLenQ=8525|scfQ=BGB016:12780315-12788839|+	iM08080-RA	exon1	32872618	32872678	+	61
BGM004	32945291	32946731	svtype=DUP_copygain|svID=DUP19645|LGRef=LG9|svLenR=1441|svLenQ=1435|scfQ=BGB016:12877272-12878706|+	iM08083-RA	exon1	32945642	32946250	-	609
BGM004	33603562	33612692	svtype=TRANS|svID=TRANS17993|LGRef=LG9|svLenR=9131|svLenQ=8425|scfQ=BGB016:13476268-13484692|+	iM08108-RA	exon4	33604597	33604923	+	327
BGM004	33603562	33612692	svtype=TRANS|svID=TRANS17993|LGRef=LG9|svLenR=9131|svLenQ=8425|scfQ=BGB016:13476268-13484692|+	iM08108-RA	exon5	33605362	33605588	+	227
BGM004	33603562	33612692	svtype=TRANS|svID=TRANS17993|LGRef=LG9|svLenR=9131|svLenQ=8425|scfQ=BGB016:13476268-13484692|+	iM08108-RA	exon6	33607102	33607232	+	131
BGM004	33603562	33612692	svtype=TRANS|svID=TRANS17993|LGRef=LG9|svLenR=9131|svLenQ=8425|scfQ=BGB016:13476268-13484692|+	iM08108-RA	exon7	33609826	33609948	+	123
BGM004	33603562	33612692	svtype=TRANS|svID=TRANS17993|LGRef=LG9|svLenR=9131|svLenQ=8425|scfQ=BGB016:13476268-13484692|+	iM08109-RA	exon18	33610330	33610366	-	37
BGM004	33603562	33612692	svtype=TRANS|svID=TRANS17993|LGRef=LG9|svLenR=9131|svLenQ=8425|scfQ=BGB016:13476268-13484692|+	iM08109-RA	exon17	33611846	33611980	-	135
BGM004	33630208	33648464	svtype=TRANS|svID=TRANS17994|LGRef=LG9|svLenR=18257|svLenQ=18145|scfQ=BGB016:13494172-13512316|+	iM08109-RA	exon10	33631845	33631950	-	106
BGM004	33630208	33648464	svtype=TRANS|svID=TRANS17994|LGRef=LG9|svLenR=18257|svLenQ=18145|scfQ=BGB016:13494172-13512316|+	iM08109-RA	exon9	33633759	33633950	-	192
BGM004	33630208	33648464	svtype=TRANS|svID=TRANS17994|LGRef=LG9|svLenR=18257|svLenQ=18145|scfQ=BGB016:13494172-13512316|+	iM08109-RA	exon8	33634910	33635005	-	96
BGM004	33630208	33648464	svtype=TRANS|svID=TRANS17994|LGRef=LG9|svLenR=18257|svLenQ=18145|scfQ=BGB016:13494172-13512316|+	iM08109-RA	exon7	33635861	33636022	-	162
BGM004	33630208	33648464	svtype=TRANS|svID=TRANS17994|LGRef=LG9|svLenR=18257|svLenQ=18145|scfQ=BGB016:13494172-13512316|+	iM08109-RA	exon6	33638818	33639009	-	192
BGM004	33630208	33648464	svtype=TRANS|svID=TRANS17994|LGRef=LG9|svLenR=18257|svLenQ=18145|scfQ=BGB016:13494172-13512316|+	iM08109-RA	exon5	33640192	33640274	-	83
BGM004	33630208	33648464	svtype=TRANS|svID=TRANS17994|LGRef=LG9|svLenR=18257|svLenQ=18145|scfQ=BGB016:13494172-13512316|+	iM08109-RA	exon4	33642012	33642109	-	98
BGM004	33630208	33648464	svtype=TRANS|svID=TRANS17994|LGRef=LG9|svLenR=18257|svLenQ=18145|scfQ=BGB016:13494172-13512316|+	iM08109-RA	exon3	33644674	33644735	-	62
BGM004	33630208	33648464	svtype=TRANS|svID=TRANS17994|LGRef=LG9|svLenR=18257|svLenQ=18145|scfQ=BGB016:13494172-13512316|+	iM08109-RA	exon2	33645623	33645760	-	138
BGM004	33630208	33648464	svtype=TRANS|svID=TRANS17994|LGRef=LG9|svLenR=18257|svLenQ=18145|scfQ=BGB016:13494172-13512316|+	iM08109-RA	exon1	33647834	33648001	-	168
BGM004	36984602	36985703	svtype=DUP_copygain|svID=DUP19648|LGRef=LG9|svLenR=1102|svLenQ=1121|scfQ=BGB016:16825470-16826590|+	iM08248-RA	exon1	36984717	36984816	-	100
BGM004	37006744	37008855	svtype=DUP_copygain|svID=DUP19649|LGRef=LG9|svLenR=2112|svLenQ=2088|scfQ=BGB016:16878123-16880210|+	iM08249-RA	exon2	37007444	37007505	-	62
BGM005	2128554	2128978	svtype=CPG|svID=CPG58587|LGRef=LG6|svLenR=425|svLenQ=2569|scfQ=BGB027:9016722-9019290|+	iM08313-RA	exon1	2128283	2129671	+	424
BGM005	9464172	9468719	svtype=INVTR|svID=INVTR34849|LGRef=LG6|svLenR=4548|svLenQ=4622|scfQ=BGB021:2773985-2778606|+	iM08608-RA	exon1	9464702	9465395	-	694
BGM005	9464177	9467144	svtype=DUP_copygain|svID=DUP34850|LGRef=LG6|svLenR=2968|svLenQ=2968|scfQ=BGB072:957166-960133|+	iM08608-RA	exon1	9464702	9465395	-	694
BGM005	14605590	14608524	svtype=DUP_copygain|svID=DUP35017|LGRef=LG6|svLenR=2935|svLenQ=2924|scfQ=BGB004:20016899-20019822|+	iM08831-RA	exon1	14608000	14608740	-	525
BGM005	14605591	14609090	svtype=TRANS|svID=TRANS35018|LGRef=LG6|svLenR=3500|svLenQ=3469|scfQ=BGB002:25845731-25849199|+	iM08831-RA	exon1	14608000	14608740	-	741
BGM005	15827945	15830324	svtype=DEL|svID=DEL4815573|LGRef=LG6|svLenR=2380|svLenQ=1|scfQ=BGB006:11457079-11457079|+	iM08886-RA	exon5	15827240	15829241	+	1296
BGM005	15827945	15830324	svtype=DEL|svID=DEL4815573|LGRef=LG6|svLenR=2380|svLenQ=1|scfQ=BGB006:11457079-11457079|+	iM08886-RA	exon6	15829350	15830386	+	975
BGM005	18432166	18433949	svtype=DUP_copygain|svID=DUP35214|LGRef=LG6|svLenR=1784|svLenQ=1750|scfQ=BGB030:5254737-5256486|+	iM08991-RA	exon1	18432116	18432768	+	602
BGM005	18693473	18698001	svtype=INVDP_copygain|svID=INVDP35219|LGRef=LG6|svLenR=4529|svLenQ=4551|scfQ=BGB002:27708993-27713543|+	iM09006-RA	exon1	18694314	18694682	-	369
BGM005	18693583	18696525	svtype=DUP_copygain|svID=DUP35220|LGRef=LG6|svLenR=2943|svLenQ=2906|scfQ=BGB004:2042353-2045258|+	iM09006-RA	exon1	18694314	18694682	-	369
BGM005	18869581	18872644	svtype=INVDP_copygain|svID=INVDP35224|LGRef=LG6|svLenR=3064|svLenQ=3044|scfQ=BGB033:2376898-2379941|+	iM09015-RA	exon2	18868985	18869647	-	66
BGM005	18869581	18872644	svtype=INVDP_copygain|svID=INVDP35224|LGRef=LG6|svLenR=3064|svLenQ=3044|scfQ=BGB033:2376898-2379941|+	iM09015-RA	exon1	18869859	18869960	-	102
BGM005	18869754	18872644	svtype=DUP_copygain|svID=DUP35225|LGRef=LG6|svLenR=2891|svLenQ=2897|scfQ=BGB001:18153553-18156449|+	iM09015-RA	exon1	18869859	18869960	-	102
BGM005	21356235	21361587	svtype=INVDP_copygain|svID=INVDP19937|LGRef=LG6|svLenR=5353|svLenQ=5069|scfQ=BGB006:16951957-16957025|+	iM09137-RA	exon1	21357090	21358805	+	1716
BGM005	21378997	21380436	svtype=DUP_copygain|svID=DUP19495|LGRef=LG6|svLenR=1440|svLenQ=1446|scfQ=BGB006:17154743-17156188|+	iM09138-RA	exon1	21379086	21380804	-	1351
BGM005	21441385	21465683	svtype=TRANS|svID=TRANS17888|LGRef=LG6|svLenR=24299|svLenQ=30516|scfQ=BGB006:17029568-17060083|+	iM09142-RA	exon1	21443637	21445355	+	1719
BGM005	21441385	21465683	svtype=TRANS|svID=TRANS17888|LGRef=LG6|svLenR=24299|svLenQ=30516|scfQ=BGB006:17029568-17060083|+	iM09143-RA	exon1	21454077	21455795	-	1719
BGM005	23296815	23301144	svtype=INVTR|svID=INVTR35408|LGRef=LG6|svLenR=4330|svLenQ=4297|scfQ=BGB015:5400441-5404737|+	iM09224-RA	exon1	23297019	23297130	+	112
BGM005	23296815	23301144	svtype=INVTR|svID=INVTR35408|LGRef=LG6|svLenR=4330|svLenQ=4297|scfQ=BGB015:5400441-5404737|+	iM09224-RA	exon2	23298100	23298190	+	91
BGM005	23296815	23301144	svtype=INVTR|svID=INVTR35408|LGRef=LG6|svLenR=4330|svLenQ=4297|scfQ=BGB015:5400441-5404737|+	iM09224-RA	exon3	23298307	23298397	+	91
BGM005	23296815	23301144	svtype=INVTR|svID=INVTR35408|LGRef=LG6|svLenR=4330|svLenQ=4297|scfQ=BGB015:5400441-5404737|+	iM09225-RA	exon1	23299159	23299335	-	177
BGM005	23442542	23449049	svtype=INVTR|svID=INVTR35412|LGRef=LG6|svLenR=6508|svLenQ=6506|scfQ=BGB044:4542252-4548757|+	iM09234-RA	exon4	23443281	23443477	-	197
BGM005	23442542	23449049	svtype=INVTR|svID=INVTR35412|LGRef=LG6|svLenR=6508|svLenQ=6506|scfQ=BGB044:4542252-4548757|+	iM09234-RA	exon3	23443588	23443669	-	82
BGM005	23442542	23449049	svtype=INVTR|svID=INVTR35412|LGRef=LG6|svLenR=6508|svLenQ=6506|scfQ=BGB044:4542252-4548757|+	iM09234-RA	exon2	23443837	23443901	-	65
BGM005	23442542	23449049	svtype=INVTR|svID=INVTR35412|LGRef=LG6|svLenR=6508|svLenQ=6506|scfQ=BGB044:4542252-4548757|+	iM09234-RA	exon1	23444030	23446481	-	2452
BGM005	23442546	23449046	svtype=INVDP_copygain|svID=INVDP35413|LGRef=LG6|svLenR=6501|svLenQ=6499|scfQ=BGB056:122576-129074|+	iM09234-RA	exon4	23443281	23443477	-	197
BGM005	23442546	23449046	svtype=INVDP_copygain|svID=INVDP35413|LGRef=LG6|svLenR=6501|svLenQ=6499|scfQ=BGB056:122576-129074|+	iM09234-RA	exon3	23443588	23443669	-	82
BGM005	23442546	23449046	svtype=INVDP_copygain|svID=INVDP35413|LGRef=LG6|svLenR=6501|svLenQ=6499|scfQ=BGB056:122576-129074|+	iM09234-RA	exon2	23443837	23443901	-	65
BGM005	23442546	23449046	svtype=INVDP_copygain|svID=INVDP35413|LGRef=LG6|svLenR=6501|svLenQ=6499|scfQ=BGB056:122576-129074|+	iM09234-RA	exon1	23444030	23446481	-	2452
BGM005	23442546	23449047	svtype=DUP_copygain|svID=DUP35415|LGRef=LG6|svLenR=6502|svLenQ=6500|scfQ=BGB025:2027373-2033872|+	iM09234-RA	exon4	23443281	23443477	-	197
BGM005	23442546	23449047	svtype=DUP_copygain|svID=DUP35415|LGRef=LG6|svLenR=6502|svLenQ=6500|scfQ=BGB025:2027373-2033872|+	iM09234-RA	exon3	23443588	23443669	-	82
BGM005	23442546	23449047	svtype=DUP_copygain|svID=DUP35415|LGRef=LG6|svLenR=6502|svLenQ=6500|scfQ=BGB025:2027373-2033872|+	iM09234-RA	exon2	23443837	23443901	-	65
BGM005	23442546	23449047	svtype=DUP_copygain|svID=DUP35415|LGRef=LG6|svLenR=6502|svLenQ=6500|scfQ=BGB025:2027373-2033872|+	iM09234-RA	exon1	23444030	23446481	-	2452
BGM005	23442546	23449047	svtype=INVDP_copygain|svID=INVDP35414|LGRef=LG6|svLenR=6502|svLenQ=6500|scfQ=BGB030:1497837-1504336|+	iM09234-RA	exon4	23443281	23443477	-	197
BGM005	23442546	23449047	svtype=INVDP_copygain|svID=INVDP35414|LGRef=LG6|svLenR=6502|svLenQ=6500|scfQ=BGB030:1497837-1504336|+	iM09234-RA	exon3	23443588	23443669	-	82
BGM005	23442546	23449047	svtype=INVDP_copygain|svID=INVDP35414|LGRef=LG6|svLenR=6502|svLenQ=6500|scfQ=BGB030:1497837-1504336|+	iM09234-RA	exon2	23443837	23443901	-	65
BGM005	23442546	23449047	svtype=INVDP_copygain|svID=INVDP35414|LGRef=LG6|svLenR=6502|svLenQ=6500|scfQ=BGB030:1497837-1504336|+	iM09234-RA	exon1	23444030	23446481	-	2452
BGM005	23442546	23449047	svtype=INVDP_copygain|svID=INVDP35416|LGRef=LG6|svLenR=6502|svLenQ=6500|scfQ=BGB069:180150-186649|+	iM09234-RA	exon4	23443281	23443477	-	197
BGM005	23442546	23449047	svtype=INVDP_copygain|svID=INVDP35416|LGRef=LG6|svLenR=6502|svLenQ=6500|scfQ=BGB069:180150-186649|+	iM09234-RA	exon3	23443588	23443669	-	82
BGM005	23442546	23449047	svtype=INVDP_copygain|svID=INVDP35416|LGRef=LG6|svLenR=6502|svLenQ=6500|scfQ=BGB069:180150-186649|+	iM09234-RA	exon2	23443837	23443901	-	65
BGM005	23442546	23449047	svtype=INVDP_copygain|svID=INVDP35416|LGRef=LG6|svLenR=6502|svLenQ=6500|scfQ=BGB069:180150-186649|+	iM09234-RA	exon1	23444030	23446481	-	2452
BGM005	23442547	23449047	svtype=DUP_copygain|svID=DUP35417|LGRef=LG6|svLenR=6501|svLenQ=6496|scfQ=BGB015:12682473-12688968|+	iM09234-RA	exon4	23443281	23443477	-	197
BGM005	23442547	23449047	svtype=DUP_copygain|svID=DUP35417|LGRef=LG6|svLenR=6501|svLenQ=6496|scfQ=BGB015:12682473-12688968|+	iM09234-RA	exon3	23443588	23443669	-	82
BGM005	23442547	23449047	svtype=DUP_copygain|svID=DUP35417|LGRef=LG6|svLenR=6501|svLenQ=6496|scfQ=BGB015:12682473-12688968|+	iM09234-RA	exon2	23443837	23443901	-	65
BGM005	23442547	23449047	svtype=DUP_copygain|svID=DUP35417|LGRef=LG6|svLenR=6501|svLenQ=6496|scfQ=BGB015:12682473-12688968|+	iM09234-RA	exon1	23444030	23446481	-	2452
BGM005	24005881	24012751	svtype=INV|svID=INV17339|LGRef=LG6|svLenR=6871|svLenQ=12858|scfQ=BGB006:19582736-19595593|+	iM09258-RA	exon1	24005423	24006734	+	853
BGM005	24005881	24012751	svtype=INV|svID=INV17339|LGRef=LG6|svLenR=6871|svLenQ=12858|scfQ=BGB006:19582736-19595593|+	iM09258-RA	exon2	24007829	24008001	+	173
BGM005	24005881	24012751	svtype=INV|svID=INV17339|LGRef=LG6|svLenR=6871|svLenQ=12858|scfQ=BGB006:19582736-19595593|+	iM09258-RA	exon3	24009642	24009765	+	124
BGM005	24005881	24012751	svtype=INV|svID=INV17339|LGRef=LG6|svLenR=6871|svLenQ=12858|scfQ=BGB006:19582736-19595593|+	iM09258-RA	exon4	24010526	24010636	+	111
BGM005	24005881	24012751	svtype=INV|svID=INV17339|LGRef=LG6|svLenR=6871|svLenQ=12858|scfQ=BGB006:19582736-19595593|+	iM09258-RA	exon5	24011752	24011925	+	174
BGM005	24005881	24012751	svtype=INV|svID=INV17339|LGRef=LG6|svLenR=6871|svLenQ=12858|scfQ=BGB006:19582736-19595593|+	iM09258-RA	exon6	24012451	24012782	+	301
BGM005	24476996	24482150	svtype=INVTR|svID=INVTR35452|LGRef=LG6|svLenR=5155|svLenQ=5155|scfQ=BGB001:15757246-15762400|+	iM09283-RA	exon1	24480476	24480707	+	232
BGM005	24476996	24482150	svtype=INVTR|svID=INVTR35452|LGRef=LG6|svLenR=5155|svLenQ=5155|scfQ=BGB001:15757246-15762400|+	iM09283-RA	exon2	24480826	24480890	+	65
BGM005	24476996	24482150	svtype=INVTR|svID=INVTR35452|LGRef=LG6|svLenR=5155|svLenQ=5155|scfQ=BGB001:15757246-15762400|+	iM09283-RA	exon3	24481046	24481127	+	82
BGM005	24476996	24482150	svtype=INVTR|svID=INVTR35452|LGRef=LG6|svLenR=5155|svLenQ=5155|scfQ=BGB001:15757246-15762400|+	iM09283-RA	exon4	24481235	24481299	+	65
BGM005	24476999	24482150	svtype=INVDP_copygain|svID=INVDP35453|LGRef=LG6|svLenR=5152|svLenQ=5152|scfQ=BGB008:25661346-25666497|+	iM09283-RA	exon1	24480476	24480707	+	232
BGM005	24476999	24482150	svtype=INVDP_copygain|svID=INVDP35453|LGRef=LG6|svLenR=5152|svLenQ=5152|scfQ=BGB008:25661346-25666497|+	iM09283-RA	exon2	24480826	24480890	+	65
BGM005	24476999	24482150	svtype=INVDP_copygain|svID=INVDP35453|LGRef=LG6|svLenR=5152|svLenQ=5152|scfQ=BGB008:25661346-25666497|+	iM09283-RA	exon3	24481046	24481127	+	82
BGM005	24476999	24482150	svtype=INVDP_copygain|svID=INVDP35453|LGRef=LG6|svLenR=5152|svLenQ=5152|scfQ=BGB008:25661346-25666497|+	iM09283-RA	exon4	24481235	24481299	+	65
BGM005	24477001	24482146	svtype=INVDP_copygain|svID=INVDP35454|LGRef=LG6|svLenR=5146|svLenQ=5146|scfQ=BGB034:3805792-3810937|+	iM09283-RA	exon1	24480476	24480707	+	232
BGM005	24477001	24482146	svtype=INVDP_copygain|svID=INVDP35454|LGRef=LG6|svLenR=5146|svLenQ=5146|scfQ=BGB034:3805792-3810937|+	iM09283-RA	exon2	24480826	24480890	+	65
BGM005	24477001	24482146	svtype=INVDP_copygain|svID=INVDP35454|LGRef=LG6|svLenR=5146|svLenQ=5146|scfQ=BGB034:3805792-3810937|+	iM09283-RA	exon3	24481046	24481127	+	82
BGM005	24477001	24482146	svtype=INVDP_copygain|svID=INVDP35454|LGRef=LG6|svLenR=5146|svLenQ=5146|scfQ=BGB034:3805792-3810937|+	iM09283-RA	exon4	24481235	24481299	+	65
BGM005	26561387	26562712	svtype=INVDP_copygain|svID=INVDP19940|LGRef=LG6|svLenR=1326|svLenQ=1338|scfQ=BGB006:24588909-24590246|+	iM09375-RA	exon1	26561163	26561696	+	309
BGM005	27344404	27346638	svtype=INVTR|svID=INVTR35579|LGRef=LG6|svLenR=2235|svLenQ=2255|scfQ=BGB032:2112021-2114275|+	iM09400-RA	exon1	27345731	27346152	+	422
BGM005	27358455	27410703	svtype=INV|svID=INV17341|LGRef=LG6|svLenR=52249|svLenQ=51967|scfQ=BGB006:22898909-22950875|+	iM09403-RA	exon1	27380409	27380602	+	194
BGM005	31247177	31266940	svtype=INVTR|svID=INVTR18486|LGRef=LG6|svLenR=19764|svLenQ=17361|scfQ=BGB006:26682160-26699520|+	iM09576-RA	exon1	31261779	31261972	-	194
BGM005	32028686	32033664	svtype=TRANS|svID=TRANS17893|LGRef=LG6|svLenR=4979|svLenQ=5222|scfQ=BGB006:27404552-27409773|+	iM09610-RA	exon2	32028697	32029130	-	434
BGM005	32028686	32033664	svtype=TRANS|svID=TRANS17893|LGRef=LG6|svLenR=4979|svLenQ=5222|scfQ=BGB006:27404552-27409773|+	iM09610-RA	exon1	32029818	32029878	-	61
BGM005	32412775	32415495	svtype=DUP_copygain|svID=DUP19503|LGRef=LG6|svLenR=2721|svLenQ=2708|scfQ=BGB006:27620364-27623071|+	iM09630-RA	exon1	32413098	32413238	+	141
BGM005	32412775	32415495	svtype=DUP_copygain|svID=DUP19503|LGRef=LG6|svLenR=2721|svLenQ=2708|scfQ=BGB006:27620364-27623071|+	iM09630-RA	exon2	32414274	32414413	+	140
BGM005	32628606	32634418	svtype=TRANS|svID=TRANS17897|LGRef=LG6|svLenR=5813|svLenQ=5658|scfQ=BGB066:180895-186552|+	iM09643-RA	exon2	32628728	32628836	+	109
BGM005	32628606	32634418	svtype=TRANS|svID=TRANS17897|LGRef=LG6|svLenR=5813|svLenQ=5658|scfQ=BGB066:180895-186552|+	iM09643-RA	exon3	32629498	32629676	+	179
BGM005	32628606	32634418	svtype=TRANS|svID=TRANS17897|LGRef=LG6|svLenR=5813|svLenQ=5658|scfQ=BGB066:180895-186552|+	iM09644-RA	exon2	32630363	32630447	-	85
BGM005	32628606	32634418	svtype=TRANS|svID=TRANS17897|LGRef=LG6|svLenR=5813|svLenQ=5658|scfQ=BGB066:180895-186552|+	iM09644-RA	exon1	32630562	32630701	-	140
BGM005	35220093	35229855	svtype=DUP_copyloss|svID=DUP35797|LGRef=LG6|svLenR=9763|svLenQ=9759|scfQ=BGB021:10830510-10840268|+	iM09761-RA	exon1	35222265	35223191	-	927
BGM005	36469280	36471498	svtype=INVDP_copyloss|svID=INVDP35837|LGRef=LG6|svLenR=2219|svLenQ=2128|scfQ=BGB030:9694289-9696416|+	iM09819-RA	exon1	36471469	36471720	+	30
BGM005	36916448	36944752	svtype=TRANS|svID=TRANS35848|LGRef=LG6|svLenR=28305|svLenQ=28014|scfQ=BGB042:7543906-7571919|+	iM09838-RA	exon1	36934797	36934880	+	84
BGM005	36916448	36944752	svtype=TRANS|svID=TRANS35848|LGRef=LG6|svLenR=28305|svLenQ=28014|scfQ=BGB042:7543906-7571919|+	iM09838-RA	exon2	36935026	36935205	+	180
BGM005	36916448	36944752	svtype=TRANS|svID=TRANS35848|LGRef=LG6|svLenR=28305|svLenQ=28014|scfQ=BGB042:7543906-7571919|+	iM09838-RA	exon3	36935329	36935430	+	102
BGM005	36916448	36944752	svtype=TRANS|svID=TRANS35848|LGRef=LG6|svLenR=28305|svLenQ=28014|scfQ=BGB042:7543906-7571919|+	iM09838-RA	exon4	36936515	36936598	+	84
BGM005	36916448	36944752	svtype=TRANS|svID=TRANS35848|LGRef=LG6|svLenR=28305|svLenQ=28014|scfQ=BGB042:7543906-7571919|+	iM09839-RA	exon1	36937744	36937755	+	12
BGM005	36916448	36944752	svtype=TRANS|svID=TRANS35848|LGRef=LG6|svLenR=28305|svLenQ=28014|scfQ=BGB042:7543906-7571919|+	iM09839-RA	exon2	36939684	36939735	+	52
BGM005	36916448	36944752	svtype=TRANS|svID=TRANS35848|LGRef=LG6|svLenR=28305|svLenQ=28014|scfQ=BGB042:7543906-7571919|+	iM09839-RA	exon3	36940536	36940645	+	110
BGM005	36916448	36944752	svtype=TRANS|svID=TRANS35848|LGRef=LG6|svLenR=28305|svLenQ=28014|scfQ=BGB042:7543906-7571919|+	iM09839-RA	exon4	36941044	36941139	+	96
BGM005	36916448	36944752	svtype=TRANS|svID=TRANS35848|LGRef=LG6|svLenR=28305|svLenQ=28014|scfQ=BGB042:7543906-7571919|+	iM09839-RA	exon5	36942579	36942687	+	109
BGM005	36979996	36995613	svtype=INVDP_copyloss|svID=INVDP35850|LGRef=LG6|svLenR=15618|svLenQ=16039|scfQ=BGB002:71122-87160|+	iM09840-RA	exon1	36989936	36990170	-	235
BGM005	37174774	37188624	svtype=INVTR|svID=INVTR35859|LGRef=LG6|svLenR=13851|svLenQ=13852|scfQ=BGB013:43546-57397|+	iM09847-RA	exon1	37183330	37183464	+	135
BGM005	37174774	37188624	svtype=INVTR|svID=INVTR35859|LGRef=LG6|svLenR=13851|svLenQ=13852|scfQ=BGB013:43546-57397|+	iM09847-RA	exon2	37185240	37185393	+	154
BGM005	37422191	37425485	svtype=INVDP_copygain|svID=INVDP35867|LGRef=LG6|svLenR=3295|svLenQ=3259|scfQ=BGB033:4324400-4327658|+	iM09855-RA	exon1	37424629	37425357	-	729
BGM005	37422193	37425615	svtype=INVTR|svID=INVTR35868|LGRef=LG6|svLenR=3423|svLenQ=3430|scfQ=BGB011:8448506-8451935|+	iM09855-RA	exon1	37424629	37425357	-	729
BGM005	37422196	37425461	svtype=INVDP_copygain|svID=INVDP35869|LGRef=LG6|svLenR=3266|svLenQ=3263|scfQ=BGB010:24888126-24891388|+	iM09855-RA	exon1	37424629	37425357	-	729
BGM006	968686	972580	svtype=INVTR|svID=INVTR37244|LGRef=LG8|svLenR=3895|svLenQ=3888|scfQ=BGB032:2100824-2104711|+	iM09900-RA	exon1	968863	969328	+	466
BGM006	968686	972580	svtype=INVTR|svID=INVTR37244|LGRef=LG8|svLenR=3895|svLenQ=3888|scfQ=BGB032:2100824-2104711|+	iM09900-RA	exon2	969626	971772	+	2147
BGM006	3512469	3522249	svtype=DUP_copyloss|svID=DUP37292|LGRef=LG8|svLenR=9781|svLenQ=9761|scfQ=BGB021:10830510-10840270|+	iM09984-RA	exon1	3514652	3515578	-	927
BGM006	10309050	10312502	svtype=INVDP_copygain|svID=INVDP37426|LGRef=LG8|svLenR=3453|svLenQ=3387|scfQ=BGB017:8764510-8767896|+	iM10234-RA	exon1	10309395	10309973	+	579
BGM006	10599108	10696584	svtype=TRANS|svID=TRANS17933|LGRef=LG8|svLenR=97477|svLenQ=110480|scfQ=BGB001:10689351-10799830|+	iM10238-RA	exon1	10624168	10624252	+	85
BGM006	10599108	10696584	svtype=TRANS|svID=TRANS17933|LGRef=LG8|svLenR=97477|svLenQ=110480|scfQ=BGB001:10689351-10799830|+	iM10238-RA	exon2	10628014	10628125	+	112
BGM006	10599108	10696584	svtype=TRANS|svID=TRANS17933|LGRef=LG8|svLenR=97477|svLenQ=110480|scfQ=BGB001:10689351-10799830|+	iM10238-RA	exon3	10628539	10628650	+	112
BGM006	10599108	10696584	svtype=TRANS|svID=TRANS17933|LGRef=LG8|svLenR=97477|svLenQ=110480|scfQ=BGB001:10689351-10799830|+	iM10238-RA	exon4	10629141	10629253	+	113
BGM006	10599108	10696584	svtype=TRANS|svID=TRANS17933|LGRef=LG8|svLenR=97477|svLenQ=110480|scfQ=BGB001:10689351-10799830|+	iM10238-RA	exon5	10643425	10643652	+	228
BGM006	10599108	10696584	svtype=TRANS|svID=TRANS17933|LGRef=LG8|svLenR=97477|svLenQ=110480|scfQ=BGB001:10689351-10799830|+	iM10238-RA	exon6	10649025	10649126	+	102
BGM006	10599108	10696584	svtype=TRANS|svID=TRANS17933|LGRef=LG8|svLenR=97477|svLenQ=110480|scfQ=BGB001:10689351-10799830|+	iM10238-RA	exon7	10649326	10649388	+	63
BGM006	10599108	10696584	svtype=TRANS|svID=TRANS17933|LGRef=LG8|svLenR=97477|svLenQ=110480|scfQ=BGB001:10689351-10799830|+	iM10238-RA	exon8	10652522	10652716	+	195
BGM006	10599108	10696584	svtype=TRANS|svID=TRANS17933|LGRef=LG8|svLenR=97477|svLenQ=110480|scfQ=BGB001:10689351-10799830|+	iM10238-RA	exon9	10655206	10655355	+	150
BGM006	10599108	10696584	svtype=TRANS|svID=TRANS17933|LGRef=LG8|svLenR=97477|svLenQ=110480|scfQ=BGB001:10689351-10799830|+	iM10238-RA	exon10	10656722	10656823	+	102
BGM006	10599108	10696584	svtype=TRANS|svID=TRANS17933|LGRef=LG8|svLenR=97477|svLenQ=110480|scfQ=BGB001:10689351-10799830|+	iM10238-RA	exon11	10656961	10657021	+	61
BGM006	10599108	10696584	svtype=TRANS|svID=TRANS17933|LGRef=LG8|svLenR=97477|svLenQ=110480|scfQ=BGB001:10689351-10799830|+	iM10238-RA	exon12	10657294	10657471	+	178
BGM006	10599108	10696584	svtype=TRANS|svID=TRANS17933|LGRef=LG8|svLenR=97477|svLenQ=110480|scfQ=BGB001:10689351-10799830|+	iM10238-RA	exon13	10665657	10665774	+	118
BGM006	10599108	10696584	svtype=TRANS|svID=TRANS17933|LGRef=LG8|svLenR=97477|svLenQ=110480|scfQ=BGB001:10689351-10799830|+	iM10239-RA	exon1	10666065	10666067	+	3
BGM006	10599108	10696584	svtype=TRANS|svID=TRANS17933|LGRef=LG8|svLenR=97477|svLenQ=110480|scfQ=BGB001:10689351-10799830|+	iM10239-RA	exon2	10666897	10666974	+	78
BGM006	10599108	10696584	svtype=TRANS|svID=TRANS17933|LGRef=LG8|svLenR=97477|svLenQ=110480|scfQ=BGB001:10689351-10799830|+	iM10239-RA	exon3	10676172	10676300	+	129
BGM006	10599108	10696584	svtype=TRANS|svID=TRANS17933|LGRef=LG8|svLenR=97477|svLenQ=110480|scfQ=BGB001:10689351-10799830|+	iM10239-RA	exon4	10677069	10677210	+	142
BGM006	10599108	10696584	svtype=TRANS|svID=TRANS17933|LGRef=LG8|svLenR=97477|svLenQ=110480|scfQ=BGB001:10689351-10799830|+	iM10239-RA	exon5	10677810	10677986	+	177
BGM006	10599108	10696584	svtype=TRANS|svID=TRANS17933|LGRef=LG8|svLenR=97477|svLenQ=110480|scfQ=BGB001:10689351-10799830|+	iM10239-RA	exon6	10683450	10683531	+	82
BGM006	10599108	10696584	svtype=TRANS|svID=TRANS17933|LGRef=LG8|svLenR=97477|svLenQ=110480|scfQ=BGB001:10689351-10799830|+	iM10239-RA	exon7	10688726	10688882	+	157
BGM006	10599108	10696584	svtype=TRANS|svID=TRANS17933|LGRef=LG8|svLenR=97477|svLenQ=110480|scfQ=BGB001:10689351-10799830|+	iM10239-RA	exon8	10690126	10690203	+	78
BGM006	10599108	10696584	svtype=TRANS|svID=TRANS17933|LGRef=LG8|svLenR=97477|svLenQ=110480|scfQ=BGB001:10689351-10799830|+	iM10239-RA	exon9	10690648	10690852	+	205
BGM006	10599108	10696584	svtype=TRANS|svID=TRANS17933|LGRef=LG8|svLenR=97477|svLenQ=110480|scfQ=BGB001:10689351-10799830|+	iM10239-RA	exon10	10691156	10691379	+	224
BGM006	10599108	10696584	svtype=TRANS|svID=TRANS17933|LGRef=LG8|svLenR=97477|svLenQ=110480|scfQ=BGB001:10689351-10799830|+	iM10239-RA	exon11	10692138	10692287	+	150
BGM006	10599108	10696584	svtype=TRANS|svID=TRANS17933|LGRef=LG8|svLenR=97477|svLenQ=110480|scfQ=BGB001:10689351-10799830|+	iM10239-RA	exon12	10692517	10692579	+	63
BGM006	10599108	10696584	svtype=TRANS|svID=TRANS17933|LGRef=LG8|svLenR=97477|svLenQ=110480|scfQ=BGB001:10689351-10799830|+	iM10239-RA	exon13	10692786	10692895	+	110
BGM006	10599108	10696584	svtype=TRANS|svID=TRANS17933|LGRef=LG8|svLenR=97477|svLenQ=110480|scfQ=BGB001:10689351-10799830|+	iM10239-RA	exon14	10694440	10694587	+	148
BGM006	10599108	10696584	svtype=TRANS|svID=TRANS17933|LGRef=LG8|svLenR=97477|svLenQ=110480|scfQ=BGB001:10689351-10799830|+	iM10239-RA	exon15	10696447	10696549	+	103
BGM006	10599108	10696584	svtype=TRANS|svID=TRANS17933|LGRef=LG8|svLenR=97477|svLenQ=110480|scfQ=BGB001:10689351-10799830|+	iM10238-RA	exon14	10665954	10666007	+	54
BGM006	13028954	13052596	svtype=INVTR|svID=INVTR18532|LGRef=LG8|svLenR=23643|svLenQ=31331|scfQ=BGB001:13230128-13261458|+	iM10331-RA	exon3	13032290	13033038	+	749
BGM006	13028954	13052596	svtype=INVTR|svID=INVTR18532|LGRef=LG8|svLenR=23643|svLenQ=31331|scfQ=BGB001:13230128-13261458|+	iM10332-RA	exon1	13037240	13037415	+	176
BGM006	13028954	13052596	svtype=INVTR|svID=INVTR18532|LGRef=LG8|svLenR=23643|svLenQ=31331|scfQ=BGB001:13230128-13261458|+	iM10332-RA	exon2	13040289	13040452	+	164
BGM006	13028954	13052596	svtype=INVTR|svID=INVTR18532|LGRef=LG8|svLenR=23643|svLenQ=31331|scfQ=BGB001:13230128-13261458|+	iM10332-RA	exon3	13040867	13041609	+	743
BGM006	18527319	18534520	svtype=TRANS|svID=TRANS17939|LGRef=LG8|svLenR=7202|svLenQ=6631|scfQ=BGB001:18617192-18623822|+	iM10516-RA	exon2	18532507	18532642	-	136
BGM006	18527319	18534520	svtype=TRANS|svID=TRANS17939|LGRef=LG8|svLenR=7202|svLenQ=6631|scfQ=BGB001:18617192-18623822|+	iM10516-RA	exon1	18533661	18534385	-	725
BGM006	22417730	22419740	svtype=CPL|svID=CPL68320|LGRef=LG8|svLenR=2011|svLenQ=58|scfQ=BGB001:22465588-22465645|+	iM10671-RA	exon2	22417713	22419784	+	2010
BGM006	23412827	23421409	svtype=TRANS|svID=TRANS37668|LGRef=LG8|svLenR=8583|svLenQ=8181|scfQ=BGB022:147075-155255|+	iM10715-RA	exon4	23419441	23419503	-	63
BGM006	23412827	23421409	svtype=TRANS|svID=TRANS37668|LGRef=LG8|svLenR=8583|svLenQ=8181|scfQ=BGB022:147075-155255|+	iM10715-RA	exon3	23419853	23419920	-	68
BGM006	23412827	23421409	svtype=TRANS|svID=TRANS37668|LGRef=LG8|svLenR=8583|svLenQ=8181|scfQ=BGB022:147075-155255|+	iM10715-RA	exon2	23421207	23421220	-	14
BGM006	24498501	24503966	svtype=DUP_copygain|svID=DUP37674|LGRef=LG8|svLenR=5466|svLenQ=5595|scfQ=BGB002:29168868-29174462|+	iM10755-RA	exon1	24498757	24498858	+	102
BGM006	24498501	24503966	svtype=DUP_copygain|svID=DUP37674|LGRef=LG8|svLenR=5466|svLenQ=5595|scfQ=BGB002:29168868-29174462|+	iM10755-RA	exon2	24499288	24499403	+	116
BGM006	24498501	24503966	svtype=DUP_copygain|svID=DUP37674|LGRef=LG8|svLenR=5466|svLenQ=5595|scfQ=BGB002:29168868-29174462|+	iM10755-RA	exon3	24499773	24499896	+	124
BGM006	24498501	24503966	svtype=DUP_copygain|svID=DUP37674|LGRef=LG8|svLenR=5466|svLenQ=5595|scfQ=BGB002:29168868-29174462|+	iM10755-RA	exon4	24500003	24500487	+	485
BGM006	24498501	24503966	svtype=DUP_copygain|svID=DUP37674|LGRef=LG8|svLenR=5466|svLenQ=5595|scfQ=BGB002:29168868-29174462|+	iM10755-RA	exon5	24501514	24502174	+	661
BGM006	24498501	24503966	svtype=INVTR|svID=INVTR37675|LGRef=LG8|svLenR=5466|svLenQ=5647|scfQ=BGB004:9368700-9374346|+	iM10755-RA	exon1	24498757	24498858	+	102
BGM006	24498501	24503966	svtype=INVTR|svID=INVTR37675|LGRef=LG8|svLenR=5466|svLenQ=5647|scfQ=BGB004:9368700-9374346|+	iM10755-RA	exon2	24499288	24499403	+	116
BGM006	24498501	24503966	svtype=INVTR|svID=INVTR37675|LGRef=LG8|svLenR=5466|svLenQ=5647|scfQ=BGB004:9368700-9374346|+	iM10755-RA	exon3	24499773	24499896	+	124
BGM006	24498501	24503966	svtype=INVTR|svID=INVTR37675|LGRef=LG8|svLenR=5466|svLenQ=5647|scfQ=BGB004:9368700-9374346|+	iM10755-RA	exon4	24500003	24500487	+	485
BGM006	24498501	24503966	svtype=INVTR|svID=INVTR37675|LGRef=LG8|svLenR=5466|svLenQ=5647|scfQ=BGB004:9368700-9374346|+	iM10755-RA	exon5	24501514	24502174	+	661
BGM006	24499689	24502710	svtype=DUP_copygain|svID=DUP37676|LGRef=LG8|svLenR=3022|svLenQ=2981|scfQ=BGB004:10941978-10944958|+	iM10755-RA	exon3	24499773	24499896	+	124
BGM006	24499689	24502710	svtype=DUP_copygain|svID=DUP37676|LGRef=LG8|svLenR=3022|svLenQ=2981|scfQ=BGB004:10941978-10944958|+	iM10755-RA	exon4	24500003	24500487	+	485
BGM006	24499689	24502710	svtype=DUP_copygain|svID=DUP37676|LGRef=LG8|svLenR=3022|svLenQ=2981|scfQ=BGB004:10941978-10944958|+	iM10755-RA	exon5	24501514	24502174	+	661
BGM006	24516891	24517939	svtype=TRANS|svID=TRANS37677|LGRef=LG8|svLenR=1049|svLenQ=1005|scfQ=BGB030:7995244-7996248|+	iM10756-RA	exon1	24511251	24516929	-	38
BGM006	25532469	25536043	svtype=TRANS|svID=TRANS17942|LGRef=LG8|svLenR=3575|svLenQ=3472|scfQ=BGB001:25597649-25601120|+	iM10790-RA	exon1	25535610	25535621	+	12
BGM006	25583943	25585953	svtype=DUP_copygain|svID=DUP19591|LGRef=LG8|svLenR=2011|svLenQ=1986|scfQ=BGB001:25534812-25536797|+	iM10792-RA	exon10	25584302	25584398	-	97
BGM006	25583943	25585953	svtype=DUP_copygain|svID=DUP19591|LGRef=LG8|svLenR=2011|svLenQ=1986|scfQ=BGB001:25534812-25536797|+	iM10792-RA	exon9	25585155	25585253	-	99
BGM006	25583943	25585953	svtype=DUP_copygain|svID=DUP19591|LGRef=LG8|svLenR=2011|svLenQ=1986|scfQ=BGB001:25534812-25536797|+	iM10792-RA	exon8	25585419	25585498	-	80
BGM006	26235806	26250914	svtype=DUP_copygain|svID=DUP19592|LGRef=LG8|svLenR=15109|svLenQ=15091|scfQ=BGB001:26259590-26274680|+	iM10814-RA	exon6	26238229	26238549	-	321
BGM006	26235806	26250914	svtype=DUP_copygain|svID=DUP19592|LGRef=LG8|svLenR=15109|svLenQ=15091|scfQ=BGB001:26259590-26274680|+	iM10814-RA	exon5	26238795	26239025	-	231
BGM006	26235806	26250914	svtype=DUP_copygain|svID=DUP19592|LGRef=LG8|svLenR=15109|svLenQ=15091|scfQ=BGB001:26259590-26274680|+	iM10814-RA	exon4	26239136	26239276	-	141
BGM006	26235806	26250914	svtype=DUP_copygain|svID=DUP19592|LGRef=LG8|svLenR=15109|svLenQ=15091|scfQ=BGB001:26259590-26274680|+	iM10814-RA	exon3	26239859	26239933	-	75
BGM006	26235806	26250914	svtype=DUP_copygain|svID=DUP19592|LGRef=LG8|svLenR=15109|svLenQ=15091|scfQ=BGB001:26259590-26274680|+	iM10814-RA	exon2	26240463	26240591	-	129
BGM006	26235806	26250914	svtype=DUP_copygain|svID=DUP19592|LGRef=LG8|svLenR=15109|svLenQ=15091|scfQ=BGB001:26259590-26274680|+	iM10814-RA	exon1	26240772	26240798	-	27
BGM006	26235806	26250914	svtype=DUP_copygain|svID=DUP19592|LGRef=LG8|svLenR=15109|svLenQ=15091|scfQ=BGB001:26259590-26274680|+	iM10815-RA	exon1	26243642	26243668	+	27
BGM006	26235806	26250914	svtype=DUP_copygain|svID=DUP19592|LGRef=LG8|svLenR=15109|svLenQ=15091|scfQ=BGB001:26259590-26274680|+	iM10815-RA	exon2	26244495	26244581	+	87
BGM006	26235806	26250914	svtype=DUP_copygain|svID=DUP19592|LGRef=LG8|svLenR=15109|svLenQ=15091|scfQ=BGB001:26259590-26274680|+	iM10815-RA	exon3	26246176	26246319	+	144
BGM006	27918889	27923529	svtype=INVTR|svID=INVTR37732|LGRef=LG8|svLenR=4641|svLenQ=4608|scfQ=BGB034:1722377-1726984|+	iM10875-RA	exon1	27922411	27923002	+	592
BGM006	32849466	32893470	svtype=INV|svID=INV17368|LGRef=LG8|svLenR=44005|svLenQ=55047|scfQ=BGB001:32911593-32966639|+	iM11075-RA	exon1	32850753	32850998	+	246
BGM006	32849466	32893470	svtype=INV|svID=INV17368|LGRef=LG8|svLenR=44005|svLenQ=55047|scfQ=BGB001:32911593-32966639|+	iM11075-RA	exon2	32853850	32854035	+	186
BGM006	32849466	32893470	svtype=INV|svID=INV17368|LGRef=LG8|svLenR=44005|svLenQ=55047|scfQ=BGB001:32911593-32966639|+	iM11075-RA	exon3	32854200	32854370	+	171
BGM006	32849466	32893470	svtype=INV|svID=INV17368|LGRef=LG8|svLenR=44005|svLenQ=55047|scfQ=BGB001:32911593-32966639|+	iM11075-RA	exon4	32855183	32855257	+	75
BGM006	32849466	32893470	svtype=INV|svID=INV17368|LGRef=LG8|svLenR=44005|svLenQ=55047|scfQ=BGB001:32911593-32966639|+	iM11075-RA	exon5	32855319	32855327	+	9
BGM006	32849466	32893470	svtype=INV|svID=INV17368|LGRef=LG8|svLenR=44005|svLenQ=55047|scfQ=BGB001:32911593-32966639|+	iM11076-RA	exon22	32859361	32859451	-	91
BGM006	32849466	32893470	svtype=INV|svID=INV17368|LGRef=LG8|svLenR=44005|svLenQ=55047|scfQ=BGB001:32911593-32966639|+	iM11076-RA	exon21	32861419	32861471	-	53
BGM006	32849466	32893470	svtype=INV|svID=INV17368|LGRef=LG8|svLenR=44005|svLenQ=55047|scfQ=BGB001:32911593-32966639|+	iM11076-RA	exon20	32863268	32863348	-	81
BGM006	32849466	32893470	svtype=INV|svID=INV17368|LGRef=LG8|svLenR=44005|svLenQ=55047|scfQ=BGB001:32911593-32966639|+	iM11076-RA	exon19	32864815	32864948	-	134
BGM006	32849466	32893470	svtype=INV|svID=INV17368|LGRef=LG8|svLenR=44005|svLenQ=55047|scfQ=BGB001:32911593-32966639|+	iM11076-RA	exon18	32865957	32866086	-	130
BGM006	32849466	32893470	svtype=INV|svID=INV17368|LGRef=LG8|svLenR=44005|svLenQ=55047|scfQ=BGB001:32911593-32966639|+	iM11076-RA	exon17	32870331	32870520	-	190
BGM006	32849466	32893470	svtype=INV|svID=INV17368|LGRef=LG8|svLenR=44005|svLenQ=55047|scfQ=BGB001:32911593-32966639|+	iM11076-RA	exon16	32873020	32873150	-	131
BGM006	32849466	32893470	svtype=INV|svID=INV17368|LGRef=LG8|svLenR=44005|svLenQ=55047|scfQ=BGB001:32911593-32966639|+	iM11076-RA	exon15	32875538	32875647	-	110
BGM006	32849466	32893470	svtype=INV|svID=INV17368|LGRef=LG8|svLenR=44005|svLenQ=55047|scfQ=BGB001:32911593-32966639|+	iM11076-RA	exon14	32875870	32875906	-	37
BGM006	32849466	32893470	svtype=INV|svID=INV17368|LGRef=LG8|svLenR=44005|svLenQ=55047|scfQ=BGB001:32911593-32966639|+	iM11076-RA	exon13	32876536	32876691	-	156
BGM006	32849466	32893470	svtype=INV|svID=INV17368|LGRef=LG8|svLenR=44005|svLenQ=55047|scfQ=BGB001:32911593-32966639|+	iM11076-RA	exon12	32877004	32877093	-	90
BGM006	32849466	32893470	svtype=INV|svID=INV17368|LGRef=LG8|svLenR=44005|svLenQ=55047|scfQ=BGB001:32911593-32966639|+	iM11076-RA	exon11	32878679	32878800	-	122
BGM006	32849466	32893470	svtype=INV|svID=INV17368|LGRef=LG8|svLenR=44005|svLenQ=55047|scfQ=BGB001:32911593-32966639|+	iM11076-RA	exon10	32880277	32880368	-	92
BGM006	32849466	32893470	svtype=INV|svID=INV17368|LGRef=LG8|svLenR=44005|svLenQ=55047|scfQ=BGB001:32911593-32966639|+	iM11076-RA	exon9	32881916	32881942	-	27
BGM006	32849466	32893470	svtype=INV|svID=INV17368|LGRef=LG8|svLenR=44005|svLenQ=55047|scfQ=BGB001:32911593-32966639|+	iM11076-RA	exon8	32884306	32884630	-	325
BGM006	32849466	32893470	svtype=INV|svID=INV17368|LGRef=LG8|svLenR=44005|svLenQ=55047|scfQ=BGB001:32911593-32966639|+	iM11076-RA	exon7	32885712	32885841	-	130
BGM006	32849466	32893470	svtype=INV|svID=INV17368|LGRef=LG8|svLenR=44005|svLenQ=55047|scfQ=BGB001:32911593-32966639|+	iM11076-RA	exon6	32886684	32886787	-	104
BGM006	32849466	32893470	svtype=INV|svID=INV17368|LGRef=LG8|svLenR=44005|svLenQ=55047|scfQ=BGB001:32911593-32966639|+	iM11076-RA	exon5	32887282	32887354	-	73
BGM006	32849466	32893470	svtype=INV|svID=INV17368|LGRef=LG8|svLenR=44005|svLenQ=55047|scfQ=BGB001:32911593-32966639|+	iM11076-RA	exon4	32888118	32888259	-	142
BGM006	32849466	32893470	svtype=INV|svID=INV17368|LGRef=LG8|svLenR=44005|svLenQ=55047|scfQ=BGB001:32911593-32966639|+	iM11076-RA	exon3	32889608	32889748	-	141
BGM006	32849466	32893470	svtype=INV|svID=INV17368|LGRef=LG8|svLenR=44005|svLenQ=55047|scfQ=BGB001:32911593-32966639|+	iM11076-RA	exon2	32891345	32891432	-	88
BGM006	32849466	32893470	svtype=INV|svID=INV17368|LGRef=LG8|svLenR=44005|svLenQ=55047|scfQ=BGB001:32911593-32966639|+	iM11076-RA	exon1	32892470	32892560	-	91
BGM006	34114875	34116615	svtype=DUP_copygain|svID=DUP19603|LGRef=LG8|svLenR=1741|svLenQ=1720|scfQ=BGB001:34184666-34186385|+	iM11145-RA	exon16	34115720	34115858	+	139
BGM007	103200	108480	svtype=CPL|svID=CPL3895|LGRef=LG1|svLenR=5281|svLenQ=44|scfQ=BGB005:1635256-1635299|+	iM11167-RA	exon1	107785	108531	+	696
BGM007	1346343	1355735	svtype=CPL|svID=CPL3969|LGRef=LG1|svLenR=9393|svLenQ=7|scfQ=BGB005:2923605-2923611|+	iM11215-RA	exon1	1351450	1352994	+	1545
BGM007	1975605	1981392	svtype=CPL|svID=CPL4000|LGRef=LG1|svLenR=5788|svLenQ=2709|scfQ=BGB005:3568387-3571095|+	iM11230-RA	exon21	1975605	1975701	-	96
BGM007	1975605	1981392	svtype=CPL|svID=CPL4000|LGRef=LG1|svLenR=5788|svLenQ=2709|scfQ=BGB005:3568387-3571095|+	iM11230-RA	exon20	1975904	1976025	-	122
BGM007	1975605	1981392	svtype=CPL|svID=CPL4000|LGRef=LG1|svLenR=5788|svLenQ=2709|scfQ=BGB005:3568387-3571095|+	iM11230-RA	exon19	1976242	1976289	-	48
BGM007	1975605	1981392	svtype=CPL|svID=CPL4000|LGRef=LG1|svLenR=5788|svLenQ=2709|scfQ=BGB005:3568387-3571095|+	iM11230-RA	exon18	1976428	1976476	-	49
BGM007	1975605	1981392	svtype=CPL|svID=CPL4000|LGRef=LG1|svLenR=5788|svLenQ=2709|scfQ=BGB005:3568387-3571095|+	iM11230-RA	exon17	1976621	1976865	-	245
BGM007	1975605	1981392	svtype=CPL|svID=CPL4000|LGRef=LG1|svLenR=5788|svLenQ=2709|scfQ=BGB005:3568387-3571095|+	iM11230-RA	exon16	1977114	1977210	-	97
BGM007	1975605	1981392	svtype=CPL|svID=CPL4000|LGRef=LG1|svLenR=5788|svLenQ=2709|scfQ=BGB005:3568387-3571095|+	iM11230-RA	exon15	1977413	1977534	-	122
BGM007	1975605	1981392	svtype=CPL|svID=CPL4000|LGRef=LG1|svLenR=5788|svLenQ=2709|scfQ=BGB005:3568387-3571095|+	iM11230-RA	exon14	1977751	1977798	-	48
BGM007	1975605	1981392	svtype=CPL|svID=CPL4000|LGRef=LG1|svLenR=5788|svLenQ=2709|scfQ=BGB005:3568387-3571095|+	iM11230-RA	exon13	1977937	1977985	-	49
BGM007	1975605	1981392	svtype=CPL|svID=CPL4000|LGRef=LG1|svLenR=5788|svLenQ=2709|scfQ=BGB005:3568387-3571095|+	iM11230-RA	exon12	1978129	1978373	-	245
BGM007	1975605	1981392	svtype=CPL|svID=CPL4000|LGRef=LG1|svLenR=5788|svLenQ=2709|scfQ=BGB005:3568387-3571095|+	iM11230-RA	exon11	1978624	1978720	-	97
BGM007	1975605	1981392	svtype=CPL|svID=CPL4000|LGRef=LG1|svLenR=5788|svLenQ=2709|scfQ=BGB005:3568387-3571095|+	iM11230-RA	exon10	1978923	1979044	-	122
BGM007	1975605	1981392	svtype=CPL|svID=CPL4000|LGRef=LG1|svLenR=5788|svLenQ=2709|scfQ=BGB005:3568387-3571095|+	iM11230-RA	exon9	1979262	1979309	-	48
BGM007	1975605	1981392	svtype=CPL|svID=CPL4000|LGRef=LG1|svLenR=5788|svLenQ=2709|scfQ=BGB005:3568387-3571095|+	iM11230-RA	exon8	1979448	1979496	-	49
BGM007	1975605	1981392	svtype=CPL|svID=CPL4000|LGRef=LG1|svLenR=5788|svLenQ=2709|scfQ=BGB005:3568387-3571095|+	iM11230-RA	exon7	1979630	1979874	-	245
BGM007	1975605	1981392	svtype=CPL|svID=CPL4000|LGRef=LG1|svLenR=5788|svLenQ=2709|scfQ=BGB005:3568387-3571095|+	iM11230-RA	exon6	1980125	1980221	-	97
BGM007	1975605	1981392	svtype=CPL|svID=CPL4000|LGRef=LG1|svLenR=5788|svLenQ=2709|scfQ=BGB005:3568387-3571095|+	iM11230-RA	exon5	1980425	1980546	-	122
BGM007	1975605	1981392	svtype=CPL|svID=CPL4000|LGRef=LG1|svLenR=5788|svLenQ=2709|scfQ=BGB005:3568387-3571095|+	iM11230-RA	exon4	1980763	1980810	-	48
BGM007	1975605	1981392	svtype=CPL|svID=CPL4000|LGRef=LG1|svLenR=5788|svLenQ=2709|scfQ=BGB005:3568387-3571095|+	iM11230-RA	exon3	1980948	1980996	-	49
BGM007	1975605	1981392	svtype=CPL|svID=CPL4000|LGRef=LG1|svLenR=5788|svLenQ=2709|scfQ=BGB005:3568387-3571095|+	iM11230-RA	exon2	1981131	1981384	-	254
BGM007	3335183	3338716	svtype=DUP_copygain|svID=DUP21667|LGRef=LG1|svLenR=3534|svLenQ=3534|scfQ=BGB010:19714339-19717872|+	iM11281-RA	exon1	3335563	3336538	+	976
BGM007	3335331	3338724	svtype=INVDP_copygain|svID=INVDP21668|LGRef=LG1|svLenR=3394|svLenQ=3394|scfQ=BGB017:3577696-3581089|+	iM11281-RA	exon1	3335563	3336538	+	976
BGM007	3335542	3338721	svtype=INVTR|svID=INVTR18068|LGRef=LG1|svLenR=3180|svLenQ=3180|scfQ=BGB005:13359383-13362562|+	iM11281-RA	exon1	3335563	3336538	+	976
BGM007	3420930	3945236	svtype=INV|svID=INV17206|LGRef=LG1|svLenR=524307|svLenQ=413480|scfQ=BGB005:4954057-5367536|+	iM11282-RA	exon1	3440658	3440844	+	187
BGM007	3420930	3945236	svtype=INV|svID=INV17206|LGRef=LG1|svLenR=524307|svLenQ=413480|scfQ=BGB005:4954057-5367536|+	iM11283-RA	exon1	3458076	3458495	+	420
BGM007	3420930	3945236	svtype=INV|svID=INV17206|LGRef=LG1|svLenR=524307|svLenQ=413480|scfQ=BGB005:4954057-5367536|+	iM11284-RA	exon1	3598162	3598246	+	85
BGM007	3420930	3945236	svtype=INV|svID=INV17206|LGRef=LG1|svLenR=524307|svLenQ=413480|scfQ=BGB005:4954057-5367536|+	iM11284-RA	exon2	3598748	3598989	+	242
BGM007	3420930	3945236	svtype=INV|svID=INV17206|LGRef=LG1|svLenR=524307|svLenQ=413480|scfQ=BGB005:4954057-5367536|+	iM11285-RA	exon2	3599600	3599813	-	214
BGM007	3420930	3945236	svtype=INV|svID=INV17206|LGRef=LG1|svLenR=524307|svLenQ=413480|scfQ=BGB005:4954057-5367536|+	iM11285-RA	exon1	3604195	3604343	-	149
BGM007	3420930	3945236	svtype=INV|svID=INV17206|LGRef=LG1|svLenR=524307|svLenQ=413480|scfQ=BGB005:4954057-5367536|+	iM11286-RA	exon2	3770551	3770870	-	320
BGM007	3420930	3945236	svtype=INV|svID=INV17206|LGRef=LG1|svLenR=524307|svLenQ=413480|scfQ=BGB005:4954057-5367536|+	iM11286-RA	exon1	3771762	3771903	-	142
BGM007	6035133	6036749	svtype=INVDP_copygain|svID=INVDP21724|LGRef=LG1|svLenR=1617|svLenQ=1617|scfQ=BGB015:8997877-8999493|+	iM11363-RA	exon1	6035865	6036260	-	396
BGM007	6035133	6036797	svtype=TRANS|svID=TRANS21725|LGRef=LG1|svLenR=1665|svLenQ=1665|scfQ=BGB004:2580878-2582542|+	iM11363-RA	exon1	6035865	6036260	-	396
BGM007	6837637	6866702	svtype=CPL|svID=CPL4262|LGRef=LG1|svLenR=29066|svLenQ=396|scfQ=BGB005:8142973-8143368|+	iM11392-RA	exon1	6841767	6846443	+	4677
BGM007	6837637	6866702	svtype=CPL|svID=CPL4262|LGRef=LG1|svLenR=29066|svLenQ=396|scfQ=BGB005:8142973-8143368|+	iM11392-RA	exon3	6854306	6859015	+	4710
BGM007	6837637	6866702	svtype=CPL|svID=CPL4262|LGRef=LG1|svLenR=29066|svLenQ=396|scfQ=BGB005:8142973-8143368|+	iM11392-RA	exon2	6846552	6853901	+	7350
BGM007	6837637	6866702	svtype=CPL|svID=CPL4262|LGRef=LG1|svLenR=29066|svLenQ=396|scfQ=BGB005:8142973-8143368|+	iM11392-RA	exon4	6859420	6866670	+	7251
BGM007	6910575	6912664	svtype=TRANS|svID=TRANS21741|LGRef=LG1|svLenR=2090|svLenQ=2091|scfQ=BGB001:25923065-25925155|+	iM11393-RA	exon1	6911981	6912328	+	348
BGM007	6910575	6912665	svtype=INVDP_copygain|svID=INVDP21742|LGRef=LG1|svLenR=2091|svLenQ=2084|scfQ=BGB017:12927740-12929823|+	iM11393-RA	exon1	6911981	6912328	+	348
BGM007	7871371	7872466	svtype=INVTR|svID=INVTR21768|LGRef=LG1|svLenR=1096|svLenQ=1096|scfQ=BGB019:17620246-17621341|+	iM11444-RA	exon2	7869975	7871819	+	448
BGM007	8087917	8089813	svtype=CPL|svID=CPL4364|LGRef=LG1|svLenR=1897|svLenQ=23|scfQ=BGB005:9353528-9353550|+	iM11449-RA	exon1	8087783	8089837	-	1896
BGM007	14499605	14501524	svtype=CPG|svID=CPG4677|LGRef=LG1|svLenR=1920|svLenQ=7489|scfQ=BGB005:15876101-15883589|+	iM11739-RA	exon4	14499608	14499766	+	159
BGM007	14499605	14501524	svtype=CPG|svID=CPG4677|LGRef=LG1|svLenR=1920|svLenQ=7489|scfQ=BGB005:15876101-15883589|+	iM11739-RA	exon5	14499954	14500454	+	501
BGM007	14499605	14501524	svtype=CPG|svID=CPG4677|LGRef=LG1|svLenR=1920|svLenQ=7489|scfQ=BGB005:15876101-15883589|+	iM11739-RA	exon6	14501081	14501239	+	159
BGM007	14499605	14501524	svtype=CPG|svID=CPG4677|LGRef=LG1|svLenR=1920|svLenQ=7489|scfQ=BGB005:15876101-15883589|+	iM11739-RA	exon7	14501426	14501695	+	99
BGM007	18118140	18119334	svtype=TRANS|svID=TRANS21989|LGRef=LG1|svLenR=1195|svLenQ=1196|scfQ=BGB023:5921727-5922922|+	iM11890-RA	exon10	18118141	18119672	+	1194
BGM007	20052171	20058665	svtype=TRANS|svID=TRANS17450|LGRef=LG1|svLenR=6495|svLenQ=6495|scfQ=BGB024:1231870-1238364|+	iM11982-RA	exon1	20054744	20057180	+	2437
BGM007	20052171	20058665	svtype=TRANS|svID=TRANS17450|LGRef=LG1|svLenR=6495|svLenQ=6495|scfQ=BGB024:1231870-1238364|+	iM11982-RA	exon2	20057309	20057373	+	65
BGM007	20052171	20058665	svtype=TRANS|svID=TRANS17450|LGRef=LG1|svLenR=6495|svLenQ=6495|scfQ=BGB024:1231870-1238364|+	iM11982-RA	exon3	20057541	20057622	+	82
BGM007	20052171	20058665	svtype=TRANS|svID=TRANS17450|LGRef=LG1|svLenR=6495|svLenQ=6495|scfQ=BGB024:1231870-1238364|+	iM11982-RA	exon4	20057733	20057929	+	197
BGM007	28662342	28666263	svtype=DUP_copygain|svID=DUP22185|LGRef=LG1|svLenR=3922|svLenQ=3837|scfQ=BGB025:8682649-8686485|+	iM12370-RA	exon1	28664874	28665491	-	618
BGM007	29759311	29766193	svtype=INVTR|svID=INVTR22206|LGRef=LG1|svLenR=6883|svLenQ=7022|scfQ=BGB011:642869-649890|+	iM12421-RA	exon1	29763640	29763705	-	66
BGM007	29833205	29846379	svtype=INVTR|svID=INVTR22209|LGRef=LG1|svLenR=13175|svLenQ=13376|scfQ=BGB052:169041-182416|+	iM12422-RA	exon1	29838162	29838536	-	375
BGM007	29833205	29846379	svtype=INVTR|svID=INVTR22209|LGRef=LG1|svLenR=13175|svLenQ=13376|scfQ=BGB052:169041-182416|+	iM12423-RA	exon1	29842460	29842486	+	27
BGM007	29833205	29846379	svtype=INVTR|svID=INVTR22209|LGRef=LG1|svLenR=13175|svLenQ=13376|scfQ=BGB052:169041-182416|+	iM12423-RA	exon2	29842587	29843138	+	552
BGM007	29899934	29911168	svtype=INVDP_copyloss|svID=INVDP22213|LGRef=LG1|svLenR=11235|svLenQ=11954|scfQ=BGB011:27662-39615|+	iM12427-RA	exon2	29899898	29900119	+	185
BGM007	29899934	29911168	svtype=INVDP_copyloss|svID=INVDP22213|LGRef=LG1|svLenR=11235|svLenQ=11954|scfQ=BGB011:27662-39615|+	iM12427-RA	exon3	29900322	29900351	+	30
BGM007	29899934	29911168	svtype=INVDP_copyloss|svID=INVDP22213|LGRef=LG1|svLenR=11235|svLenQ=11954|scfQ=BGB011:27662-39615|+	iM12428-RA	exon1	29900445	29900453	+	9
BGM007	29899934	29911168	svtype=INVDP_copyloss|svID=INVDP22213|LGRef=LG1|svLenR=11235|svLenQ=11954|scfQ=BGB011:27662-39615|+	iM12428-RA	exon2	29905192	29905323	+	132
BGM007	29899934	29911168	svtype=INVDP_copyloss|svID=INVDP22213|LGRef=LG1|svLenR=11235|svLenQ=11954|scfQ=BGB011:27662-39615|+	iM12428-RA	exon3	29906019	29906190	+	172
BGM007	29899934	29911168	svtype=INVDP_copyloss|svID=INVDP22213|LGRef=LG1|svLenR=11235|svLenQ=11954|scfQ=BGB011:27662-39615|+	iM12428-RA	exon4	29906922	29906983	+	62
BGM007	29920438	29938660	svtype=INVDP_copyloss|svID=INVDP22215|LGRef=LG1|svLenR=18223|svLenQ=18430|scfQ=BGB063:461845-480274|+	iM12429-RA	exon1	29926887	29926958	+	72
BGM007	29920438	29938660	svtype=INVDP_copyloss|svID=INVDP22215|LGRef=LG1|svLenR=18223|svLenQ=18430|scfQ=BGB063:461845-480274|+	iM12429-RA	exon2	29928408	29928514	+	107
BGM007	29920438	29938660	svtype=INVDP_copyloss|svID=INVDP22215|LGRef=LG1|svLenR=18223|svLenQ=18430|scfQ=BGB063:461845-480274|+	iM12429-RA	exon3	29929385	29929514	+	130
BGM007	29920438	29938660	svtype=INVDP_copyloss|svID=INVDP22215|LGRef=LG1|svLenR=18223|svLenQ=18430|scfQ=BGB063:461845-480274|+	iM12429-RA	exon4	29930056	29930208	+	153
BGM007	29920438	29938660	svtype=INVDP_copyloss|svID=INVDP22215|LGRef=LG1|svLenR=18223|svLenQ=18430|scfQ=BGB063:461845-480274|+	iM12429-RA	exon5	29932241	29932405	+	165
BGM007	29920438	29938660	svtype=INVDP_copyloss|svID=INVDP22215|LGRef=LG1|svLenR=18223|svLenQ=18430|scfQ=BGB063:461845-480274|+	iM12429-RA	exon6	29933095	29933285	+	191
BGM007	29920438	29938660	svtype=INVDP_copyloss|svID=INVDP22215|LGRef=LG1|svLenR=18223|svLenQ=18430|scfQ=BGB063:461845-480274|+	iM12429-RA	exon7	29936714	29936807	+	94
BGM007	29920438	29938660	svtype=INVDP_copyloss|svID=INVDP22215|LGRef=LG1|svLenR=18223|svLenQ=18430|scfQ=BGB063:461845-480274|+	iM12429-RA	exon8	29937087	29937324	+	238
BGM007	29920438	29938660	svtype=INVDP_copyloss|svID=INVDP22215|LGRef=LG1|svLenR=18223|svLenQ=18430|scfQ=BGB063:461845-480274|+	iM12429-RA	exon9	29938050	29938150	+	101
BGM008	3117709	3119695	svtype=INVDP_copygain|svID=INVDP33403|LGRef=LG5|svLenR=1987|svLenQ=1968|scfQ=BGB017:10813687-10815654|+	iM12570-RA	exon1	3117861	3117885	-	25
BGM008	11418762	11425610	svtype=DUP_copygain|svID=DUP33559|LGRef=LG5|svLenR=6849|svLenQ=6689|scfQ=BGB021:11334682-11341370|+	iM12938-RA	exon3	11419121	11419458	-	338
BGM008	11418762	11425610	svtype=DUP_copygain|svID=DUP33559|LGRef=LG5|svLenR=6849|svLenQ=6689|scfQ=BGB021:11334682-11341370|+	iM12938-RA	exon2	11421114	11421259	-	146
BGM008	11418762	11425610	svtype=DUP_copygain|svID=DUP33559|LGRef=LG5|svLenR=6849|svLenQ=6689|scfQ=BGB021:11334682-11341370|+	iM12938-RA	exon1	11422667	11422965	-	299
BGM008	12027348	12041253	svtype=CPL|svID=CPL56151|LGRef=LG5|svLenR=13906|svLenQ=388|scfQ=BGB025:14113149-14113536|+	iM12965-RA	exon16	12041252	12041383	-	2	RSM2
BGM008	17293146	17296027	svtype=TRANS|svID=TRANS17864|LGRef=LG5|svLenR=2882|svLenQ=3471|scfQ=BGB026:5093063-5096533|+	iM13162-RA	exon2	17294383	17294393	+	11
BGM008	17315568	17326494	svtype=TRANS|svID=TRANS17865|LGRef=LG5|svLenR=10927|svLenQ=10448|scfQ=BGB026:5116412-5126859|+	iM13162-RA	exon7	17316217	17316420	+	204
BGM008	17315568	17326494	svtype=TRANS|svID=TRANS17865|LGRef=LG5|svLenR=10927|svLenQ=10448|scfQ=BGB026:5116412-5126859|+	iM13162-RA	exon8	17320988	17321122	+	135
BGM008	17315568	17326494	svtype=TRANS|svID=TRANS17865|LGRef=LG5|svLenR=10927|svLenQ=10448|scfQ=BGB026:5116412-5126859|+	iM13162-RA	exon9	17322001	17322021	+	21
BGM008	17315568	17326494	svtype=TRANS|svID=TRANS17865|LGRef=LG5|svLenR=10927|svLenQ=10448|scfQ=BGB026:5116412-5126859|+	iM13162-RA	exon10	17322553	17322593	+	41
BGM008	17315568	17326494	svtype=TRANS|svID=TRANS17865|LGRef=LG5|svLenR=10927|svLenQ=10448|scfQ=BGB026:5116412-5126859|+	iM13162-RA	exon11	17325452	17325469	+	18
BGM008	17315568	17326494	svtype=TRANS|svID=TRANS17865|LGRef=LG5|svLenR=10927|svLenQ=10448|scfQ=BGB026:5116412-5126859|+	iM13162-RA	exon12	17325811	17325827	+	17
BGM008	19295034	19297179	svtype=DUP_copygain|svID=DUP33704|LGRef=LG5|svLenR=2146|svLenQ=2147|scfQ=BGB022:4086140-4088286|+	iM13250-RA	exon1	19295450	19296922	+	1473
BGM008	21016453	21020057	svtype=DEL|svID=DEL56527|LGRef=LG5|svLenR=3605|svLenQ=0|scfQ=BGB026:8804792-8804791|-	iM13306-RA	exon1	21018298	21019404	+	1107
BGM008	22549005	22550098	svtype=INVDP_copygain|svID=INVDP19921|LGRef=LG5|svLenR=1094|svLenQ=1094|scfQ=BGB026:10084892-10085985|+	iM13375-RA	exon1	22550009	22550198	+	90
BGM008	24407544	24431384	svtype=CPL|svID=CPL56774|LGRef=LG5|svLenR=23841|svLenQ=163|scfQ=BGB026:12373545-12373707|+	iM13481-RA	exon1	24403301	24409741	-	2197
BGM008	24407544	24431384	svtype=CPL|svID=CPL56774|LGRef=LG5|svLenR=23841|svLenQ=163|scfQ=BGB026:12373545-12373707|+	iM13482-RA	exon8	24409842	24409902	-	61
BGM008	24407544	24431384	svtype=CPL|svID=CPL56774|LGRef=LG5|svLenR=23841|svLenQ=163|scfQ=BGB026:12373545-12373707|+	iM13482-RA	exon7	24410925	24410960	-	36
BGM008	24407544	24431384	svtype=CPL|svID=CPL56774|LGRef=LG5|svLenR=23841|svLenQ=163|scfQ=BGB026:12373545-12373707|+	iM13482-RA	exon6	24412700	24413206	-	507
BGM008	24407544	24431384	svtype=CPL|svID=CPL56774|LGRef=LG5|svLenR=23841|svLenQ=163|scfQ=BGB026:12373545-12373707|+	iM13482-RA	exon5	24418143	24418152	-	10
BGM008	24407544	24431384	svtype=CPL|svID=CPL56774|LGRef=LG5|svLenR=23841|svLenQ=163|scfQ=BGB026:12373545-12373707|+	iM13482-RA	exon4	24420273	24420592	-	320
BGM008	24407544	24431384	svtype=CPL|svID=CPL56774|LGRef=LG5|svLenR=23841|svLenQ=163|scfQ=BGB026:12373545-12373707|+	iM13482-RA	exon3	24426242	24426286	-	45
BGM008	24407544	24431384	svtype=CPL|svID=CPL56774|LGRef=LG5|svLenR=23841|svLenQ=163|scfQ=BGB026:12373545-12373707|+	iM13482-RA	exon2	24426388	24426441	-	54
BGM008	24407544	24431384	svtype=CPL|svID=CPL56774|LGRef=LG5|svLenR=23841|svLenQ=163|scfQ=BGB026:12373545-12373707|+	iM13482-RA	exon1	24426543	24433402	-	4842
BGM008	24431578	24441487	svtype=TRANS|svID=TRANS17870|LGRef=LG5|svLenR=9910|svLenQ=11319|scfQ=BGB026:12306299-12317617|+	iM13482-RA	exon1	24426543	24433402	-	1824
BGM008	24990245	24999988	svtype=INVTR|svID=INVTR18456|LGRef=LG5|svLenR=9744|svLenQ=10229|scfQ=BGB274:23572-33800|+	iM13506-RA	exon15	24991230	24991381	+	152
BGM008	24990245	24999988	svtype=INVTR|svID=INVTR18456|LGRef=LG5|svLenR=9744|svLenQ=10229|scfQ=BGB274:23572-33800|+	iM13506-RA	exon16	24992215	24992302	+	88
BGM008	24990245	24999988	svtype=INVTR|svID=INVTR18456|LGRef=LG5|svLenR=9744|svLenQ=10229|scfQ=BGB274:23572-33800|+	iM13506-RA	exon17	24992901	24992977	+	77
BGM008	24990245	24999988	svtype=INVTR|svID=INVTR18456|LGRef=LG5|svLenR=9744|svLenQ=10229|scfQ=BGB274:23572-33800|+	iM13506-RA	exon18	24993081	24993117	+	37
BGM008	24990245	24999988	svtype=INVTR|svID=INVTR18456|LGRef=LG5|svLenR=9744|svLenQ=10229|scfQ=BGB274:23572-33800|+	iM13506-RA	exon19	24993646	24993743	+	98
BGM008	24990245	24999988	svtype=INVTR|svID=INVTR18456|LGRef=LG5|svLenR=9744|svLenQ=10229|scfQ=BGB274:23572-33800|+	iM13506-RA	exon20	24994455	24994574	+	120
BGM008	24990245	24999988	svtype=INVTR|svID=INVTR18456|LGRef=LG5|svLenR=9744|svLenQ=10229|scfQ=BGB274:23572-33800|+	iM13506-RA	exon21	24996068	24996213	+	146
BGM008	24990245	24999988	svtype=INVTR|svID=INVTR18456|LGRef=LG5|svLenR=9744|svLenQ=10229|scfQ=BGB274:23572-33800|+	iM13506-RA	exon22	24997645	24997780	+	136
BGM008	24990245	24999988	svtype=INVTR|svID=INVTR18456|LGRef=LG5|svLenR=9744|svLenQ=10229|scfQ=BGB274:23572-33800|+	iM13506-RA	exon23	24998498	24998641	+	144
BGM008	25583685	25595139	svtype=TRANS|svID=TRANS33834|LGRef=LG5|svLenR=11455|svLenQ=11529|scfQ=BGB017:20038564-20050092|+	iM13530-RA	exon1	25583816	25584205	-	390
BGM008	25583685	25595139	svtype=TRANS|svID=TRANS33834|LGRef=LG5|svLenR=11455|svLenQ=11529|scfQ=BGB017:20038564-20050092|+	iM13531-RA	exon1	25586931	25587270	+	340
BGM008	25583685	25595139	svtype=TRANS|svID=TRANS33834|LGRef=LG5|svLenR=11455|svLenQ=11529|scfQ=BGB017:20038564-20050092|+	iM13531-RA	exon2	25589186	25589300	+	115
BGM008	25583685	25595139	svtype=TRANS|svID=TRANS33834|LGRef=LG5|svLenR=11455|svLenQ=11529|scfQ=BGB017:20038564-20050092|+	iM13531-RA	exon3	25590544	25590616	+	73
BGM008	25583685	25595139	svtype=TRANS|svID=TRANS33834|LGRef=LG5|svLenR=11455|svLenQ=11529|scfQ=BGB017:20038564-20050092|+	iM13531-RA	exon4	25590841	25590939	+	99
BGM008	25583685	25595139	svtype=TRANS|svID=TRANS33834|LGRef=LG5|svLenR=11455|svLenQ=11529|scfQ=BGB017:20038564-20050092|+	iM13531-RA	exon5	25591175	25591238	+	64
BGM008	25583685	25595139	svtype=TRANS|svID=TRANS33834|LGRef=LG5|svLenR=11455|svLenQ=11529|scfQ=BGB017:20038564-20050092|+	iM13531-RA	exon6	25591401	25591597	+	197
BGM008	25724281	25756758	svtype=INVTR|svID=INVTR33837|LGRef=LG5|svLenR=32478|svLenQ=31917|scfQ=BGB094:1080-32996|+	iM13535-RA	exon1	25746740	25746966	+	227
BGM009	1040824	1043946	svtype=DUP_copygain|svID=DUP24728|LGRef=LG12|svLenR=3123|svLenQ=3377|scfQ=BGB039:8643501-8646877|+	iM13585-RA	exon1	1042815	1043446	-	632
BGM009	1040824	1044600	svtype=DUP_copygain|svID=DUP24729|LGRef=LG12|svLenR=3777|svLenQ=3680|scfQ=BGB026:10099272-10102951|+	iM13585-RA	exon1	1042815	1043446	-	632
BGM009	1040824	1044946	svtype=INVTR|svID=INVTR24730|LGRef=LG12|svLenR=4123|svLenQ=4125|scfQ=BGB018:6590046-6594170|+	iM13585-RA	exon1	1042815	1043446	-	632
BGM009	1040825	1044924	svtype=DUP_copygain|svID=DUP24731|LGRef=LG12|svLenR=4100|svLenQ=4085|scfQ=BGB008:22490109-22494193|+	iM13585-RA	exon1	1042815	1043446	-	632
BGM009	1040827	1044946	svtype=DUP_copygain|svID=DUP24732|LGRef=LG12|svLenR=4120|svLenQ=4111|scfQ=BGB021:6272926-6277036|+	iM13585-RA	exon1	1042815	1043446	-	632
BGM009	1040902	1044924	svtype=DUP_copygain|svID=DUP24734|LGRef=LG12|svLenR=4023|svLenQ=3932|scfQ=BGB020:16838942-16842873|+	iM13585-RA	exon1	1042815	1043446	-	632
BGM009	1291438	1299350	svtype=TRANS|svID=TRANS24744|LGRef=LG12|svLenR=7913|svLenQ=7837|scfQ=BGB029:85061-92897|+	iM13590-RA	exon1	1294249	1294356	+	108
BGM009	6316078	6317829	svtype=DUP_copygain|svID=DUP18879|LGRef=LG12|svLenR=1752|svLenQ=1742|scfQ=BGB014:14686639-14688380|+	iM13774-RA	exon1	6315977	6316615	+	537
BGM009	6512926	6512987	svtype=CPG|svID=CPG16218|LGRef=LG12|svLenR=62|svLenQ=4796|scfQ=BGB014:14822406-14827201|+	iM13783-RA	exon2	6512684	6513211	+	61
BGM009	12652500	12656741	svtype=DUP_copygain|svID=DUP18885|LGRef=LG12|svLenR=4242|svLenQ=4218|scfQ=BGB014:21075121-21079338|+	iM14028-RA	exon3	12652521	12653372	-	852
BGM009	12652500	12656741	svtype=DUP_copygain|svID=DUP18885|LGRef=LG12|svLenR=4242|svLenQ=4218|scfQ=BGB014:21075121-21079338|+	iM14028-RA	exon2	12654473	12654622	-	150
BGM009	12652500	12656741	svtype=DUP_copygain|svID=DUP18885|LGRef=LG12|svLenR=4242|svLenQ=4218|scfQ=BGB014:21075121-21079338|+	iM14028-RA	exon1	12655682	12656188	-	507
BGM009	20048111	20055604	svtype=TRANS|svID=TRANS25088|LGRef=LG12|svLenR=7494|svLenQ=8067|scfQ=BGB015:2032359-2040425|+	iM14338-RA	exon1	20051013	20051035	+	23
BGM009	23257546	23265459	svtype=INVDP_copyloss|svID=INVDP25154|LGRef=LG12|svLenR=7914|svLenQ=7744|scfQ=BGB009:320156-327899|+	iM14485-RA	exon2	23265114	23268253	-	346
BGM009	23283316	23292332	svtype=INVDP_copyloss|svID=INVDP25155|LGRef=LG12|svLenR=9017|svLenQ=9052|scfQ=BGB009:294352-303403|+	iM14487-RA	exon1	23282382	23283605	-	289
BGM009	23283316	23292332	svtype=INVDP_copyloss|svID=INVDP25155|LGRef=LG12|svLenR=9017|svLenQ=9052|scfQ=BGB009:294352-303403|+	iM14488-RA	exon1	23284219	23284296	+	78
BGM009	23283316	23292332	svtype=INVDP_copyloss|svID=INVDP25155|LGRef=LG12|svLenR=9017|svLenQ=9052|scfQ=BGB009:294352-303403|+	iM14488-RA	exon2	23284434	23284568	+	135
BGM009	23315745	23318333	svtype=INVTR|svID=INVTR25156|LGRef=LG12|svLenR=2589|svLenQ=2595|scfQ=BGB009:267296-269890|+	iM14489-RA	exon3	23317616	23317698	-	83
BGM009	23334790	23349237	svtype=INVTR|svID=INVTR25158|LGRef=LG12|svLenR=14448|svLenQ=14904|scfQ=BGB039:102587-117490|+	iM14491-RA	exon1	23340417	23340433	+	17
BGM009	23334790	23349237	svtype=INVTR|svID=INVTR25158|LGRef=LG12|svLenR=14448|svLenQ=14904|scfQ=BGB039:102587-117490|+	iM14491-RA	exon2	23341785	23341953	+	169
BGM009	23334790	23349237	svtype=INVTR|svID=INVTR25158|LGRef=LG12|svLenR=14448|svLenQ=14904|scfQ=BGB039:102587-117490|+	iM14491-RA	exon3	23343352	23343428	+	77
BGM009	23334790	23349237	svtype=INVTR|svID=INVTR25158|LGRef=LG12|svLenR=14448|svLenQ=14904|scfQ=BGB039:102587-117490|+	iM14491-RA	exon4	23343700	23343737	+	38
BGM009	23334790	23349237	svtype=INVTR|svID=INVTR25158|LGRef=LG12|svLenR=14448|svLenQ=14904|scfQ=BGB039:102587-117490|+	iM14491-RA	exon5	23344335	23344384	+	50
BGM009	23334790	23349237	svtype=INVTR|svID=INVTR25158|LGRef=LG12|svLenR=14448|svLenQ=14904|scfQ=BGB039:102587-117490|+	iM14491-RA	exon6	23344563	23344742	+	180
BGM009	23334790	23349237	svtype=INVTR|svID=INVTR25158|LGRef=LG12|svLenR=14448|svLenQ=14904|scfQ=BGB039:102587-117490|+	iM14491-RA	exon7	23344866	23344967	+	102
BGM009	23334790	23349237	svtype=INVTR|svID=INVTR25158|LGRef=LG12|svLenR=14448|svLenQ=14904|scfQ=BGB039:102587-117490|+	iM14491-RA	exon8	23345064	23345194	+	131
BGM009	23334790	23349237	svtype=INVTR|svID=INVTR25158|LGRef=LG12|svLenR=14448|svLenQ=14904|scfQ=BGB039:102587-117490|+	iM14491-RA	exon9	23345866	23345941	+	76
BGM009	23334790	23349237	svtype=INVTR|svID=INVTR25158|LGRef=LG12|svLenR=14448|svLenQ=14904|scfQ=BGB039:102587-117490|+	iM14491-RA	exon10	23346064	23346144	+	81
BGM009	23334790	23349237	svtype=INVTR|svID=INVTR25158|LGRef=LG12|svLenR=14448|svLenQ=14904|scfQ=BGB039:102587-117490|+	iM14491-RA	exon11	23347483	23347566	+	84
BGM009	23334790	23349237	svtype=INVTR|svID=INVTR25158|LGRef=LG12|svLenR=14448|svLenQ=14904|scfQ=BGB039:102587-117490|+	iM14492-RA	exon1	23348344	23348355	+	12
BGM009	23339073	23340513	svtype=DUP_copygain|svID=DUP25159|LGRef=LG12|svLenR=1441|svLenQ=1443|scfQ=BGB011:25035696-25037138|+	iM14491-RA	exon1	23340417	23340433	+	17
BGM009	23340627	23356780	svtype=TRANS|svID=TRANS25160|LGRef=LG12|svLenR=16154|svLenQ=16408|scfQ=BGB011:25037224-25053631|+	iM14491-RA	exon2	23341785	23341953	+	169
BGM009	23340627	23356780	svtype=TRANS|svID=TRANS25160|LGRef=LG12|svLenR=16154|svLenQ=16408|scfQ=BGB011:25037224-25053631|+	iM14491-RA	exon3	23343352	23343428	+	77
BGM009	23340627	23356780	svtype=TRANS|svID=TRANS25160|LGRef=LG12|svLenR=16154|svLenQ=16408|scfQ=BGB011:25037224-25053631|+	iM14491-RA	exon4	23343700	23343737	+	38
BGM009	23340627	23356780	svtype=TRANS|svID=TRANS25160|LGRef=LG12|svLenR=16154|svLenQ=16408|scfQ=BGB011:25037224-25053631|+	iM14491-RA	exon5	23344335	23344384	+	50
BGM009	23340627	23356780	svtype=TRANS|svID=TRANS25160|LGRef=LG12|svLenR=16154|svLenQ=16408|scfQ=BGB011:25037224-25053631|+	iM14491-RA	exon6	23344563	23344742	+	180
BGM009	23340627	23356780	svtype=TRANS|svID=TRANS25160|LGRef=LG12|svLenR=16154|svLenQ=16408|scfQ=BGB011:25037224-25053631|+	iM14491-RA	exon7	23344866	23344967	+	102
BGM009	23340627	23356780	svtype=TRANS|svID=TRANS25160|LGRef=LG12|svLenR=16154|svLenQ=16408|scfQ=BGB011:25037224-25053631|+	iM14491-RA	exon8	23345064	23345194	+	131
BGM009	23340627	23356780	svtype=TRANS|svID=TRANS25160|LGRef=LG12|svLenR=16154|svLenQ=16408|scfQ=BGB011:25037224-25053631|+	iM14491-RA	exon9	23345866	23345941	+	76
BGM009	23340627	23356780	svtype=TRANS|svID=TRANS25160|LGRef=LG12|svLenR=16154|svLenQ=16408|scfQ=BGB011:25037224-25053631|+	iM14491-RA	exon10	23346064	23346144	+	81
BGM009	23340627	23356780	svtype=TRANS|svID=TRANS25160|LGRef=LG12|svLenR=16154|svLenQ=16408|scfQ=BGB011:25037224-25053631|+	iM14491-RA	exon11	23347483	23347566	+	84
BGM009	23340627	23356780	svtype=TRANS|svID=TRANS25160|LGRef=LG12|svLenR=16154|svLenQ=16408|scfQ=BGB011:25037224-25053631|+	iM14492-RA	exon1	23348344	23348355	+	12
BGM009	23340627	23356780	svtype=TRANS|svID=TRANS25160|LGRef=LG12|svLenR=16154|svLenQ=16408|scfQ=BGB011:25037224-25053631|+	iM14492-RA	exon2	23350295	23350346	+	52
BGM009	23340627	23356780	svtype=TRANS|svID=TRANS25160|LGRef=LG12|svLenR=16154|svLenQ=16408|scfQ=BGB011:25037224-25053631|+	iM14492-RA	exon3	23351074	23351183	+	110
BGM009	23340627	23356780	svtype=TRANS|svID=TRANS25160|LGRef=LG12|svLenR=16154|svLenQ=16408|scfQ=BGB011:25037224-25053631|+	iM14492-RA	exon4	23351568	23351663	+	96
BGM009	23340627	23356780	svtype=TRANS|svID=TRANS25160|LGRef=LG12|svLenR=16154|svLenQ=16408|scfQ=BGB011:25037224-25053631|+	iM14492-RA	exon5	23353095	23353167	+	73
BGM009	23340627	23356780	svtype=TRANS|svID=TRANS25160|LGRef=LG12|svLenR=16154|svLenQ=16408|scfQ=BGB011:25037224-25053631|+	iM14492-RA	exon6	23353640	23353713	+	74
BGM009	23341084	23342774	svtype=INVDP_copygain|svID=INVDP25161|LGRef=LG12|svLenR=1691|svLenQ=1693|scfQ=BGB044:1310343-1312035|+	iM14491-RA	exon2	23341785	23341953	+	169
BGM009	23390065	23407803	svtype=INVTR|svID=INVTR25163|LGRef=LG12|svLenR=17739|svLenQ=18753|scfQ=BGB009:163875-182627|+	iM14493-RA	exon3	23398951	23399002	-	52
BGM009	23390065	23407803	svtype=INVTR|svID=INVTR25163|LGRef=LG12|svLenR=17739|svLenQ=18753|scfQ=BGB009:163875-182627|+	iM14493-RA	exon2	23400276	23400471	-	196
BGM009	23390065	23407803	svtype=INVTR|svID=INVTR25163|LGRef=LG12|svLenR=17739|svLenQ=18753|scfQ=BGB009:163875-182627|+	iM14493-RA	exon1	23401699	23401789	-	91
BGM009	23394965	23403226	svtype=INVDP_copygain|svID=INVDP25164|LGRef=LG12|svLenR=8262|svLenQ=8142|scfQ=BGB003:67518-75659|+	iM14493-RA	exon3	23398951	23399002	-	52
BGM009	23394965	23403226	svtype=INVDP_copygain|svID=INVDP25164|LGRef=LG12|svLenR=8262|svLenQ=8142|scfQ=BGB003:67518-75659|+	iM14493-RA	exon2	23400276	23400471	-	196
BGM009	23394965	23403226	svtype=INVDP_copygain|svID=INVDP25164|LGRef=LG12|svLenR=8262|svLenQ=8142|scfQ=BGB003:67518-75659|+	iM14493-RA	exon1	23401699	23401789	-	91
BGM009	23397155	23542664	svtype=INVDP_copyloss|svID=INVDP25165|LGRef=LG12|svLenR=145510|svLenQ=131888|scfQ=BGB013:871643-1003530|+	iM14493-RA	exon3	23398951	23399002	-	52
BGM009	23397155	23542664	svtype=INVDP_copyloss|svID=INVDP25165|LGRef=LG12|svLenR=145510|svLenQ=131888|scfQ=BGB013:871643-1003530|+	iM14493-RA	exon2	23400276	23400471	-	196
BGM009	23397155	23542664	svtype=INVDP_copyloss|svID=INVDP25165|LGRef=LG12|svLenR=145510|svLenQ=131888|scfQ=BGB013:871643-1003530|+	iM14493-RA	exon1	23401699	23401789	-	91
BGM009	23397155	23542664	svtype=INVDP_copyloss|svID=INVDP25165|LGRef=LG12|svLenR=145510|svLenQ=131888|scfQ=BGB013:871643-1003530|+	iM14494-RA	exon2	23538194	23538467	-	274
BGM009	23397155	23542664	svtype=INVDP_copyloss|svID=INVDP25165|LGRef=LG12|svLenR=145510|svLenQ=131888|scfQ=BGB013:871643-1003530|+	iM14494-RA	exon1	23538828	23538931	-	104
BGM009	23428164	23668026	svtype=INVTR|svID=INVTR25167|LGRef=LG12|svLenR=239863|svLenQ=242810|scfQ=BGB013:745454-988263|+	iM14494-RA	exon2	23538194	23538467	-	274
BGM009	23428164	23668026	svtype=INVTR|svID=INVTR25167|LGRef=LG12|svLenR=239863|svLenQ=242810|scfQ=BGB013:745454-988263|+	iM14494-RA	exon1	23538828	23538931	-	104
BGM009	23428164	23668026	svtype=INVTR|svID=INVTR25167|LGRef=LG12|svLenR=239863|svLenQ=242810|scfQ=BGB013:745454-988263|+	iM14495-RA	exon1	23570116	23570221	+	106
BGM009	23428164	23668026	svtype=INVTR|svID=INVTR25167|LGRef=LG12|svLenR=239863|svLenQ=242810|scfQ=BGB013:745454-988263|+	iM14495-RA	exon2	23570416	23570484	+	69
BGM009	23428164	23668026	svtype=INVTR|svID=INVTR25167|LGRef=LG12|svLenR=239863|svLenQ=242810|scfQ=BGB013:745454-988263|+	iM14495-RA	exon3	23571790	23571938	+	149
BGM009	23428164	23668026	svtype=INVTR|svID=INVTR25167|LGRef=LG12|svLenR=239863|svLenQ=242810|scfQ=BGB013:745454-988263|+	iM14496-RA	exon1	23572697	23573422	+	726
BGM009	23428164	23668026	svtype=INVTR|svID=INVTR25167|LGRef=LG12|svLenR=239863|svLenQ=242810|scfQ=BGB013:745454-988263|+	iM14497-RA	exon1	23573611	23574096	+	486
BGM009	23428164	23668026	svtype=INVTR|svID=INVTR25167|LGRef=LG12|svLenR=239863|svLenQ=242810|scfQ=BGB013:745454-988263|+	iM14498-RA	exon1	23574228	23574814	+	587
BGM009	23428164	23668026	svtype=INVTR|svID=INVTR25167|LGRef=LG12|svLenR=239863|svLenQ=242810|scfQ=BGB013:745454-988263|+	iM14498-RA	exon2	23575936	23576044	+	109
BGM009	23428164	23668026	svtype=INVTR|svID=INVTR25167|LGRef=LG12|svLenR=239863|svLenQ=242810|scfQ=BGB013:745454-988263|+	iM14498-RA	exon3	23576240	23576321	+	82
BGM009	23428164	23668026	svtype=INVTR|svID=INVTR25167|LGRef=LG12|svLenR=239863|svLenQ=242810|scfQ=BGB013:745454-988263|+	iM14498-RA	exon4	23576645	23576664	+	20
BGM009	23428164	23668026	svtype=INVTR|svID=INVTR25167|LGRef=LG12|svLenR=239863|svLenQ=242810|scfQ=BGB013:745454-988263|+	iM14499-RA	exon1	23576852	23576948	+	97
BGM009	23428164	23668026	svtype=INVTR|svID=INVTR25167|LGRef=LG12|svLenR=239863|svLenQ=242810|scfQ=BGB013:745454-988263|+	iM14499-RA	exon2	23577490	23577554	+	65
BGM009	23428164	23668026	svtype=INVTR|svID=INVTR25167|LGRef=LG12|svLenR=239863|svLenQ=242810|scfQ=BGB013:745454-988263|+	iM14499-RA	exon3	23580024	23580155	+	132
BGM009	23428164	23668026	svtype=INVTR|svID=INVTR25167|LGRef=LG12|svLenR=239863|svLenQ=242810|scfQ=BGB013:745454-988263|+	iM14499-RA	exon4	23580311	23580331	+	21
BGM009	23428164	23668026	svtype=INVTR|svID=INVTR25167|LGRef=LG12|svLenR=239863|svLenQ=242810|scfQ=BGB013:745454-988263|+	iM14500-RA	exon1	23608406	23609098	+	693
BGM009	23635944	23706058	svtype=INVTR|svID=INVTR25195|LGRef=LG12|svLenR=70115|svLenQ=66585|scfQ=BGB013:711793-778377|+	iM14501-RA	exon1	23670130	23670248	+	119
BGM009	23635944	23706058	svtype=INVTR|svID=INVTR25195|LGRef=LG12|svLenR=70115|svLenQ=66585|scfQ=BGB013:711793-778377|+	iM14501-RA	exon2	23672119	23673628	+	1510
BGM009	23703905	23724969	svtype=TRANS|svID=TRANS25201|LGRef=LG12|svLenR=21065|svLenQ=21049|scfQ=BGB004:27903655-27924703|+	iM14502-RA	exon10	23722574	23722581	-	8
BGM009	23703905	23724969	svtype=TRANS|svID=TRANS25201|LGRef=LG12|svLenR=21065|svLenQ=21049|scfQ=BGB004:27903655-27924703|+	iM14502-RA	exon9	23722695	23722775	-	81
BGM009	23703905	23724969	svtype=TRANS|svID=TRANS25201|LGRef=LG12|svLenR=21065|svLenQ=21049|scfQ=BGB004:27903655-27924703|+	iM14502-RA	exon8	23724184	23724330	-	147
BGM009	23740140	23755099	svtype=INVDP_copyloss|svID=INVDP25205|LGRef=LG12|svLenR=14960|svLenQ=14468|scfQ=BGB013:666743-681210|+	iM14502-RA	exon7	23740865	23741047	-	183
BGM009	23740140	23755099	svtype=INVDP_copyloss|svID=INVDP25205|LGRef=LG12|svLenR=14960|svLenQ=14468|scfQ=BGB013:666743-681210|+	iM14502-RA	exon6	23742509	23742643	-	135
BGM009	23740140	23755099	svtype=INVDP_copyloss|svID=INVDP25205|LGRef=LG12|svLenR=14960|svLenQ=14468|scfQ=BGB013:666743-681210|+	iM14502-RA	exon5	23743101	23743152	-	52
BGM009	23740140	23755099	svtype=INVDP_copyloss|svID=INVDP25205|LGRef=LG12|svLenR=14960|svLenQ=14468|scfQ=BGB013:666743-681210|+	iM14502-RA	exon4	23747409	23747528	-	120
BGM009	23740140	23755099	svtype=INVDP_copyloss|svID=INVDP25205|LGRef=LG12|svLenR=14960|svLenQ=14468|scfQ=BGB013:666743-681210|+	iM14502-RA	exon3	23749296	23749434	-	139
BGM009	23740140	23755099	svtype=INVDP_copyloss|svID=INVDP25205|LGRef=LG12|svLenR=14960|svLenQ=14468|scfQ=BGB013:666743-681210|+	iM14502-RA	exon2	23751146	23751316	-	171
BGM009	23740140	23755099	svtype=INVDP_copyloss|svID=INVDP25205|LGRef=LG12|svLenR=14960|svLenQ=14468|scfQ=BGB013:666743-681210|+	iM14502-RA	exon1	23752216	23752277	-	62
BGM009	23740412	23744191	svtype=INVDP_copyloss|svID=INVDP25206|LGRef=LG12|svLenR=3780|svLenQ=3790|scfQ=BGB013:10012-13801|+	iM14502-RA	exon7	23740865	23741047	-	183
BGM009	23740412	23744191	svtype=INVDP_copyloss|svID=INVDP25206|LGRef=LG12|svLenR=3780|svLenQ=3790|scfQ=BGB013:10012-13801|+	iM14502-RA	exon6	23742509	23742643	-	135
BGM009	23740412	23744191	svtype=INVDP_copyloss|svID=INVDP25206|LGRef=LG12|svLenR=3780|svLenQ=3790|scfQ=BGB013:10012-13801|+	iM14502-RA	exon5	23743101	23743152	-	52
BGM009	23746875	23757815	svtype=DUP_copyloss|svID=DUP25208|LGRef=LG12|svLenR=10941|svLenQ=10443|scfQ=BGB004:27936147-27946589|+	iM14502-RA	exon4	23747409	23747528	-	120
BGM009	23746875	23757815	svtype=DUP_copyloss|svID=DUP25208|LGRef=LG12|svLenR=10941|svLenQ=10443|scfQ=BGB004:27936147-27946589|+	iM14502-RA	exon3	23749296	23749434	-	139
BGM009	23746875	23757815	svtype=DUP_copyloss|svID=DUP25208|LGRef=LG12|svLenR=10941|svLenQ=10443|scfQ=BGB004:27936147-27946589|+	iM14502-RA	exon2	23751146	23751316	-	171
BGM009	23746875	23757815	svtype=DUP_copyloss|svID=DUP25208|LGRef=LG12|svLenR=10941|svLenQ=10443|scfQ=BGB004:27936147-27946589|+	iM14502-RA	exon1	23752216	23752277	-	62
BGM009	23746875	23765849	svtype=TRANS|svID=TRANS25209|LGRef=LG12|svLenR=18975|svLenQ=18110|scfQ=BGB004:27936147-27954256|+	iM14502-RA	exon4	23747409	23747528	-	120
BGM009	23746875	23765849	svtype=TRANS|svID=TRANS25209|LGRef=LG12|svLenR=18975|svLenQ=18110|scfQ=BGB004:27936147-27954256|+	iM14502-RA	exon3	23749296	23749434	-	139
BGM009	23746875	23765849	svtype=TRANS|svID=TRANS25209|LGRef=LG12|svLenR=18975|svLenQ=18110|scfQ=BGB004:27936147-27954256|+	iM14502-RA	exon2	23751146	23751316	-	171
BGM009	23746875	23765849	svtype=TRANS|svID=TRANS25209|LGRef=LG12|svLenR=18975|svLenQ=18110|scfQ=BGB004:27936147-27954256|+	iM14502-RA	exon1	23752216	23752277	-	62
BGM009	23749845	23754709	svtype=INVDP_copygain|svID=INVDP25210|LGRef=LG12|svLenR=4865|svLenQ=4862|scfQ=BGB013:12-4873|+	iM14502-RA	exon2	23751146	23751316	-	171
BGM009	23749845	23754709	svtype=INVDP_copygain|svID=INVDP25210|LGRef=LG12|svLenR=4865|svLenQ=4862|scfQ=BGB013:12-4873|+	iM14502-RA	exon1	23752216	23752277	-	62
BGM009	23880740	23883267	svtype=INVDP_copyloss|svID=INVDP25217|LGRef=LG12|svLenR=2528|svLenQ=2491|scfQ=BGB011:534328-536818|+	iM14505-RA	exon2	23881099	23881252	+	154
BGM009	23880740	23883267	svtype=INVDP_copyloss|svID=INVDP25217|LGRef=LG12|svLenR=2528|svLenQ=2491|scfQ=BGB011:534328-536818|+	iM14505-RA	exon3	23881944	23882069	+	126
BGM009	23880740	23883267	svtype=INVDP_copyloss|svID=INVDP25217|LGRef=LG12|svLenR=2528|svLenQ=2491|scfQ=BGB011:534328-536818|+	iM14505-RA	exon4	23882274	23882419	+	146
BGM009	23880740	23883267	svtype=INVDP_copyloss|svID=INVDP25217|LGRef=LG12|svLenR=2528|svLenQ=2491|scfQ=BGB011:534328-536818|+	iM14505-RA	exon5	23883017	23883229	+	213
BGM009	23881490	23917082	svtype=INVDP_copyloss|svID=INVDP25218|LGRef=LG12|svLenR=35593|svLenQ=37256|scfQ=BGB011:498804-536059|+	iM14505-RA	exon3	23881944	23882069	+	126
BGM009	23881490	23917082	svtype=INVDP_copyloss|svID=INVDP25218|LGRef=LG12|svLenR=35593|svLenQ=37256|scfQ=BGB011:498804-536059|+	iM14505-RA	exon4	23882274	23882419	+	146
BGM009	23881490	23917082	svtype=INVDP_copyloss|svID=INVDP25218|LGRef=LG12|svLenR=35593|svLenQ=37256|scfQ=BGB011:498804-536059|+	iM14505-RA	exon5	23883017	23883229	+	213
BGM009	23881490	23917082	svtype=INVDP_copyloss|svID=INVDP25218|LGRef=LG12|svLenR=35593|svLenQ=37256|scfQ=BGB011:498804-536059|+	iM14505-RA	exon6	23885115	23885300	+	186
BGM009	23881490	23917082	svtype=INVDP_copyloss|svID=INVDP25218|LGRef=LG12|svLenR=35593|svLenQ=37256|scfQ=BGB011:498804-536059|+	iM14505-RA	exon7	23885492	23885688	+	197
BGM009	23881490	23917082	svtype=INVDP_copyloss|svID=INVDP25218|LGRef=LG12|svLenR=35593|svLenQ=37256|scfQ=BGB011:498804-536059|+	iM14505-RA	exon8	23885974	23886157	+	184
BGM009	23881490	23917082	svtype=INVDP_copyloss|svID=INVDP25218|LGRef=LG12|svLenR=35593|svLenQ=37256|scfQ=BGB011:498804-536059|+	iM14505-RA	exon9	23887417	23887644	+	228
BGM009	23881490	23917082	svtype=INVDP_copyloss|svID=INVDP25218|LGRef=LG12|svLenR=35593|svLenQ=37256|scfQ=BGB011:498804-536059|+	iM14505-RA	exon10	23888191	23888406	+	216
BGM009	23881490	23917082	svtype=INVDP_copyloss|svID=INVDP25218|LGRef=LG12|svLenR=35593|svLenQ=37256|scfQ=BGB011:498804-536059|+	iM14505-RA	exon11	23888609	23888756	+	148
BGM009	23881490	23917082	svtype=INVDP_copyloss|svID=INVDP25218|LGRef=LG12|svLenR=35593|svLenQ=37256|scfQ=BGB011:498804-536059|+	iM14505-RA	exon12	23890809	23890925	+	117
BGM009	23881490	23917082	svtype=INVDP_copyloss|svID=INVDP25218|LGRef=LG12|svLenR=35593|svLenQ=37256|scfQ=BGB011:498804-536059|+	iM14505-RA	exon13	23893190	23893254	+	65
BGM009	23881490	23917082	svtype=INVDP_copyloss|svID=INVDP25218|LGRef=LG12|svLenR=35593|svLenQ=37256|scfQ=BGB011:498804-536059|+	iM14505-RA	exon14	23893472	23893603	+	132
BGM009	23881490	23917082	svtype=INVDP_copyloss|svID=INVDP25218|LGRef=LG12|svLenR=35593|svLenQ=37256|scfQ=BGB011:498804-536059|+	iM14505-RA	exon15	23894292	23894463	+	172
BGM009	23881490	23917082	svtype=INVDP_copyloss|svID=INVDP25218|LGRef=LG12|svLenR=35593|svLenQ=37256|scfQ=BGB011:498804-536059|+	iM14505-RA	exon16	23895194	23895357	+	164
BGM009	23881490	23917082	svtype=INVDP_copyloss|svID=INVDP25218|LGRef=LG12|svLenR=35593|svLenQ=37256|scfQ=BGB011:498804-536059|+	iM14505-RA	exon17	23896303	23896434	+	132
BGM009	23881490	23917082	svtype=INVDP_copyloss|svID=INVDP25218|LGRef=LG12|svLenR=35593|svLenQ=37256|scfQ=BGB011:498804-536059|+	iM14505-RA	exon18	23896715	23896875	+	161
BGM009	23881490	23917082	svtype=INVDP_copyloss|svID=INVDP25218|LGRef=LG12|svLenR=35593|svLenQ=37256|scfQ=BGB011:498804-536059|+	iM14505-RA	exon19	23897016	23897097	+	82
BGM009	23881490	23917082	svtype=INVDP_copyloss|svID=INVDP25218|LGRef=LG12|svLenR=35593|svLenQ=37256|scfQ=BGB011:498804-536059|+	iM14505-RA	exon20	23899844	23900025	+	182
BGM009	23881490	23917082	svtype=INVDP_copyloss|svID=INVDP25218|LGRef=LG12|svLenR=35593|svLenQ=37256|scfQ=BGB011:498804-536059|+	iM14505-RA	exon21	23901946	23902135	+	190
BGM009	23881490	23917082	svtype=INVDP_copyloss|svID=INVDP25218|LGRef=LG12|svLenR=35593|svLenQ=37256|scfQ=BGB011:498804-536059|+	iM14505-RA	exon22	23903892	23904046	+	155
BGM009	23881490	23917082	svtype=INVDP_copyloss|svID=INVDP25218|LGRef=LG12|svLenR=35593|svLenQ=37256|scfQ=BGB011:498804-536059|+	iM14505-RA	exon23	23905107	23905287	+	181
BGM009	23881490	23917082	svtype=INVDP_copyloss|svID=INVDP25218|LGRef=LG12|svLenR=35593|svLenQ=37256|scfQ=BGB011:498804-536059|+	iM14505-RA	exon24	23906572	23906697	+	126
BGM009	23881490	23917082	svtype=INVDP_copyloss|svID=INVDP25218|LGRef=LG12|svLenR=35593|svLenQ=37256|scfQ=BGB011:498804-536059|+	iM14505-RA	exon25	23909136	23909245	+	110
BGM009	23881490	23917082	svtype=INVDP_copyloss|svID=INVDP25218|LGRef=LG12|svLenR=35593|svLenQ=37256|scfQ=BGB011:498804-536059|+	iM14505-RA	exon26	23909365	23909527	+	163
BGM009	23881490	23917082	svtype=INVDP_copyloss|svID=INVDP25218|LGRef=LG12|svLenR=35593|svLenQ=37256|scfQ=BGB011:498804-536059|+	iM14505-RA	exon27	23910775	23910860	+	86
BGM009	23881490	23917082	svtype=INVDP_copyloss|svID=INVDP25218|LGRef=LG12|svLenR=35593|svLenQ=37256|scfQ=BGB011:498804-536059|+	iM14505-RA	exon28	23911175	23911388	+	214
BGM009	23881490	23917082	svtype=INVDP_copyloss|svID=INVDP25218|LGRef=LG12|svLenR=35593|svLenQ=37256|scfQ=BGB011:498804-536059|+	iM14505-RA	exon29	23912481	23912613	+	133
BGM009	23881490	23917082	svtype=INVDP_copyloss|svID=INVDP25218|LGRef=LG12|svLenR=35593|svLenQ=37256|scfQ=BGB011:498804-536059|+	iM14505-RA	exon30	23913862	23914055	+	194
BGM009	23881490	23917082	svtype=INVDP_copyloss|svID=INVDP25218|LGRef=LG12|svLenR=35593|svLenQ=37256|scfQ=BGB011:498804-536059|+	iM14505-RA	exon31	23914141	23914326	+	186
BGM009	23881490	23917082	svtype=INVDP_copyloss|svID=INVDP25218|LGRef=LG12|svLenR=35593|svLenQ=37256|scfQ=BGB011:498804-536059|+	iM14505-RA	exon32	23916183	23916355	+	173
BGM009	23881490	23917082	svtype=INVDP_copyloss|svID=INVDP25218|LGRef=LG12|svLenR=35593|svLenQ=37256|scfQ=BGB011:498804-536059|+	iM14505-RA	exon33	23916719	23916899	+	181
BGM009	23896098	23927233	svtype=INVDP_copyloss|svID=INVDP25219|LGRef=LG12|svLenR=31136|svLenQ=33386|scfQ=BGB011:488815-522200|+	iM14505-RA	exon17	23896303	23896434	+	132
BGM009	23896098	23927233	svtype=INVDP_copyloss|svID=INVDP25219|LGRef=LG12|svLenR=31136|svLenQ=33386|scfQ=BGB011:488815-522200|+	iM14505-RA	exon18	23896715	23896875	+	161
BGM009	23896098	23927233	svtype=INVDP_copyloss|svID=INVDP25219|LGRef=LG12|svLenR=31136|svLenQ=33386|scfQ=BGB011:488815-522200|+	iM14505-RA	exon19	23897016	23897097	+	82
BGM009	23896098	23927233	svtype=INVDP_copyloss|svID=INVDP25219|LGRef=LG12|svLenR=31136|svLenQ=33386|scfQ=BGB011:488815-522200|+	iM14505-RA	exon20	23899844	23900025	+	182
BGM009	23896098	23927233	svtype=INVDP_copyloss|svID=INVDP25219|LGRef=LG12|svLenR=31136|svLenQ=33386|scfQ=BGB011:488815-522200|+	iM14505-RA	exon21	23901946	23902135	+	190
BGM009	23896098	23927233	svtype=INVDP_copyloss|svID=INVDP25219|LGRef=LG12|svLenR=31136|svLenQ=33386|scfQ=BGB011:488815-522200|+	iM14505-RA	exon22	23903892	23904046	+	155
BGM009	23896098	23927233	svtype=INVDP_copyloss|svID=INVDP25219|LGRef=LG12|svLenR=31136|svLenQ=33386|scfQ=BGB011:488815-522200|+	iM14505-RA	exon23	23905107	23905287	+	181
BGM009	23896098	23927233	svtype=INVDP_copyloss|svID=INVDP25219|LGRef=LG12|svLenR=31136|svLenQ=33386|scfQ=BGB011:488815-522200|+	iM14505-RA	exon24	23906572	23906697	+	126
BGM009	23896098	23927233	svtype=INVDP_copyloss|svID=INVDP25219|LGRef=LG12|svLenR=31136|svLenQ=33386|scfQ=BGB011:488815-522200|+	iM14505-RA	exon25	23909136	23909245	+	110
BGM009	23896098	23927233	svtype=INVDP_copyloss|svID=INVDP25219|LGRef=LG12|svLenR=31136|svLenQ=33386|scfQ=BGB011:488815-522200|+	iM14505-RA	exon26	23909365	23909527	+	163
BGM009	23896098	23927233	svtype=INVDP_copyloss|svID=INVDP25219|LGRef=LG12|svLenR=31136|svLenQ=33386|scfQ=BGB011:488815-522200|+	iM14505-RA	exon27	23910775	23910860	+	86
BGM009	23896098	23927233	svtype=INVDP_copyloss|svID=INVDP25219|LGRef=LG12|svLenR=31136|svLenQ=33386|scfQ=BGB011:488815-522200|+	iM14505-RA	exon28	23911175	23911388	+	214
BGM009	23896098	23927233	svtype=INVDP_copyloss|svID=INVDP25219|LGRef=LG12|svLenR=31136|svLenQ=33386|scfQ=BGB011:488815-522200|+	iM14505-RA	exon29	23912481	23912613	+	133
BGM009	23896098	23927233	svtype=INVDP_copyloss|svID=INVDP25219|LGRef=LG12|svLenR=31136|svLenQ=33386|scfQ=BGB011:488815-522200|+	iM14505-RA	exon30	23913862	23914055	+	194
BGM009	23896098	23927233	svtype=INVDP_copyloss|svID=INVDP25219|LGRef=LG12|svLenR=31136|svLenQ=33386|scfQ=BGB011:488815-522200|+	iM14505-RA	exon31	23914141	23914326	+	186
BGM009	23896098	23927233	svtype=INVDP_copyloss|svID=INVDP25219|LGRef=LG12|svLenR=31136|svLenQ=33386|scfQ=BGB011:488815-522200|+	iM14505-RA	exon32	23916183	23916355	+	173
BGM009	23896098	23927233	svtype=INVDP_copyloss|svID=INVDP25219|LGRef=LG12|svLenR=31136|svLenQ=33386|scfQ=BGB011:488815-522200|+	iM14505-RA	exon33	23916719	23916899	+	181
BGM009	23896098	23927233	svtype=INVDP_copyloss|svID=INVDP25219|LGRef=LG12|svLenR=31136|svLenQ=33386|scfQ=BGB011:488815-522200|+	iM14505-RA	exon34	23917276	23917455	+	180
BGM009	23896098	23927233	svtype=INVDP_copyloss|svID=INVDP25219|LGRef=LG12|svLenR=31136|svLenQ=33386|scfQ=BGB011:488815-522200|+	iM14505-RA	exon35	23918941	23918965	+	25
BGM009	23896098	23927233	svtype=INVDP_copyloss|svID=INVDP25219|LGRef=LG12|svLenR=31136|svLenQ=33386|scfQ=BGB011:488815-522200|+	iM14505-RA	exon36	23920105	23920184	+	80
BGM009	23896098	23927233	svtype=INVDP_copyloss|svID=INVDP25219|LGRef=LG12|svLenR=31136|svLenQ=33386|scfQ=BGB011:488815-522200|+	iM14505-RA	exon37	23921027	23921179	+	153
BGM009	23896098	23927233	svtype=INVDP_copyloss|svID=INVDP25219|LGRef=LG12|svLenR=31136|svLenQ=33386|scfQ=BGB011:488815-522200|+	iM14505-RA	exon38	23923952	23924142	+	191
BGM009	23896098	23927233	svtype=INVDP_copyloss|svID=INVDP25219|LGRef=LG12|svLenR=31136|svLenQ=33386|scfQ=BGB011:488815-522200|+	iM14505-RA	exon39	23926593	23926686	+	94
BGM009	23896098	23927233	svtype=INVDP_copyloss|svID=INVDP25219|LGRef=LG12|svLenR=31136|svLenQ=33386|scfQ=BGB011:488815-522200|+	iM14505-RA	exon40	23926974	23927102	+	129
BGM009	23909109	23932494	svtype=INVDP_copyloss|svID=INVDP25220|LGRef=LG12|svLenR=23386|svLenQ=23743|scfQ=BGB011:483101-506843|+	iM14505-RA	exon25	23909136	23909245	+	110
BGM009	23909109	23932494	svtype=INVDP_copyloss|svID=INVDP25220|LGRef=LG12|svLenR=23386|svLenQ=23743|scfQ=BGB011:483101-506843|+	iM14505-RA	exon26	23909365	23909527	+	163
BGM009	23909109	23932494	svtype=INVDP_copyloss|svID=INVDP25220|LGRef=LG12|svLenR=23386|svLenQ=23743|scfQ=BGB011:483101-506843|+	iM14505-RA	exon27	23910775	23910860	+	86
BGM009	23909109	23932494	svtype=INVDP_copyloss|svID=INVDP25220|LGRef=LG12|svLenR=23386|svLenQ=23743|scfQ=BGB011:483101-506843|+	iM14505-RA	exon28	23911175	23911388	+	214
BGM009	23909109	23932494	svtype=INVDP_copyloss|svID=INVDP25220|LGRef=LG12|svLenR=23386|svLenQ=23743|scfQ=BGB011:483101-506843|+	iM14505-RA	exon29	23912481	23912613	+	133
BGM009	23909109	23932494	svtype=INVDP_copyloss|svID=INVDP25220|LGRef=LG12|svLenR=23386|svLenQ=23743|scfQ=BGB011:483101-506843|+	iM14505-RA	exon30	23913862	23914055	+	194
BGM009	23909109	23932494	svtype=INVDP_copyloss|svID=INVDP25220|LGRef=LG12|svLenR=23386|svLenQ=23743|scfQ=BGB011:483101-506843|+	iM14505-RA	exon31	23914141	23914326	+	186
BGM009	23909109	23932494	svtype=INVDP_copyloss|svID=INVDP25220|LGRef=LG12|svLenR=23386|svLenQ=23743|scfQ=BGB011:483101-506843|+	iM14505-RA	exon32	23916183	23916355	+	173
BGM009	23909109	23932494	svtype=INVDP_copyloss|svID=INVDP25220|LGRef=LG12|svLenR=23386|svLenQ=23743|scfQ=BGB011:483101-506843|+	iM14505-RA	exon33	23916719	23916899	+	181
BGM009	23909109	23932494	svtype=INVDP_copyloss|svID=INVDP25220|LGRef=LG12|svLenR=23386|svLenQ=23743|scfQ=BGB011:483101-506843|+	iM14505-RA	exon34	23917276	23917455	+	180
BGM009	23909109	23932494	svtype=INVDP_copyloss|svID=INVDP25220|LGRef=LG12|svLenR=23386|svLenQ=23743|scfQ=BGB011:483101-506843|+	iM14505-RA	exon35	23918941	23918965	+	25
BGM009	23909109	23932494	svtype=INVDP_copyloss|svID=INVDP25220|LGRef=LG12|svLenR=23386|svLenQ=23743|scfQ=BGB011:483101-506843|+	iM14505-RA	exon36	23920105	23920184	+	80
BGM009	23909109	23932494	svtype=INVDP_copyloss|svID=INVDP25220|LGRef=LG12|svLenR=23386|svLenQ=23743|scfQ=BGB011:483101-506843|+	iM14505-RA	exon37	23921027	23921179	+	153
BGM009	23909109	23932494	svtype=INVDP_copyloss|svID=INVDP25220|LGRef=LG12|svLenR=23386|svLenQ=23743|scfQ=BGB011:483101-506843|+	iM14505-RA	exon38	23923952	23924142	+	191
BGM009	23909109	23932494	svtype=INVDP_copyloss|svID=INVDP25220|LGRef=LG12|svLenR=23386|svLenQ=23743|scfQ=BGB011:483101-506843|+	iM14505-RA	exon39	23926593	23926686	+	94
BGM009	23909109	23932494	svtype=INVDP_copyloss|svID=INVDP25220|LGRef=LG12|svLenR=23386|svLenQ=23743|scfQ=BGB011:483101-506843|+	iM14505-RA	exon40	23926974	23927102	+	129
BGM009	23909109	23932494	svtype=INVDP_copyloss|svID=INVDP25220|LGRef=LG12|svLenR=23386|svLenQ=23743|scfQ=BGB011:483101-506843|+	iM14505-RA	exon41	23927874	23927975	+	102
BGM009	23909109	23932494	svtype=INVDP_copyloss|svID=INVDP25220|LGRef=LG12|svLenR=23386|svLenQ=23743|scfQ=BGB011:483101-506843|+	iM14505-RA	exon42	23930730	23930834	+	105
BGM009	23909109	23932494	svtype=INVDP_copyloss|svID=INVDP25220|LGRef=LG12|svLenR=23386|svLenQ=23743|scfQ=BGB011:483101-506843|+	iM14505-RA	exon43	23931510	23931624	+	115
BGM009	23928982	23936352	svtype=INVDP_copyloss|svID=INVDP25221|LGRef=LG12|svLenR=7371|svLenQ=7218|scfQ=BGB011:479359-486576|+	iM14505-RA	exon42	23930730	23930834	+	105
BGM009	23928982	23936352	svtype=INVDP_copyloss|svID=INVDP25221|LGRef=LG12|svLenR=7371|svLenQ=7218|scfQ=BGB011:479359-486576|+	iM14505-RA	exon43	23931510	23931624	+	115
BGM009	23928982	23936352	svtype=INVDP_copyloss|svID=INVDP25221|LGRef=LG12|svLenR=7371|svLenQ=7218|scfQ=BGB011:479359-486576|+	iM14505-RA	exon44	23933121	23933267	+	147
BGM009	23928982	23936352	svtype=INVDP_copyloss|svID=INVDP25221|LGRef=LG12|svLenR=7371|svLenQ=7218|scfQ=BGB011:479359-486576|+	iM14505-RA	exon45	23933790	23933935	+	146
BGM009	23928982	23936352	svtype=INVDP_copyloss|svID=INVDP25221|LGRef=LG12|svLenR=7371|svLenQ=7218|scfQ=BGB011:479359-486576|+	iM14505-RA	exon46	23934849	23934935	+	87
BGM009	23928982	23936352	svtype=INVDP_copyloss|svID=INVDP25221|LGRef=LG12|svLenR=7371|svLenQ=7218|scfQ=BGB011:479359-486576|+	iM14505-RA	exon47	23936106	23936198	+	93
BGM009	23958841	23976863	svtype=TRANS|svID=TRANS25228|LGRef=LG12|svLenR=18023|svLenQ=17816|scfQ=BGB069:589080-606895|+	iM14506-RA	exon1	23971522	23971550	+	29
BGM009	23958841	23976863	svtype=TRANS|svID=TRANS25228|LGRef=LG12|svLenR=18023|svLenQ=17816|scfQ=BGB069:589080-606895|+	iM14506-RA	exon2	23971613	23971713	+	101
BGM009	24025689	24030716	svtype=TRANS|svID=TRANS25229|LGRef=LG12|svLenR=5028|svLenQ=4812|scfQ=BGB017:20033763-20038574|+	iM14508-RA	exon20	24028695	24028777	+	83
BGM009	24059007	24081558	svtype=DUP_copygain|svID=DUP25230|LGRef=LG12|svLenR=22552|svLenQ=21640|scfQ=BGB017:20071751-20093390|+	iM14511-RA	exon3	24059719	24060000	+	282
BGM009	24061669	24109235	svtype=INVTR|svID=INVTR25231|LGRef=LG12|svLenR=47567|svLenQ=50946|scfQ=BGB063:272396-323341|+	iM14512-RA	exon1	24097260	24097288	+	29
BGM009	24061669	24109235	svtype=INVTR|svID=INVTR25231|LGRef=LG12|svLenR=47567|svLenQ=50946|scfQ=BGB063:272396-323341|+	iM14512-RA	exon2	24097553	24097558	+	6
BGM009	24061669	24109235	svtype=INVTR|svID=INVTR25231|LGRef=LG12|svLenR=47567|svLenQ=50946|scfQ=BGB063:272396-323341|+	iM14512-RA	exon3	24097624	24097648	+	25
BGM009	24061669	24109235	svtype=INVTR|svID=INVTR25231|LGRef=LG12|svLenR=47567|svLenQ=50946|scfQ=BGB063:272396-323341|+	iM14512-RA	exon4	24098512	24098634	+	123
BGM009	24061669	24109235	svtype=INVTR|svID=INVTR25231|LGRef=LG12|svLenR=47567|svLenQ=50946|scfQ=BGB063:272396-323341|+	iM14512-RA	exon5	24098915	24098950	+	36
BGM009	24174916	24182153	svtype=INVDP_copyloss|svID=INVDP25238|LGRef=LG12|svLenR=7238|svLenQ=7469|scfQ=BGB011:249645-257113|+	iM14513-RA	exon1	24181732	24181841	+	110
BGM009	24176904	24188659	svtype=INVTR|svID=INVTR25239|LGRef=LG12|svLenR=11756|svLenQ=11873|scfQ=BGB063:196145-208017|+	iM14513-RA	exon1	24181732	24181841	+	110
BGM009	24176904	24188659	svtype=INVTR|svID=INVTR25239|LGRef=LG12|svLenR=11756|svLenQ=11873|scfQ=BGB063:196145-208017|+	iM14513-RA	exon2	24183084	24183180	+	97
BGM009	24176904	24188659	svtype=INVTR|svID=INVTR25239|LGRef=LG12|svLenR=11756|svLenQ=11873|scfQ=BGB063:196145-208017|+	iM14513-RA	exon3	24185474	24185681	+	208
BGM009	24381131	24412511	svtype=TRANS|svID=TRANS25250|LGRef=LG12|svLenR=31381|svLenQ=30187|scfQ=BGB012:23939350-23969536|+	iM14518-RA	exon1	24400442	24400570	+	129
BGM009	24381131	24412511	svtype=TRANS|svID=TRANS25250|LGRef=LG12|svLenR=31381|svLenQ=30187|scfQ=BGB012:23939350-23969536|+	iM14518-RA	exon2	24400697	24400761	+	65
BGM009	24381131	24412511	svtype=TRANS|svID=TRANS25250|LGRef=LG12|svLenR=31381|svLenQ=30187|scfQ=BGB012:23939350-23969536|+	iM14518-RA	exon3	24401781	24401845	+	65
BGM009	24381131	24412511	svtype=TRANS|svID=TRANS25250|LGRef=LG12|svLenR=31381|svLenQ=30187|scfQ=BGB012:23939350-23969536|+	iM14518-RA	exon4	24401931	24401953	+	23
BGM009	24381131	24412511	svtype=TRANS|svID=TRANS25250|LGRef=LG12|svLenR=31381|svLenQ=30187|scfQ=BGB012:23939350-23969536|+	iM14518-RA	exon5	24404435	24404489	+	55
BGM009	24403869	24411687	svtype=DUP_copygain|svID=DUP25251|LGRef=LG12|svLenR=7819|svLenQ=7517|scfQ=BGB069:1083044-1090560|+	iM14518-RA	exon5	24404435	24404489	+	55
BGM009	24466610	24491723	svtype=INVTR|svID=INVTR25253|LGRef=LG12|svLenR=25114|svLenQ=25298|scfQ=BGB044:125260-150557|+	iM14522-RA	exon1	24478415	24478478	+	64
BGM009	24466610	24491723	svtype=INVTR|svID=INVTR25253|LGRef=LG12|svLenR=25114|svLenQ=25298|scfQ=BGB044:125260-150557|+	iM14522-RA	exon2	24481468	24481590	+	123
BGM009	24466610	24491723	svtype=INVTR|svID=INVTR25253|LGRef=LG12|svLenR=25114|svLenQ=25298|scfQ=BGB044:125260-150557|+	iM14522-RA	exon3	24481697	24481816	+	120
BGM009	24466610	24491723	svtype=INVTR|svID=INVTR25253|LGRef=LG12|svLenR=25114|svLenQ=25298|scfQ=BGB044:125260-150557|+	iM14522-RA	exon4	24482192	24482317	+	126
BGM009	24466610	24491723	svtype=INVTR|svID=INVTR25253|LGRef=LG12|svLenR=25114|svLenQ=25298|scfQ=BGB044:125260-150557|+	iM14522-RA	exon5	24482616	24482738	+	123
BGM009	24466610	24491723	svtype=INVTR|svID=INVTR25253|LGRef=LG12|svLenR=25114|svLenQ=25298|scfQ=BGB044:125260-150557|+	iM14522-RA	exon6	24483143	24483388	+	246
BGM009	24466610	24491723	svtype=INVTR|svID=INVTR25253|LGRef=LG12|svLenR=25114|svLenQ=25298|scfQ=BGB044:125260-150557|+	iM14522-RA	exon7	24484281	24484412	+	132
BGM009	24466610	24491723	svtype=INVTR|svID=INVTR25253|LGRef=LG12|svLenR=25114|svLenQ=25298|scfQ=BGB044:125260-150557|+	iM14522-RA	exon8	24484562	24484687	+	126
BGM009	24466610	24491723	svtype=INVTR|svID=INVTR25253|LGRef=LG12|svLenR=25114|svLenQ=25298|scfQ=BGB044:125260-150557|+	iM14522-RA	exon9	24485052	24485180	+	129
BGM009	24466610	24491723	svtype=INVTR|svID=INVTR25253|LGRef=LG12|svLenR=25114|svLenQ=25298|scfQ=BGB044:125260-150557|+	iM14522-RA	exon10	24485284	24485415	+	132
BGM009	24466610	24491723	svtype=INVTR|svID=INVTR25253|LGRef=LG12|svLenR=25114|svLenQ=25298|scfQ=BGB044:125260-150557|+	iM14522-RA	exon11	24486153	24486263	+	111
BGM009	24466610	24491723	svtype=INVTR|svID=INVTR25253|LGRef=LG12|svLenR=25114|svLenQ=25298|scfQ=BGB044:125260-150557|+	iM14522-RA	exon12	24486581	24486721	+	141
BGM009	24466610	24491723	svtype=INVTR|svID=INVTR25253|LGRef=LG12|svLenR=25114|svLenQ=25298|scfQ=BGB044:125260-150557|+	iM14522-RA	exon13	24487024	24487149	+	126
BGM009	24466610	24491723	svtype=INVTR|svID=INVTR25253|LGRef=LG12|svLenR=25114|svLenQ=25298|scfQ=BGB044:125260-150557|+	iM14522-RA	exon14	24487351	24487473	+	123
BGM009	24466610	24491723	svtype=INVTR|svID=INVTR25253|LGRef=LG12|svLenR=25114|svLenQ=25298|scfQ=BGB044:125260-150557|+	iM14522-RA	exon15	24488032	24488151	+	120
BGM009	24466610	24491723	svtype=INVTR|svID=INVTR25253|LGRef=LG12|svLenR=25114|svLenQ=25298|scfQ=BGB044:125260-150557|+	iM14522-RA	exon16	24488299	24488421	+	123
BGM010	171422	201671	svtype=DUP_copyloss|svID=DUP28233|LGRef=LG18|svLenR=30250|svLenQ=30415|scfQ=BGB:0-0|+	iM14531-RA	exon5	189000	189298	-	299
BGM010	171422	201671	svtype=DUP_copyloss|svID=DUP28233|LGRef=LG18|svLenR=30250|svLenQ=30415|scfQ=BGB:0-0|+	iM14531-RA	exon4	191553	191649	-	97
BGM010	171422	201671	svtype=DUP_copyloss|svID=DUP28233|LGRef=LG18|svLenR=30250|svLenQ=30415|scfQ=BGB:0-0|+	iM14531-RA	exon3	192862	192907	-	46
BGM010	171422	201671	svtype=DUP_copyloss|svID=DUP28233|LGRef=LG18|svLenR=30250|svLenQ=30415|scfQ=BGB:0-0|+	iM14531-RA	exon2	193788	193817	-	30
BGM010	171422	201671	svtype=DUP_copyloss|svID=DUP28233|LGRef=LG18|svLenR=30250|svLenQ=30415|scfQ=BGB:0-0|+	iM14531-RA	exon1	194442	194455	-	14
BGM010	250193	268395	svtype=TRANS|svID=TRANS28237|LGRef=LG18|svLenR=18203|svLenQ=18288|scfQ=BGB094:82662-100949|+	iM14532-RA	exon4	265510	265545	-	36
BGM010	250193	268395	svtype=TRANS|svID=TRANS28237|LGRef=LG18|svLenR=18203|svLenQ=18288|scfQ=BGB094:82662-100949|+	iM14532-RA	exon3	265810	265932	-	123
BGM010	250193	268395	svtype=TRANS|svID=TRANS28237|LGRef=LG18|svLenR=18203|svLenQ=18288|scfQ=BGB094:82662-100949|+	iM14532-RA	exon2	266793	266888	-	96
BGM010	250193	268395	svtype=TRANS|svID=TRANS28237|LGRef=LG18|svLenR=18203|svLenQ=18288|scfQ=BGB094:82662-100949|+	iM14532-RA	exon1	267153	267263	-	111
BGM010	265923	268406	svtype=INVDP_copygain|svID=INVDP28239|LGRef=LG18|svLenR=2484|svLenQ=2491|scfQ=BGB069:610995-613485|+	iM14532-RA	exon3	265810	265932	-	9
BGM010	265923	268406	svtype=INVDP_copygain|svID=INVDP28239|LGRef=LG18|svLenR=2484|svLenQ=2491|scfQ=BGB069:610995-613485|+	iM14532-RA	exon2	266793	266888	-	96
BGM010	265923	268406	svtype=INVDP_copygain|svID=INVDP28239|LGRef=LG18|svLenR=2484|svLenQ=2491|scfQ=BGB069:610995-613485|+	iM14532-RA	exon1	267153	267263	-	111
BGM010	380714	409591	svtype=TRANS|svID=TRANS28243|LGRef=LG18|svLenR=28878|svLenQ=29027|scfQ=BGB013:77053-106079|+	iM14536-RA	exon14	380596	380751	-	37
BGM010	380714	409591	svtype=TRANS|svID=TRANS28243|LGRef=LG18|svLenR=28878|svLenQ=29027|scfQ=BGB013:77053-106079|+	iM14536-RA	exon13	381822	381947	-	126
BGM010	380714	409591	svtype=TRANS|svID=TRANS28243|LGRef=LG18|svLenR=28878|svLenQ=29027|scfQ=BGB013:77053-106079|+	iM14536-RA	exon12	382064	382174	-	111
BGM010	380714	409591	svtype=TRANS|svID=TRANS28243|LGRef=LG18|svLenR=28878|svLenQ=29027|scfQ=BGB013:77053-106079|+	iM14536-RA	exon11	383362	383508	-	147
BGM010	380714	409591	svtype=TRANS|svID=TRANS28243|LGRef=LG18|svLenR=28878|svLenQ=29027|scfQ=BGB013:77053-106079|+	iM14536-RA	exon10	384105	384178	-	74
BGM010	380714	409591	svtype=TRANS|svID=TRANS28243|LGRef=LG18|svLenR=28878|svLenQ=29027|scfQ=BGB013:77053-106079|+	iM14536-RA	exon9	384277	384416	-	140
BGM010	380714	409591	svtype=TRANS|svID=TRANS28243|LGRef=LG18|svLenR=28878|svLenQ=29027|scfQ=BGB013:77053-106079|+	iM14536-RA	exon8	384929	385025	-	97
BGM010	380714	409591	svtype=TRANS|svID=TRANS28243|LGRef=LG18|svLenR=28878|svLenQ=29027|scfQ=BGB013:77053-106079|+	iM14536-RA	exon7	385399	385561	-	163
BGM010	380714	409591	svtype=TRANS|svID=TRANS28243|LGRef=LG18|svLenR=28878|svLenQ=29027|scfQ=BGB013:77053-106079|+	iM14536-RA	exon6	386836	387024	-	189
BGM010	380714	409591	svtype=TRANS|svID=TRANS28243|LGRef=LG18|svLenR=28878|svLenQ=29027|scfQ=BGB013:77053-106079|+	iM14536-RA	exon5	387854	388063	-	210
BGM010	380714	409591	svtype=TRANS|svID=TRANS28243|LGRef=LG18|svLenR=28878|svLenQ=29027|scfQ=BGB013:77053-106079|+	iM14536-RA	exon4	389341	389484	-	144
BGM010	380714	409591	svtype=TRANS|svID=TRANS28243|LGRef=LG18|svLenR=28878|svLenQ=29027|scfQ=BGB013:77053-106079|+	iM14536-RA	exon3	391391	391413	-	23
BGM010	380714	409591	svtype=TRANS|svID=TRANS28243|LGRef=LG18|svLenR=28878|svLenQ=29027|scfQ=BGB013:77053-106079|+	iM14536-RA	exon2	393890	394022	-	133
BGM010	380714	409591	svtype=TRANS|svID=TRANS28243|LGRef=LG18|svLenR=28878|svLenQ=29027|scfQ=BGB013:77053-106079|+	iM14536-RA	exon1	394211	394357	-	147
BGM010	2796501	2798587	svtype=DUP_copygain|svID=DUP19100|LGRef=LG18|svLenR=2087|svLenQ=2087|scfQ=BGB011:3208639-3210725|+	iM14626-RA	exon3	2797105	2798270	+	1166
BGM010	3568142	3571740	svtype=DUP_copygain|svID=DUP19102|LGRef=LG18|svLenR=3599|svLenQ=3657|scfQ=BGB011:3939913-3943569|+	iM14656-RA	exon4	3568366	3568417	-	52
BGM010	3568142	3571740	svtype=DUP_copygain|svID=DUP19102|LGRef=LG18|svLenR=3599|svLenQ=3657|scfQ=BGB011:3939913-3943569|+	iM14656-RA	exon3	3570268	3570488	-	221
BGM010	5619765	5623720	svtype=CPL|svID=CPL35404|LGRef=LG18|svLenR=3956|svLenQ=12|scfQ=BGB011:6074089-6074100|+	iM14721-RA	exon1	5620302	5620995	-	694
BGM010	8646215	8647499	svtype=DUP_copygain|svID=DUP19110|LGRef=LG18|svLenR=1285|svLenQ=1311|scfQ=BGB011:11662314-11663624|+	iM14802-RA	exon3	8646885	8646936	-	52
BGM010	8646215	8647499	svtype=DUP_copygain|svID=DUP19110|LGRef=LG18|svLenR=1285|svLenQ=1311|scfQ=BGB011:11662314-11663624|+	iM14802-RA	exon2	8647325	8647393	-	69
BGM010	8982329	8983450	svtype=DUP_copygain|svID=DUP28329|LGRef=LG18|svLenR=1122|svLenQ=1128|scfQ=BGB001:107383-108510|+	iM14811-RA	exon8	8983318	8983448	-	131
BGM010	11789503	11792691	svtype=TRANS|svID=TRANS28366|LGRef=LG18|svLenR=3189|svLenQ=3131|scfQ=BGB009:5730085-5733215|+	iM14919-RA	exon3	11791120	11791328	-	209
BGM010	11789505	11791540	svtype=DUP_copygain|svID=DUP28367|LGRef=LG18|svLenR=2036|svLenQ=2008|scfQ=BGB002:4578805-4580812|+	iM14919-RA	exon3	11791120	11791328	-	209
BGM010	13578265	13588027	svtype=INVDP_copyloss|svID=INVDP28414|LGRef=LG18|svLenR=9763|svLenQ=9759|scfQ=BGB021:10830510-10840268|+	iM14977-RA	exon1	13584929	13585855	+	927
BGM010	15797788	15799890	svtype=TRANS|svID=TRANS28484|LGRef=LG18|svLenR=2103|svLenQ=2113|scfQ=BGB012:16273844-16275956|+	iM15016-RA	exon1	15799201	15799548	+	348
BGM010	15797790	15799889	svtype=INVDP_copygain|svID=INVDP28485|LGRef=LG18|svLenR=2100|svLenQ=2102|scfQ=BGB005:20590493-20592594|+	iM15016-RA	exon1	15799201	15799548	+	348
BGM010	15797790	15799891	svtype=DUP_copygain|svID=DUP28486|LGRef=LG18|svLenR=2102|svLenQ=2095|scfQ=BGB015:6039946-6042040|+	iM15016-RA	exon1	15799201	15799548	+	348
BGM010	16388633	16411820	svtype=TRANS|svID=TRANS17691|LGRef=LG18|svLenR=23188|svLenQ=24606|scfQ=BGB011:17374578-17399183|+	iM15050-RA	exon2	16400110	16400335	-	226
BGM010	16388633	16411820	svtype=TRANS|svID=TRANS17691|LGRef=LG18|svLenR=23188|svLenQ=24606|scfQ=BGB011:17374578-17399183|+	iM15050-RA	exon1	16400740	16401203	-	464
BGM010	19084379	19086315	svtype=TRANS|svID=TRANS17694|LGRef=LG18|svLenR=1937|svLenQ=1987|scfQ=BGB011:20194452-20196438|+	iM15155-RA	exon4	19085525	19085592	+	68
BGM010	20855100	20862970	svtype=TRANS|svID=TRANS17699|LGRef=LG18|svLenR=7871|svLenQ=7795|scfQ=BGB011:21904833-21912627|+	iM15212-RA	exon6	20858708	20858752	-	45
BGM010	20855100	20862970	svtype=TRANS|svID=TRANS17699|LGRef=LG18|svLenR=7871|svLenQ=7795|scfQ=BGB011:21904833-21912627|+	iM15212-RA	exon5	20859481	20859574	-	94
BGM010	20855100	20862970	svtype=TRANS|svID=TRANS17699|LGRef=LG18|svLenR=7871|svLenQ=7795|scfQ=BGB011:21904833-21912627|+	iM15212-RA	exon4	20861548	20861701	-	154
BGM010	23889259	23897489	svtype=INVTR|svID=INVTR28614|LGRef=LG18|svLenR=8231|svLenQ=8191|scfQ=BGB009:221462-229652|+	iM15320-RA	exon6	23890276	23890384	+	109
BGM010	23889259	23897489	svtype=INVTR|svID=INVTR28614|LGRef=LG18|svLenR=8231|svLenQ=8191|scfQ=BGB009:221462-229652|+	iM15320-RA	exon7	23891014	23891069	+	56
BGM010	24062976	24064813	svtype=INVTR|svID=INVTR28620|LGRef=LG18|svLenR=1838|svLenQ=1850|scfQ=BGB057:118058-119907|+	iM15324-RA	exon1	24063467	24063547	-	81
BGM010	24064996	24105626	svtype=INVTR|svID=INVTR28621|LGRef=LG18|svLenR=40631|svLenQ=43393|scfQ=BGB072:166797-210189|+	iM15325-RA	exon1	24068991	24069110	+	120
BGM010	24064996	24105626	svtype=INVTR|svID=INVTR28621|LGRef=LG18|svLenR=40631|svLenQ=43393|scfQ=BGB072:166797-210189|+	iM15325-RA	exon2	24069802	24069855	+	54
BGM010	24064996	24105626	svtype=INVTR|svID=INVTR28621|LGRef=LG18|svLenR=40631|svLenQ=43393|scfQ=BGB072:166797-210189|+	iM15325-RA	exon3	24069990	24070034	+	45
BGM010	24064996	24105626	svtype=INVTR|svID=INVTR28621|LGRef=LG18|svLenR=40631|svLenQ=43393|scfQ=BGB072:166797-210189|+	iM15326-RA	exon1	24083133	24083840	+	708
BGM010	24064996	24105626	svtype=INVTR|svID=INVTR28621|LGRef=LG18|svLenR=40631|svLenQ=43393|scfQ=BGB072:166797-210189|+	iM15327-RA	exon1	24085328	24085381	+	54
BGM010	24064996	24105626	svtype=INVTR|svID=INVTR28621|LGRef=LG18|svLenR=40631|svLenQ=43393|scfQ=BGB072:166797-210189|+	iM15327-RA	exon2	24085572	24085653	+	82
BGM010	24064996	24105626	svtype=INVTR|svID=INVTR28621|LGRef=LG18|svLenR=40631|svLenQ=43393|scfQ=BGB072:166797-210189|+	iM15327-RA	exon3	24085958	24086064	+	107
BGM010	24064996	24105626	svtype=INVTR|svID=INVTR28621|LGRef=LG18|svLenR=40631|svLenQ=43393|scfQ=BGB072:166797-210189|+	iM15328-RA	exon1	24086164	24086257	+	94
BGM010	24064996	24105626	svtype=INVTR|svID=INVTR28621|LGRef=LG18|svLenR=40631|svLenQ=43393|scfQ=BGB072:166797-210189|+	iM15328-RA	exon2	24086800	24086864	+	65
BGM010	24064996	24105626	svtype=INVTR|svID=INVTR28621|LGRef=LG18|svLenR=40631|svLenQ=43393|scfQ=BGB072:166797-210189|+	iM15328-RA	exon3	24089285	24089416	+	132
BGM010	24064996	24105626	svtype=INVTR|svID=INVTR28621|LGRef=LG18|svLenR=40631|svLenQ=43393|scfQ=BGB072:166797-210189|+	iM15328-RA	exon4	24089570	24089890	+	321
BGM010	24229570	24249166	svtype=TRANS|svID=TRANS28627|LGRef=LG18|svLenR=19597|svLenQ=18775|scfQ=BGB017:19629875-19648649|+	iM15331-RA	exon2	24229666	24229711	+	46
BGM010	24229570	24249166	svtype=TRANS|svID=TRANS28627|LGRef=LG18|svLenR=19597|svLenQ=18775|scfQ=BGB017:19629875-19648649|+	iM15331-RA	exon3	24231289	24231408	+	120
BGM010	24229570	24249166	svtype=TRANS|svID=TRANS28627|LGRef=LG18|svLenR=19597|svLenQ=18775|scfQ=BGB017:19629875-19648649|+	iM15331-RA	exon4	24233841	24233853	+	13
BGM010	24229570	24249166	svtype=TRANS|svID=TRANS28627|LGRef=LG18|svLenR=19597|svLenQ=18775|scfQ=BGB017:19629875-19648649|+	iM15331-RA	exon5	24233915	24233979	+	65
BGM010	24229570	24249166	svtype=TRANS|svID=TRANS28627|LGRef=LG18|svLenR=19597|svLenQ=18775|scfQ=BGB017:19629875-19648649|+	iM15331-RA	exon6	24234099	24234177	+	79
BGM010	24229570	24249166	svtype=TRANS|svID=TRANS28627|LGRef=LG18|svLenR=19597|svLenQ=18775|scfQ=BGB017:19629875-19648649|+	iM15332-RA	exon1	24236182	24236302	+	121
BGM010	24229570	24249166	svtype=TRANS|svID=TRANS28627|LGRef=LG18|svLenR=19597|svLenQ=18775|scfQ=BGB017:19629875-19648649|+	iM15332-RA	exon2	24236860	24237002	+	143
BGM010	24229570	24249166	svtype=TRANS|svID=TRANS28627|LGRef=LG18|svLenR=19597|svLenQ=18775|scfQ=BGB017:19629875-19648649|+	iM15332-RA	exon3	24238401	24238554	+	154
BGM010	24229570	24249166	svtype=TRANS|svID=TRANS28627|LGRef=LG18|svLenR=19597|svLenQ=18775|scfQ=BGB017:19629875-19648649|+	iM15332-RA	exon4	24240725	24240784	+	60
BGM010	24229570	24249166	svtype=TRANS|svID=TRANS28627|LGRef=LG18|svLenR=19597|svLenQ=18775|scfQ=BGB017:19629875-19648649|+	iM15332-RA	exon5	24240942	24241001	+	60
BGM010	24229570	24249166	svtype=TRANS|svID=TRANS28627|LGRef=LG18|svLenR=19597|svLenQ=18775|scfQ=BGB017:19629875-19648649|+	iM15332-RA	exon6	24242897	24243019	+	123
BGM010	24229570	24249166	svtype=TRANS|svID=TRANS28627|LGRef=LG18|svLenR=19597|svLenQ=18775|scfQ=BGB017:19629875-19648649|+	iM15332-RA	exon7	24244431	24244455	+	25
BGM010	24229570	24249166	svtype=TRANS|svID=TRANS28627|LGRef=LG18|svLenR=19597|svLenQ=18775|scfQ=BGB017:19629875-19648649|+	iM15332-RA	exon8	24246794	24246848	+	55
BGM010	24229570	24249166	svtype=TRANS|svID=TRANS28627|LGRef=LG18|svLenR=19597|svLenQ=18775|scfQ=BGB017:19629875-19648649|+	iM15332-RA	exon9	24247365	24247424	+	60
BGM010	24229570	24249166	svtype=TRANS|svID=TRANS28627|LGRef=LG18|svLenR=19597|svLenQ=18775|scfQ=BGB017:19629875-19648649|+	iM15332-RA	exon10	24248628	24248690	+	63
BGM010	24328329	24388162	svtype=INVTR|svID=INVTR28629|LGRef=LG18|svLenR=59834|svLenQ=60500|scfQ=BGB044:763956-824455|+	iM15336-RA	exon4	24359687	24359736	-	50
BGM010	24328329	24388162	svtype=INVTR|svID=INVTR28629|LGRef=LG18|svLenR=59834|svLenQ=60500|scfQ=BGB044:763956-824455|+	iM15336-RA	exon3	24359831	24359844	-	14
BGM010	24328329	24388162	svtype=INVTR|svID=INVTR28629|LGRef=LG18|svLenR=59834|svLenQ=60500|scfQ=BGB044:763956-824455|+	iM15336-RA	exon2	24359931	24359972	-	42
BGM010	24328329	24388162	svtype=INVTR|svID=INVTR28629|LGRef=LG18|svLenR=59834|svLenQ=60500|scfQ=BGB044:763956-824455|+	iM15336-RA	exon1	24360138	24360232	-	95
BGM011	272516	273876	svtype=DUP_copygain|svID=DUP18946|LGRef=LG14|svLenR=1361|svLenQ=1394|scfQ=BGB028:312328-313721|+	iM15350-RA	exon2	271920	272590	-	74
BGM011	272516	273876	svtype=DUP_copygain|svID=DUP18946|LGRef=LG14|svLenR=1361|svLenQ=1394|scfQ=BGB028:312328-313721|+	iM15350-RA	exon1	273792	273816	-	25
BGM011	1372028	1372661	svtype=CPG|svID=CPG22598|LGRef=LG14|svLenR=634|svLenQ=5663|scfQ=BGB028:1445537-1451199|+	iM15386-RA	exon1	1366616	1376213	+	633
BGM011	2176551	2185852	svtype=INVTR|svID=INVTR26051|LGRef=LG14|svLenR=9302|svLenQ=9408|scfQ=BGB012:19892388-19901795|+	iM15419-RA	exon4	2178862	2178975	-	114
BGM011	2176551	2185852	svtype=INVTR|svID=INVTR26051|LGRef=LG14|svLenR=9302|svLenQ=9408|scfQ=BGB012:19892388-19901795|+	iM15419-RA	exon3	2179129	2180765	-	1637
BGM011	2176551	2185852	svtype=INVTR|svID=INVTR26051|LGRef=LG14|svLenR=9302|svLenQ=9408|scfQ=BGB012:19892388-19901795|+	iM15419-RA	exon2	2181201	2182391	-	1191
BGM011	2357379	2359089	svtype=INVTR|svID=INVTR26055|LGRef=LG14|svLenR=1711|svLenQ=1705|scfQ=BGB021:7801683-7803387|+	iM15423-RA	exon2	2357502	2357557	-	56
BGM011	2357379	2359089	svtype=INVTR|svID=INVTR26055|LGRef=LG14|svLenR=1711|svLenQ=1705|scfQ=BGB021:7801683-7803387|+	iM15423-RA	exon1	2358301	2358401	-	101
BGM011	2357380	2359087	svtype=INVDP_copygain|svID=INVDP26056|LGRef=LG14|svLenR=1708|svLenQ=1699|scfQ=BGB014:16145989-16147687|+	iM15423-RA	exon2	2357502	2357557	-	56
BGM011	2357380	2359087	svtype=INVDP_copygain|svID=INVDP26056|LGRef=LG14|svLenR=1708|svLenQ=1699|scfQ=BGB014:16145989-16147687|+	iM15423-RA	exon1	2358301	2358401	-	101
BGM011	8894681	8901875	svtype=TRANS|svID=TRANS26182|LGRef=LG14|svLenR=7195|svLenQ=7166|scfQ=BGB005:21133210-21140375|+	iM15673-RA	exon1	8898844	8899779	+	936
BGM011	8894682	8901136	svtype=INVDP_copygain|svID=INVDP26183|LGRef=LG14|svLenR=6455|svLenQ=6280|scfQ=BGB049:2559672-2565951|+	iM15673-RA	exon1	8898844	8899779	+	936
BGM011	8894682	8901875	svtype=INVDP_copygain|svID=INVDP26184|LGRef=LG14|svLenR=7194|svLenQ=6899|scfQ=BGB001:23343639-23350537|+	iM15673-RA	exon1	8898844	8899779	+	936
BGM011	8894682	8901878	svtype=DUP_copygain|svID=DUP26185|LGRef=LG14|svLenR=7197|svLenQ=7140|scfQ=BGB014:1690086-1697225|+	iM15673-RA	exon1	8898844	8899779	+	936
BGM011	17089750	17099902	svtype=TRANS|svID=TRANS26306|LGRef=LG14|svLenR=10153|svLenQ=9618|scfQ=BGB001:1855116-1864733|+	iM16050-RA	exon1	17091272	17091937	+	666
BGM011	21883448	21885506	svtype=TRANS|svID=TRANS17604|LGRef=LG14|svLenR=2059|svLenQ=2063|scfQ=BGB031:9406053-9408115|+	iM16253-RA	exon1	21883649	21885828	-	1858
BGM011	22326149	22329602	svtype=DUP_copygain|svID=DUP18965|LGRef=LG14|svLenR=3454|svLenQ=3463|scfQ=BGB031:9876474-9879936|+	iM16281-RA	exon1	22328574	22329071	-	498
BGM011	23386003	23409484	svtype=INVTR|svID=INVTR26387|LGRef=LG14|svLenR=23482|svLenQ=23575|scfQ=BGB010:249949-273523|+	iM16320-RA	exon1	23400085	23400163	+	79
BGM011	23386003	23409484	svtype=INVTR|svID=INVTR26387|LGRef=LG14|svLenR=23482|svLenQ=23575|scfQ=BGB010:249949-273523|+	iM16320-RA	exon2	23400611	23400793	+	183
BGM011	23386003	23409484	svtype=INVTR|svID=INVTR26387|LGRef=LG14|svLenR=23482|svLenQ=23575|scfQ=BGB010:249949-273523|+	iM16321-RA	exon1	23405880	23405946	+	67
BGM011	23386003	23409484	svtype=INVTR|svID=INVTR26387|LGRef=LG14|svLenR=23482|svLenQ=23575|scfQ=BGB010:249949-273523|+	iM16321-RA	exon2	23406287	23406410	+	124
BGM011	23397759	23416594	svtype=INVTR|svID=INVTR26388|LGRef=LG14|svLenR=18836|svLenQ=19834|scfQ=BGB039:332430-352263|+	iM16320-RA	exon1	23400085	23400163	+	79
BGM011	23397759	23416594	svtype=INVTR|svID=INVTR26388|LGRef=LG14|svLenR=18836|svLenQ=19834|scfQ=BGB039:332430-352263|+	iM16320-RA	exon2	23400611	23400793	+	183
BGM011	23397759	23416594	svtype=INVTR|svID=INVTR26388|LGRef=LG14|svLenR=18836|svLenQ=19834|scfQ=BGB039:332430-352263|+	iM16321-RA	exon1	23405880	23405946	+	67
BGM011	23397759	23416594	svtype=INVTR|svID=INVTR26388|LGRef=LG14|svLenR=18836|svLenQ=19834|scfQ=BGB039:332430-352263|+	iM16321-RA	exon2	23406287	23406410	+	124
BGM011	23397759	23416594	svtype=INVTR|svID=INVTR26388|LGRef=LG14|svLenR=18836|svLenQ=19834|scfQ=BGB039:332430-352263|+	iM16322-RA	exon1	23410466	23411902	-	1437
BGM011	23454372	23469037	svtype=DUP_copyloss|svID=DUP26389|LGRef=LG14|svLenR=14666|svLenQ=14760|scfQ=BGB050:3202237-3216996|+	iM16323-RA	exon3	23467174	23467262	-	89
BGM011	23454372	23469037	svtype=DUP_copyloss|svID=DUP26389|LGRef=LG14|svLenR=14666|svLenQ=14760|scfQ=BGB050:3202237-3216996|+	iM16323-RA	exon2	23467960	23468153	-	194
BGM011	23454372	23469037	svtype=DUP_copyloss|svID=DUP26389|LGRef=LG14|svLenR=14666|svLenQ=14760|scfQ=BGB050:3202237-3216996|+	iM16323-RA	exon1	23468396	23468412	-	17
BGM011	23465925	23477820	svtype=TRANS|svID=TRANS26390|LGRef=LG14|svLenR=11896|svLenQ=12044|scfQ=BGB036:20545-32588|+	iM16323-RA	exon3	23467174	23467262	-	89
BGM011	23465925	23477820	svtype=TRANS|svID=TRANS26390|LGRef=LG14|svLenR=11896|svLenQ=12044|scfQ=BGB036:20545-32588|+	iM16323-RA	exon2	23467960	23468153	-	194
BGM011	23465925	23477820	svtype=TRANS|svID=TRANS26390|LGRef=LG14|svLenR=11896|svLenQ=12044|scfQ=BGB036:20545-32588|+	iM16323-RA	exon1	23468396	23468412	-	17
BGM011	23495992	23502012	svtype=INVDP_copygain|svID=INVDP19752|LGRef=LG14|svLenR=6021|svLenQ=8665|scfQ=BGB072:467498-476162|+	iM16324-RA	exon1	23496586	23496662	+	77
BGM011	23495992	23502012	svtype=INVDP_copygain|svID=INVDP19752|LGRef=LG14|svLenR=6021|svLenQ=8665|scfQ=BGB072:467498-476162|+	iM16324-RA	exon2	23496896	23496933	+	38
BGM011	23495992	23502012	svtype=INVDP_copygain|svID=INVDP19752|LGRef=LG14|svLenR=6021|svLenQ=8665|scfQ=BGB072:467498-476162|+	iM16324-RA	exon3	23497535	23497626	+	92
BGM011	23495992	23502012	svtype=INVDP_copygain|svID=INVDP19752|LGRef=LG14|svLenR=6021|svLenQ=8665|scfQ=BGB072:467498-476162|+	iM16324-RA	exon4	23497772	23497951	+	180
BGM011	23495992	23502012	svtype=INVDP_copygain|svID=INVDP19752|LGRef=LG14|svLenR=6021|svLenQ=8665|scfQ=BGB072:467498-476162|+	iM16324-RA	exon5	23498075	23498176	+	102
BGM011	23496044	23501319	svtype=INVDP_copygain|svID=INVDP19753|LGRef=LG14|svLenR=5276|svLenQ=8020|scfQ=BGB046:12280-20299|+	iM16324-RA	exon1	23496586	23496662	+	77
BGM011	23496044	23501319	svtype=INVDP_copygain|svID=INVDP19753|LGRef=LG14|svLenR=5276|svLenQ=8020|scfQ=BGB046:12280-20299|+	iM16324-RA	exon2	23496896	23496933	+	38
BGM011	23496044	23501319	svtype=INVDP_copygain|svID=INVDP19753|LGRef=LG14|svLenR=5276|svLenQ=8020|scfQ=BGB046:12280-20299|+	iM16324-RA	exon3	23497535	23497626	+	92
BGM011	23496044	23501319	svtype=INVDP_copygain|svID=INVDP19753|LGRef=LG14|svLenR=5276|svLenQ=8020|scfQ=BGB046:12280-20299|+	iM16324-RA	exon4	23497772	23497951	+	180
BGM011	23496044	23501319	svtype=INVDP_copygain|svID=INVDP19753|LGRef=LG14|svLenR=5276|svLenQ=8020|scfQ=BGB046:12280-20299|+	iM16324-RA	exon5	23498075	23498176	+	102
BGM011	23499128	23508618	svtype=INVDP_copyloss|svID=INVDP26394|LGRef=LG14|svLenR=9491|svLenQ=9585|scfQ=BGB039:255592-265176|+	iM16325-RA	exon1	23503256	23503364	+	109
BGM011	23499128	23508618	svtype=INVDP_copyloss|svID=INVDP26394|LGRef=LG14|svLenR=9491|svLenQ=9585|scfQ=BGB039:255592-265176|+	iM16325-RA	exon2	23504002	23504075	+	74
BGM011	23501349	23525469	svtype=TRANS|svID=TRANS26395|LGRef=LG14|svLenR=24121|svLenQ=24004|scfQ=BGB082:674773-698776|+	iM16325-RA	exon1	23503256	23503364	+	109
BGM011	23501349	23525469	svtype=TRANS|svID=TRANS26395|LGRef=LG14|svLenR=24121|svLenQ=24004|scfQ=BGB082:674773-698776|+	iM16325-RA	exon2	23504002	23504075	+	74
BGM011	23501349	23525469	svtype=TRANS|svID=TRANS26395|LGRef=LG14|svLenR=24121|svLenQ=24004|scfQ=BGB082:674773-698776|+	iM16326-RA	exon1	23512848	23513184	+	337
BGM011	23501349	23525469	svtype=TRANS|svID=TRANS26395|LGRef=LG14|svLenR=24121|svLenQ=24004|scfQ=BGB082:674773-698776|+	iM16326-RA	exon2	23515207	23515233	+	27
BGM011	23501349	23525469	svtype=TRANS|svID=TRANS26395|LGRef=LG14|svLenR=24121|svLenQ=24004|scfQ=BGB082:674773-698776|+	iM16326-RA	exon3	23516027	23516128	+	102
BGM011	23501349	23525469	svtype=TRANS|svID=TRANS26395|LGRef=LG14|svLenR=24121|svLenQ=24004|scfQ=BGB082:674773-698776|+	iM16326-RA	exon4	23517778	23517941	+	164
BGM011	23501349	23525469	svtype=TRANS|svID=TRANS26395|LGRef=LG14|svLenR=24121|svLenQ=24004|scfQ=BGB082:674773-698776|+	iM16326-RA	exon5	23519077	23519191	+	115
BGM011	23501349	23525469	svtype=TRANS|svID=TRANS26395|LGRef=LG14|svLenR=24121|svLenQ=24004|scfQ=BGB082:674773-698776|+	iM16326-RA	exon6	23519470	23519490	+	21
BGM011	23501349	23525469	svtype=TRANS|svID=TRANS26395|LGRef=LG14|svLenR=24121|svLenQ=24004|scfQ=BGB082:674773-698776|+	iM16326-RA	exon7	23519598	23519617	+	20
BGM011	23501349	23525469	svtype=TRANS|svID=TRANS26395|LGRef=LG14|svLenR=24121|svLenQ=24004|scfQ=BGB082:674773-698776|+	iM16326-RA	exon8	23520141	23520228	+	88
BGM011	23501349	23525469	svtype=TRANS|svID=TRANS26395|LGRef=LG14|svLenR=24121|svLenQ=24004|scfQ=BGB082:674773-698776|+	iM16326-RA	exon9	23520450	23520520	+	71
BGM011	23502087	23513431	svtype=INVDP_copygain|svID=INVDP26396|LGRef=LG14|svLenR=11345|svLenQ=12461|scfQ=BGB063:963849-976309|+	iM16325-RA	exon1	23503256	23503364	+	109
BGM011	23502087	23513431	svtype=INVDP_copygain|svID=INVDP26396|LGRef=LG14|svLenR=11345|svLenQ=12461|scfQ=BGB063:963849-976309|+	iM16325-RA	exon2	23504002	23504075	+	74
BGM011	23502087	23513431	svtype=INVDP_copygain|svID=INVDP26396|LGRef=LG14|svLenR=11345|svLenQ=12461|scfQ=BGB063:963849-976309|+	iM16326-RA	exon1	23512848	23513184	+	337
BGM011	23511782	23524208	svtype=INVDP_copygain|svID=INVDP26399|LGRef=LG14|svLenR=12427|svLenQ=12836|scfQ=BGB044:1281310-1294145|+	iM16326-RA	exon1	23512848	23513184	+	337
BGM011	23511782	23524208	svtype=INVDP_copygain|svID=INVDP26399|LGRef=LG14|svLenR=12427|svLenQ=12836|scfQ=BGB044:1281310-1294145|+	iM16326-RA	exon2	23515207	23515233	+	27
BGM011	23511782	23524208	svtype=INVDP_copygain|svID=INVDP26399|LGRef=LG14|svLenR=12427|svLenQ=12836|scfQ=BGB044:1281310-1294145|+	iM16326-RA	exon3	23516027	23516128	+	102
BGM011	23511782	23524208	svtype=INVDP_copygain|svID=INVDP26399|LGRef=LG14|svLenR=12427|svLenQ=12836|scfQ=BGB044:1281310-1294145|+	iM16326-RA	exon4	23517778	23517941	+	164
BGM011	23511782	23524208	svtype=INVDP_copygain|svID=INVDP26399|LGRef=LG14|svLenR=12427|svLenQ=12836|scfQ=BGB044:1281310-1294145|+	iM16326-RA	exon5	23519077	23519191	+	115
BGM011	23511782	23524208	svtype=INVDP_copygain|svID=INVDP26399|LGRef=LG14|svLenR=12427|svLenQ=12836|scfQ=BGB044:1281310-1294145|+	iM16326-RA	exon6	23519470	23519490	+	21
BGM011	23511782	23524208	svtype=INVDP_copygain|svID=INVDP26399|LGRef=LG14|svLenR=12427|svLenQ=12836|scfQ=BGB044:1281310-1294145|+	iM16326-RA	exon7	23519598	23519617	+	20
BGM011	23511782	23524208	svtype=INVDP_copygain|svID=INVDP26399|LGRef=LG14|svLenR=12427|svLenQ=12836|scfQ=BGB044:1281310-1294145|+	iM16326-RA	exon8	23520141	23520228	+	88
[truncated: 6,026 more rows]
