# Supplementary material for: Compatibility between snails and schistosomes: insights from new genetic resources, comparative genomics, and genetic mapping
Source: Commun Biol. 2022 Sep 9;5:940. doi: 10.1038/s42003-022-03844-5 (PMC9463173; doi:10.1038/s42003-022-03844-5)
Supplement: Supplementary file 4 — Supplementary Data 2 [file 42003_2022_3844_MOESM4_ESM.xlsx]

## Sheet: Supplementary Table 4
Supplementary Data 2. Summary of phenotypes and reads mapping of F2 snails and their parents
Library ID	Sample ID	Generation	Phenotype of resistance	body color	Raw reads	iM line_Mapped_Total	iM line_Unique_Map_To_Host	iM line_Unique_Map_To_Sm	iM line_Host_Sm_Shared	iM line_Unique_Map_To_Host%	iM line_Unique_Map_To_Sm%	iM line_Host_Sm_Shared%	iBS90_Mapped_Total	iBS90_Unique_Map_To_Host	iBS90_Unique_Map_To_Sm	iBS90_Host_Sm_Shared	iBS90_Unique_Map_To_Host%	iBS90_Unique_Map_To_Sm%	iBS90_Host_Sm_Shared%
19144D-01-01	SW-F1.1-92	F2	susceptible to schistosomes	albino	5354267	4434415	2177134	1527051	730230	0.490963	0.344364	0.164673	4437399	2180198	1532402	724799	0.491323	0.345338	0.163339
19144D-01-02	SB-F1.1-95	F2	susceptible to schistosomes	pigmentation	5778820	4770598	1971456	1994104	805038	0.413251	0.417999	0.16875	4768445	1969556	2001752	797137	0.413039	0.419791	0.167169
19144D-01-03	SB-F1.1-96	F2	susceptible to schistosomes	pigmentation	6261065	5219190	1875421	2465496	878273	0.359332	0.472391	0.168278	5216397	1872762	2473219	870416	0.359014	0.474124	0.166862
19144D-01-04	SB-F1.1-97	F2	susceptible to schistosomes	pigmentation	5684924	4724914	1496287	2445795	782832	0.31668	0.517638	0.165682	4723178	1494704	2456201	772273	0.316462	0.520031	0.163507
19144D-01-05	SB-F1.1-98	F2	susceptible to schistosomes	pigmentation	432149	359335	67273	228654	63408	0.187215	0.636325	0.176459	359413	67351	229621	62441	0.187392	0.638878	0.17373
19144D-01-06	SB-F1.1-99	F2	susceptible to schistosomes	pigmentation	4978569	4167406	1266265	2197096	704045	0.30385	0.527209	0.168941	4165766	1264896	2205176	695694	0.303641	0.529357	0.167003
19144D-01-07	SB-F1.1-101	F2	susceptible to schistosomes	pigmentation	5718318	4870699	312447	3700821	857431	0.0641483	0.759813	0.176039	4871114	312701	3712069	846344	0.064195	0.762058	0.173748
19144D-01-08	SW-F1.1-103	F2	susceptible to schistosomes	albino	5414360	4529850	1238610	2477879	813361	0.273433	0.547011	0.179556	4529612	1238564	2486461	804587	0.273437	0.548935	0.177628
19144D-01-09	SB-F1.1-108	F2	susceptible to schistosomes	pigmentation	6343187	5248827	1747734	2617253	883840	0.332976	0.498636	0.168388	5246754	1745656	2627128	873970	0.332712	0.500715	0.166573
19144D-01-10	SW-F1.1-110	F2	susceptible to schistosomes	albino	5777722	4834104	1451468	2525060	857576	0.300256	0.522343	0.177401	4831469	1449050	2534402	848017	0.299919	0.524561	0.175519
19144D-01-11	SW-F1.1-115	F2	susceptible to schistosomes	albino	5933162	4954846	1036876	3039168	878802	0.209265	0.613373	0.177362	4955597	1037968	3050403	867226	0.209454	0.615547	0.174999
19144D-01-12	SB-F1.1-116	F2	susceptible to schistosomes	pigmentation	5737010	4773694	1027386	2912109	834199	0.215218	0.610033	0.174749	4774144	1027960	2923363	822821	0.215318	0.612332	0.172349
19144D-01-13	SB-F1.1-124	F2	susceptible to schistosomes	pigmentation	5249212	4357015	1164776	2448462	743777	0.267333	0.561959	0.170708	4355180	1163001	2456442	735737	0.267039	0.564028	0.168934
19144D-01-14	SB-F1.1-135	F2	susceptible to schistosomes	pigmentation	6260226	5268604	1069660	3305226	893718	0.203025	0.627344	0.169631	5267979	1069391	3316578	882010	0.202998	0.629573	0.167429
19144D-01-15	SB-F1.1-136	F2	susceptible to schistosomes	pigmentation	5326177	4460685	806884	2886827	766974	0.180888	0.647171	0.171941	4459703	806280	2894836	758587	0.180792	0.64911	0.170098
19144D-01-16	SB-F1.1-143	F2	susceptible to schistosomes	pigmentation	5468185	4450876	1105856	2590451	754569	0.248458	0.582009	0.169533	4449517	1104693	2599064	745760	0.248273	0.584123	0.167605
19144D-01-17	SB-F1.1-144	F2	susceptible to schistosomes	pigmentation	5694367	4716331	1413114	2508632	794585	0.299621	0.531903	0.168475	4714582	1411488	2519039	784055	0.299388	0.534308	0.166304
19144D-01-18	SW-F1.1-147	F2	susceptible to schistosomes	albino	5463224	4530410	1452689	2340167	737554	0.320653	0.516546	0.162801	4530535	1453141	2344776	732618	0.320744	0.517549	0.161707
19144D-01-19	SB-F1.1-155	F2	susceptible to schistosomes	pigmentation	5526313	4570899	1484675	2341872	744352	0.32481	0.512344	0.162846	4571048	1484970	2345721	740357	0.324864	0.513169	0.161967
19144D-01-20	SB-F1.1-164	F2	susceptible to schistosomes	pigmentation	5668622	4517311	618716	3154710	743885	0.136966	0.69836	0.164674	4517515	618684	3164029	734802	0.136952	0.700391	0.162656
19144D-01-21	SB-F1.1-165	F2	susceptible to schistosomes	pigmentation	5381655	4330543	805085	2815471	709987	0.185909	0.650143	0.163949	4329781	804486	2824576	700719	0.185803	0.65236	0.161837
19144D-01-22	SB-F1.1-200	F2	susceptible to schistosomes	pigmentation	5595021	4627903	1865959	2022594	739350	0.403198	0.437043	0.159759	4630618	1868684	2030275	731659	0.40355	0.438446	0.158005
19144D-01-23	SB-F1.1-202	F2	susceptible to schistosomes	pigmentation	5496388	4532117	1661982	2141060	729075	0.366712	0.472419	0.160869	4530621	1660570	2147311	722740	0.366521	0.473955	0.159523
19144D-01-24	SB-F1.1-203	F2	resistant to schistosomes	pigmentation	11367579	8773165	6733216	548192	1491757	0.767479	0.0624851	0.170036	8775086	6735173	548757	1491156	0.767534	0.0625358	0.169931
19144D-01-25	SB-F1.1-205	F2	susceptible to schistosomes	pigmentation	7179758	5927879	2187098	2823806	916975	0.368951	0.47636	0.154689	5929121	2188552	2831818	908751	0.369119	0.477612	0.153269
19144D-01-26	SB-F1.1-214	F2	susceptible to schistosomes	pigmentation	8792923	7309794	2925114	3276723	1107957	0.400164	0.448265	0.151572	7306456	2922016	3287709	1096731	0.399922	0.449973	0.150104
19144D-01-27	SW-F1.1-217	F2	susceptible to schistosomes	albino	7339867	6041991	2437686	2704370	899935	0.403457	0.447596	0.148947	6040198	2436117	2713197	890884	0.403317	0.44919	0.147493
19144D-01-28	SB-F1.1-251	F2	susceptible to schistosomes	pigmentation	7420392	6190306	2201050	3064614	924642	0.355564	0.495067	0.149369	6190924	2201817	3075525	913582	0.355652	0.49678	0.147568
19144D-01-29	SW-F1.1-252	F2	susceptible to schistosomes	albino	6728238	5573476	1404084	3251459	917933	0.251922	0.583381	0.164697	5574118	1404825	3265855	903438	0.252026	0.585896	0.162077
19144D-01-30	SW-F1.1-256	F2	resistant to schistosomes	albino	7389279	5966559	5107702	14682	844175	0.856055	0.00246071	0.141484	5958551	5099687	14461	844403	0.85586	0.00242693	0.141713
19144D-01-31	RB-F1.1-3	F2	resistant to schistosomes	pigmentation	7752059	6466983	4625273	933279	908431	0.715213	0.144314	0.140472	6474099	4632434	935944	905721	0.715533	0.144567	0.139899
19144D-01-32	RB-F1.1-5	F2	resistant to schistosomes	pigmentation	6669208	5504596	4721076	5299	778221	0.857661	0.00096265	0.141377	5516087	4732540	4899	778648	0.857952	0.00088813	0.141159
19144D-01-33	RW-F1.1-13	F2	resistant to schistosomes	albino	7300773	5489360	4299227	408910	781223	0.783193	0.0744914	0.142316	5488239	4298147	410216	779876	0.783156	0.0747446	0.142099
19144D-01-34	RW-F1.1-16	F2	resistant to schistosomes	albino	7346107	5895284	5060333	25735	809216	0.85837	0.00436535	0.137265	5890555	5055594	25672	809289	0.858254	0.00435816	0.137388
19144D-01-35	RB-F1.1-17	F2	resistant to schistosomes	pigmentation	7680026	6235368	5333879	10146	891343	0.855423	0.00162717	0.14295	6235276	5333785	9903	891588	0.855421	0.00158822	0.142991
19144D-01-36	RB-F1.1-18	F2	resistant to schistosomes	pigmentation	6772586	5418054	4631115	16275	770664	0.854756	0.00300385	0.14224	5419927	4633008	16463	770456	0.85481	0.00303749	0.142152
19144D-01-37	RB-F1.1-22	F2	resistant to schistosomes	pigmentation	7781413	5771048	4895497	41604	833947	0.848286	0.00720909	0.144505	5766032	4890499	42242	833291	0.848157	0.00732601	0.144517
19144D-01-38	RW-F1.1-23	F2	resistant to schistosomes	albino	6915000	5086370	4348621	15999	721750	0.854956	0.00314547	0.141899	5086052	4348344	16136	721572	0.854955	0.0031726	0.141873
19144D-01-39	RW-F1.1-24	F2	resistant to schistosomes	albino	215523	166181	136450	4098	25633	0.821093	0.0246599	0.154247	166154	136423	4082	25649	0.821064	0.0245676	0.154369
19144D-01-40	RW-F1.1-42	F2	resistant to schistosomes	albino	5964279	4829293	4128316	8266	692711	0.854849	0.00171164	0.143439	4824099	4123136	8349	692614	0.854696	0.00173069	0.143574
19144D-01-41	RW-F1.1-72	F2	resistant to schistosomes	albino	6780599	4965314	4256720	18351	690243	0.857291	0.00369584	0.139013	4959849	4251252	18590	690007	0.857133	0.0037481	0.139119
19144D-01-42	RW-F1.1-88	F2	resistant to schistosomes	albino	1550593	1231332	1042635	6197	182500	0.846754	0.00503276	0.148213	1230782	1042076	6226	182480	0.846678	0.00505857	0.148263
19144D-01-43	RW-F1.1-177	F2	resistant to schistosomes	albino	1260504	987222	836941	6038	144243	0.847774	0.00611615	0.14611	985928	835649	6056	144223	0.847576	0.00614244	0.146281
19144D-01-44	RB-F1.1-184	F2	resistant to schistosomes	pigmentation	6248146	5071784	4332511	6684	732589	0.854238	0.00131788	0.144444	5072438	4333155	6669	732614	0.854255	0.00131475	0.14443
19144D-01-45	RB-F1.1-189	F2	resistant to schistosomes	pigmentation	6944874	5533018	4557405	215434	760179	0.823674	0.0389361	0.13739	5535569	4559951	215519	760099	0.823755	0.0389335	0.137312
19144D-01-46	RB-F1.1-190	F2	resistant to schistosomes	pigmentation	6785380	5400436	4575621	11520	813295	0.847269	0.00213316	0.150598	5402913	4578086	12700	812127	0.847337	0.00235058	0.150313
19144D-01-47	RW-F1.1-191	F2	resistant to schistosomes	albino	7481885	6101603	4669217	556545	875841	0.765244	0.0912129	0.143543	6096359	4664037	558698	873624	0.765053	0.0916445	0.143303
19144D-01-48	RB-F1.1-192	F2	resistant to schistosomes	pigmentation	11573023	8714307	7173437	30016	1510854	0.823179	0.00344445	0.173376	8715384	7174550	32745	1508089	0.823205	0.00375715	0.173038
19144D-01-49	RB-F1.1-193	F2	resistant to schistosomes	pigmentation	156930	118441	95259	2500	20682	0.804274	0.0211076	0.174619	118489	95308	2580	20601	0.804362	0.0217742	0.173864
19144D-01-50	RW-F1.1-194	F2	resistant to schistosomes	albino	4201583	3120941	2669962	9949	441030	0.855499	0.00318782	0.141313	3118434	2667488	10118	440828	0.855393	0.00324458	0.141362
19144D-01-51	RB-F1.1-218	F2	resistant to schistosomes	pigmentation	651089	447207	328779	58564	59864	0.735183	0.130955	0.133862	447034	328621	58599	59814	0.735114	0.131084	0.133802
19144D-01-52	RB-F1.1-219	F2	resistant to schistosomes	pigmentation	4360290	3377843	2889843	9274	478726	0.855529	0.00274554	0.141725	3384384	2896356	8972	479056	0.8558	0.002651	0.141549
19144D-01-53	RB-F1.1-222	F2	resistant to schistosomes	pigmentation	3954881	2810787	2382465	23828	404494	0.847615	0.00847734	0.143908	2808523	2380194	24460	403869	0.84749	0.0087092	0.143801
19144D-01-54	RW-F1.1-224	F2	resistant to schistosomes	albino	4459238	3594561	3044300	4334	545927	0.846918	0.00120571	0.151876	3592118	3041882	4346	545890	0.846821	0.00120987	0.151969
19144D-01-55	RW-F1.1-226	F2	resistant to schistosomes	albino	4244946	3309596	2807568	9140	492888	0.848311	0.00276167	0.148927	3311942	2809886	9081	492975	0.84841	0.0027419	0.148848
19144D-01-56	RB-F1.1-232	F2	resistant to schistosomes	pigmentation	3980601	3270421	2786608	2728	481085	0.852064	0.000834143	0.147102	3270156	2786353	2663	481140	0.852055	0.000814334	0.147131
19144D-01-57	RW-F1.1-235	F2	resistant to schistosomes	albino	3892424	3116956	2675233	4816	436907	0.858284	0.0015451	0.140171	3115106	2673400	5025	436681	0.858205	0.00161311	0.140182
19144D-01-58	RB-F1.1-236	F2	resistant to schistosomes	pigmentation	4243678	3516468	3011357	4740	500371	0.856358	0.00134794	0.142294	3519642	3014508	4453	500681	0.856481	0.00126519	0.142253
19144D-01-59	RB-F1.1-244	F2	resistant to schistosomes	pigmentation	4432071	3564371	3044415	6350	513606	0.854124	0.00178152	0.144094	3560870	3040933	6559	513378	0.853986	0.00184197	0.144172
19144D-01-60	RW-F1.1-245	F2	resistant to schistosomes	albino	3956176	3216161	2745944	8276	461941	0.853796	0.00257325	0.143631	3216465	2746231	8384	461850	0.853804	0.00260659	0.143589
19144D-01-61	SB-F1.5-22	F2	susceptible to schistosomes	pigmentation	4192936	3472693	682183	2257541	532969	0.196442	0.650084	0.153474	3471816	681383	2264081	526352	0.196261	0.652132	0.151607
19144D-01-62	SW-F1.5-23	F2	susceptible to schistosomes	albino	4205750	3468083	1873386	1087290	507407	0.540179	0.313513	0.146308	3468953	1874295	1090573	504085	0.540306	0.314381	0.145313
19144D-01-63	SB-F1.5-27	F2	susceptible to schistosomes	pigmentation	3876041	3094452	594523	2016424	483505	0.192125	0.651626	0.156249	3091889	591998	2023579	476312	0.191468	0.65448	0.154052
19144D-01-64	SB-F1.5-31	F2	susceptible to schistosomes	pigmentation	4180428	3478294	1323318	1605256	549720	0.38045	0.461507	0.158043	3478888	1324025	1610376	544487	0.380589	0.4629	0.156512
19144D-01-65	SB-F1.5-57	F2	susceptible to schistosomes	pigmentation	3816993	3133062	1331634	1312759	488669	0.425026	0.419002	0.155972	3130140	1328732	1317248	484160	0.424496	0.420827	0.154677
19144D-01-66	SB-F1.5-60	F2	susceptible to schistosomes	pigmentation	4384171	3663285	1001909	2093900	567476	0.2735	0.571591	0.154909	3662300	1001119	2099511	561670	0.273358	0.573277	0.153365
19144D-01-67	SB-F1.5-61	F2	susceptible to schistosomes	pigmentation	4137484	3440352	991992	1916737	531623	0.28834	0.557134	0.154526	3439601	991408	1920768	527425	0.288233	0.558428	0.153339
19144D-01-68	SW-F1.5-66	F2	susceptible to schistosomes	albino	3580645	2957725	951455	1553363	452907	0.321685	0.525188	0.153127	2957960	951776	1559168	447016	0.321768	0.527109	0.151123
19144D-01-69	SB-F1.5-67	F2	susceptible to schistosomes	pigmentation	3686837	3059063	2019315	594727	445021	0.660109	0.194415	0.145476	3056573	2016839	596657	443077	0.659837	0.195205	0.144959
19144D-01-70	RB-F1.5-39	F2	resistant to schistosomes	pigmentation	4464279	3501641	2989311	8194	504136	0.853689	0.00234005	0.143971	3505064	2992713	8814	503537	0.853825	0.00251465	0.14366
19144D-01-71	RB-F1.5-42	F2	resistant to schistosomes	pigmentation	4134241	3285415	2779282	4928	501205	0.845945	0.00149996	0.152555	3283306	2777159	4919	501228	0.845842	0.00149819	0.15266
19144D-01-72	RB-F1.5-48	F2	resistant to schistosomes	pigmentation	11213636	7139379	5672828	95364	1371187	0.794583	0.0133575	0.19206	7158594	5692053	112826	1353715	0.795136	0.0157609	0.189103
19144D-01-73	RW-F1.5-54	F2	resistant to schistosomes	albino	8662896	6223809	5078693	25893	1119223	0.81601	0.00416031	0.179829	6223864	5078847	27602	1117415	0.816028	0.00443487	0.179537
19144D-01-74	RB-F1.5-55	F2	resistant to schistosomes	pigmentation	8046707	5749279	4619063	84528	1045688	0.803416	0.0147024	0.181882	5743245	4613079	88759	1041407	0.803218	0.0154545	0.181327
19144D-01-75	RB-F1.5-76	F2	resistant to schistosomes	pigmentation	8970887	6698811	5210974	251843	1235994	0.777895	0.0375952	0.184509	6693169	5205351	253538	1234280	0.777711	0.0378801	0.184409
19144D-01-76	SW-F1.6-12	F2	susceptible to schistosomes	albino	8293326	6752629	1007293	4432470	1312866	0.14917	0.656407	0.194423	6751182	1006070	4447870	1297242	0.149021	0.658828	0.19215
19144D-01-77	SW-F1.6-13	F2	susceptible to schistosomes	albino	8125041	6633042	1529839	3804070	1299133	0.230639	0.573503	0.195858	6632111	1529356	3822757	1279998	0.230599	0.576401	0.193
19144D-01-78	SB-F1.6-14	F2	susceptible to schistosomes	pigmentation	7916710	6425353	2025173	3162244	1237936	0.315185	0.492151	0.192664	6425143	2025336	3175447	1224360	0.31522	0.494222	0.190558
19144D-01-79	SB-F1.6-15	F2	susceptible to schistosomes	pigmentation	9684260	7932477	2360015	4076684	1495778	0.297513	0.513923	0.188564	7931136	2359274	4091621	1480241	0.29747	0.515893	0.186637
19144D-01-80	SW-F1.6-17	F2	susceptible to schistosomes	albino	8390905	6863784	2816578	2737450	1309756	0.410354	0.398825	0.190821	6859529	2812733	2748704	1298092	0.410048	0.400713	0.189239
19144D-01-81	SW-F1.6-18	F2	susceptible to schistosomes	albino	8753535	7122261	2328606	3473239	1320416	0.326948	0.48766	0.185393	7121373	2328038	3486515	1306820	0.326909	0.489585	0.183507
19144D-01-82	SB-F1.6-23	F2	susceptible to schistosomes	pigmentation	8956577	7320855	2687366	3229414	1404075	0.367084	0.441125	0.191791	7318536	2685324	3243283	1389929	0.366921	0.44316	0.189919
19144D-01-83	SW-F1.6-24	F2	susceptible to schistosomes	albino	9029523	7382729	2541987	3425366	1415376	0.344315	0.46397	0.191714	7378849	2538346	3440210	1400293	0.344003	0.466226	0.189771
19144D-01-84	SW-F1.6-25	F2	susceptible to schistosomes	albino	9252209	7467276	2883735	3170730	1412811	0.386183	0.424617	0.1892	7465295	2882102	3181850	1401343	0.386067	0.426219	0.187714
19144D-01-85	SB-F1.6-27	F2	susceptible to schistosomes	pigmentation	8486991	6949467	2254595	3372259	1322613	0.324427	0.485254	0.190319	6947984	2253633	3383179	1311172	0.324358	0.48693	0.188713
19144D-01-86	SB-F1.6-30	F2	susceptible to schistosomes	pigmentation	8657027	6969757	3146552	2479830	1343375	0.451458	0.355799	0.192743	6970359	3147423	2489647	1333289	0.451544	0.357176	0.19128
19144D-01-87	SB-F1.6-37	F2	susceptible to schistosomes	pigmentation	8073471	6543945	1952791	3297863	1293291	0.298412	0.503956	0.197632	6543210	1952413	3310341	1280456	0.298388	0.50592	0.195692
19144D-01-88	SW-F1.6-39	F2	susceptible to schistosomes	albino	8618728	6678803	2759479	2631788	1287536	0.41317	0.394051	0.192779	6675866	2756936	2643684	1275246	0.412971	0.396006	0.191023
19144D-01-89	SW-F1.6-41	F2	susceptible to schistosomes	albino	8720734	7121833	2486873	3264123	1370837	0.34919	0.458326	0.192484	7119870	2485316	3281112	1353442	0.349068	0.460839	0.190094
19144D-01-90	SW-F1.6-42	F2	susceptible to schistosomes	albino	7320325	5810356	2216166	2482480	1111710	0.381417	0.427251	0.191333	5811020	2217215	2488602	1105203	0.381553	0.428256	0.190191
19144D-01-91	SB-F1.6-58	F2	susceptible to schistosomes	pigmentation	8042633	6323586	2402329	2715750	1205507	0.3799	0.429464	0.190637	6324540	2403628	2722074	1198838	0.380048	0.430399	0.189553
19144D-01-92	SB-F1.6-110	F2	susceptible to schistosomes	pigmentation	8716567	7078271	1125627	4621385	1331259	0.159026	0.652897	0.188077	7077535	1125133	4640873	1311529	0.158972	0.655719	0.185309
19144D-01-93	SB-F1.6-113	F2	susceptible to schistosomes	pigmentation	6613292	5404660	425002	3966123	1013535	0.0786362	0.733834	0.18753	5404670	425227	3982179	997264	0.0786777	0.736803	0.184519
19144D-01-94	SW-F1.6-114	F2	susceptible to schistosomes	albino	9127037	7280888	2191778	3720511	1368599	0.301032	0.510997	0.187971	7279714	2191058	3736939	1351717	0.300981	0.513336	0.185683
19144D-01-95	SB-F1.6-115	F2	susceptible to schistosomes	pigmentation	7708561	6262864	917137	4168145	1177582	0.146441	0.665533	0.188026	6261304	915578	4183260	1162466	0.146228	0.668113	0.185659
19144D-01-96	SB-F1.6-117	F2	susceptible to schistosomes	pigmentation	11648074	9720724	1841557	6016881	1862286	0.189446	0.618975	0.191579	9720290	1841710	6046016	1832564	0.189471	0.622	0.18853
19144D-01-97	RW-F1.6-60	F2	resistant to schistosomes	albino	5694906	4602720	3849777	7103	745840	0.836413	0.00154322	0.162043	4599574	3846657	7695	745222	0.836307	0.00167298	0.16202
19144D-01-98	RW-F1.6-62	F2	resistant to schistosomes	albino	6119357	4976433	4156248	6367	813818	0.835186	0.00127943	0.163534	4978105	4157963	6161	813981	0.83525	0.00123762	0.163512
19144D-01-99	RW-F1.6-65	F2	resistant to schistosomes	albino	5760621	4646225	3896100	8916	741209	0.838552	0.00191898	0.159529	4648720	3898573	9524	740623	0.838634	0.00204874	0.159318
19144D-01-100	RB-F1.6-67	F2	resistant to schistosomes	pigmentation	6541201	5132890	4245305	22206	865379	0.827079	0.00432622	0.168595	5131644	4244043	24314	863287	0.827034	0.00473805	0.168228
19144D-01-101	RB-F1.6-69	F2	resistant to schistosomes	pigmentation	5620142	4536157	3801850	5130	729177	0.838121	0.00113091	0.160748	4538343	3803971	4807	729565	0.838185	0.0010592	0.160756
19144D-01-102	RB-F1.6-70	F2	resistant to schistosomes	pigmentation	5669320	4556483	3799323	7145	750015	0.833828	0.0015681	0.164604	4557857	3800753	7716	749388	0.83389	0.0016929	0.164417
19144D-01-103	RB-F1.6-71	F2	resistant to schistosomes	pigmentation	5716372	4525202	3780711	12368	732123	0.835479	0.00273314	0.161788	4526801	3782336	13153	731312	0.835543	0.00290558	0.161552
19144D-01-104	RB-F1.6-80	F2	resistant to schistosomes	pigmentation	6101444	4935831	4077601	10592	847638	0.826122	0.00214594	0.171732	4940931	4082691	10883	847357	0.8263	0.00220262	0.171497
19144D-01-105	RB-F1.6-81	F2	resistant to schistosomes	pigmentation	5636375	4504720	3765125	6395	733200	0.835818	0.00141962	0.162763	4500047	3760481	6629	732937	0.835654	0.0014731	0.162873
19144D-01-106	RB-F1.6-82	F2	resistant to schistosomes	pigmentation	7003698	5630136	4680255	16084	933797	0.831286	0.00285677	0.165857	5631182	4681318	16943	932921	0.831321	0.00300878	0.165671
19144D-01-107	RW-F1.6-83	F2	susceptible to schistosomes	albino	6377499	5201696	2504452	1801970	895274	0.481468	0.34642	0.172112	5198144	2500859	1810380	886905	0.481106	0.348274	0.17062
19144D-01-108	RW-F1.6-84	F2	resistant to schistosomes	albino	5912577	4326444	3583827	22347	720270	0.828354	0.00516521	0.166481	4326742	3584167	25182	717393	0.828375	0.00582008	0.165804
19144D-01-109	RW-F1.6-89	F2	resistant to schistosomes	albino	5468247	4223496	2923084	553653	746759	0.692101	0.131089	0.176811	4224814	2924424	556820	743570	0.692202	0.131798	0.176001
19144D-01-110	RW-F1.6-101	F2	resistant to schistosomes	albino	6807784	5496946	4618780	9104	869062	0.840245	0.00165619	0.158099	5503366	4625158	8881	869327	0.840423	0.00161374	0.157963
19144D-01-111	RB-F1.6-104	F2	resistant to schistosomes	pigmentation	6116045	4994561	4187617	6630	800314	0.838435	0.00132744	0.160237	4994741	4187819	6498	800424	0.838446	0.00130097	0.160253
19144D-01-112	RB-F1.6-108	F2	resistant to schistosomes	pigmentation	6400104	5109787	4258592	9890	841305	0.833419	0.0019355	0.164646	5108012	4256817	10079	841116	0.833361	0.00197317	0.164666
19144D-01-113	SW-F2.1-21	F2	susceptible to schistosomes	albino	6205676	5227278	738954	3523832	964492	0.141365	0.674124	0.184511	5227286	738943	3538861	949482	0.141363	0.676998	0.18164
19144D-01-114	SW-F2.1-23	F2	susceptible to schistosomes	albino	5414191	4514460	1597710	2135655	781095	0.353909	0.47307	0.173021	4514023	1597406	2142656	773961	0.353876	0.474667	0.171457
19144D-01-115	SW-F2.1-47	F2	susceptible to schistosomes	albino	5284068	4382292	1572379	2054186	755727	0.358803	0.468747	0.17245	4381493	1571650	2058922	750921	0.358702	0.469913	0.171385
19144D-01-116	RB-F2.1-68	F2	resistant to schistosomes	pigmentation	5473881	4073057	3427389	20332	625336	0.841478	0.00499183	0.15353	4074413	3428778	20428	625207	0.841539	0.00501373	0.153447
19144D-01-117	RW-F2.1-74	F2	susceptible to schistosomes	albino	6038376	4890412	1987270	2073445	829697	0.40636	0.423982	0.169658	4891282	1988141	2081498	821643	0.406466	0.425553	0.167981
19144D-01-118	RB-F2.1-76	F2	resistant to schistosomes	pigmentation	6153837	4880500	4095120	7799	777581	0.839078	0.00159799	0.159324	4882448	4097019	8346	777083	0.839132	0.00170939	0.159158
19144D-01-119	RB-F2.1-77	F2	resistant to schistosomes	pigmentation	6278899	4955197	4175996	9501	769700	0.842751	0.00191738	0.155332	4951101	4171889	9638	769574	0.842618	0.00194664	0.155435
19144D-01-120	RB-F2.1-78	F2	resistant to schistosomes	pigmentation	11427437	9289735	6618429	1015345	1655961	0.712445	0.109298	0.178257	9289366	6618049	1021677	1649640	0.712433	0.109984	0.177584
19144D-01-121	RB-F2.1-81	F2	resistant to schistosomes	pigmentation	10989653	8473839	7014450	27048	1432341	0.827777	0.00319194	0.169031	8476095	7016601	29716	1429778	0.827811	0.00350586	0.168684
19144D-01-122	RW-F2.1-82	F2	resistant to schistosomes	albino	11197855	8782593	7256527	21775	1504291	0.82624	0.00247934	0.171281	8782144	7256052	23372	1502720	0.826228	0.00266131	0.171111
19144D-01-123	M81G1	Parent	susceptible to schistosomes	albino	11744832	9679443	8048504	8179	1622760	0.831505	0.000844987	0.16765	9634449	8003724	10033	1620692	0.83074	0.00104137	0.168218
19144D-01-124	M81G2	Parent	susceptible to schistosomes	albino	9572868	7901629	6557419	7436	1336774	0.829882	0.000941072	0.169177	7874969	6530919	9173	1334877	0.829326	0.00116483	0.169509
19144D-01-125	B27G1	Parent	resistant to schistosomes	pigmentation	7573031	5840972	4845625	15049	980298	0.829592	0.00257645	0.167831	5855868	4860388	14794	980686	0.830003	0.00252635	0.167471
19144D-01-126	B27G2	Parent	resistant to schistosomes	pigmentation	11528018	9440720	7858865	5029	1576826	0.832443	0.000532692	0.167024	9462001	7879925	3101	1578975	0.832797	0.000327732	0.166875
Note: Three types of mapped reads were counted: reads uniquely mapped to iM line or iBS90 snails, reads uniquely mapped to parasite Schistosoma mansoni and shared reads that could be mapped to both host and parasite. The percentages of the three types of mapped reads were calculated against the total mapped reads.
