# Supplementary material for: Compatibility between snails and schistosomes: insights from new genetic resources, comparative genomics, and genetic mapping
Source: Commun Biol. 2022 Sep 9;5:940. doi: 10.1038/s42003-022-03844-5 (PMC9463173; doi:10.1038/s42003-022-03844-5)
Supplement: Supplementary file 5 — Supplementary Data 3 [file 42003_2022_3844_MOESM5_ESM.xlsx]

## Sheet: Supplementary Table 5
Supplementary Data 3. Genotypes of 4 parents and 116 F2 individuals at 966 SNP loci in the 18 linkage groups (LGs). A: homozygous genotype of iM line; B: homozygous genotype of BS90; H: heterozygous genotype
no.	SNP marker	Scaffold	Position	Linkage group	Genetic distance (cM)	M81G1	M81G2	B27G1	B27G2	19144D-01-33	19144D-01-34	19144D-01-43	19144D-01-47	19144D-01-50	19144D-01-54	19144D-01-55	19144D-01-38	19144D-01-57	19144D-01-60	19144D-01-40	19144D-01-41	19144D-01-42	19144D-01-73	19144D-01-110	19144D-01-97	19144D-01-98	19144D-01-99	19144D-01-108	19144D-01-109	19144D-01-122	19144D-01-24	19144D-01-44	19144D-01-105	19144D-01-45	19144D-01-106	19144D-01-46	19144D-01-116	19144D-01-48	19144D-01-118	19144D-01-119	19144D-01-120	19144D-01-52	19144D-01-121	19144D-01-37	19144D-01-53	19144D-01-56	19144D-01-58	19144D-01-59	19144D-01-31
1	m1-655625	BGM001	655625	LG1	0	A	A	B	B	B	A	H	H	B	H	A	B	A	H	A	H	H	B	B	A	H	A	H	H	H	H	A	H	A	H	H	H	B	H	H	H	A	B	A	H	H	H	B	A
2	m1-968750	BGM001	968750	LG1	0	A	A	B	B	B	A	X	H	B	H	A	B	A	H	A	H	H	B	B	A	H	A	X	H	H	H	A	H	A	H	H	H	B	H	H	H	A	B	A	H	H	H	B	A
3	m1-1799033	BGM001	1799033	LG1	2.6989	A	A	B	B	B	A	H	H	B	H	H	B	A	H	A	H	X	B	B	X	H	A	H	H	A	H	X	H	A	H	H	H	B	H	H	H	X	X	A	H	H	H	B	H
4	m1-2111701	BGM001	2111701	LG1	4.8516	A	A	B	B	B	A	H	H	B	H	H	B	A	H	A	H	H	B	B	A	H	A	H	H	A	H	A	H	A	H	H	H	B	H	H	H	A	B	A	H	H	H	B	H
5	m1-2992493	BGM001	2992493	LG1	6.72	A	A	B	B	B	A	H	H	B	H	H	B	A	H	A	H	X	B	B	A	H	A	H	H	A	H	A	H	A	H	H	H	B	H	H	H	A	B	A	H	H	H	B	H
6	m1-3231066	BGM001	3231066	LG1	6.72	A	A	B	B	B	A	X	H	B	H	H	B	A	H	A	H	H	B	B	A	H	A	H	H	A	H	A	H	A	H	H	H	B	H	H	H	A	B	A	H	H	H	B	H
7	m1-4197388	BGM001	4197388	LG1	8.7006	A	A	B	B	B	A	H	H	B	H	H	B	A	H	A	H	H	B	B	A	H	A	H	H	A	H	A	H	A	H	H	H	B	H	H	H	A	B	A	H	H	H	B	H
8	m1-5261498	BGM001	5261498	LG1	26.7618	A	A	B	B	B	A	X	B	B	H	B	H	A	H	A	B	H	H	H	B	B	A	H	B	H	A	H	H	B	H	H	H	B	X	H	H	H	B	A	B	H	B	B	H
9	m1-5315421	BGM001	5315421	LG1	27.7101	A	A	B	B	B	A	H	B	B	H	B	H	A	H	A	B	H	H	H	B	B	A	H	B	H	H	H	H	B	H	H	H	B	H	H	H	H	B	A	B	H	B	B	H
10	m1-5915528	BGM001	5915528	LG1	29.5143	A	A	B	B	B	A	X	B	B	H	B	H	A	H	A	B	H	H	H	B	B	A	H	B	H	H	H	H	B	H	H	H	B	H	H	H	H	B	A	B	H	B	B	H
11	m1-6881409	BGM001	6881409	LG1	34.7184	A	A	B	B	B	A	A	B	B	H	B	H	H	H	A	B	H	H	H	B	B	H	H	B	H	H	H	H	B	H	B	H	B	H	H	H	B	B	A	B	H	B	B	H
12	m1-7928790	BGM001	7928790	LG1	35.7337	A	A	B	B	B	A	A	B	B	H	B	H	H	H	A	B	H	H	H	B	B	H	H	B	H	H	H	H	B	H	B	H	B	H	H	H	B	B	A	B	H	H	B	H
13	m1-8623511	BGM001	8623511	LG1	37.909	A	A	B	B	B	A	A	H	B	H	B	H	H	H	H	B	X	H	H	B	B	H	H	B	H	H	H	H	B	H	B	H	B	H	H	H	B	B	A	B	H	H	B	H
14	m1-9207449	BGM001	9207449	LG1	39.5721	A	A	B	B	B	X	A	H	B	H	B	H	H	H	H	B	X	H	H	B	B	H	H	B	H	H	H	H	B	H	B	H	B	H	H	H	B	H	A	B	H	X	B	H
15	m1-9508343	BGM001	9508343	LG1	44.7372	A	A	B	B	B	A	X	H	B	H	B	H	H	H	X	B	H	H	H	X	B	X	H	B	X	H	H	H	X	H	H	H	B	H	H	H	X	H	A	B	H	H	B	H
16	m1-10148630	BGM001	10148630	LG1	49.4332	A	A	B	B	B	H	A	H	B	H	B	H	H	H	H	B	H	H	H	B	B	H	H	B	H	H	H	H	B	H	H	H	B	H	H	H	B	H	H	B	H	H	B	H
17	m1-10647135	BGM001	10647135	LG1	53.4576	A	A	B	B	B	H	A	H	B	H	B	H	H	H	H	B	H	H	H	B	B	H	H	B	H	A	H	H	B	H	H	H	H	H	H	A	B	H	H	B	H	H	B	H
18	m1-11268294	BGM001	11268294	LG1	56.8322	A	A	B	B	B	H	A	H	B	H	B	H	H	H	H	B	H	H	H	B	B	H	H	B	H	A	H	H	B	H	H	H	H	H	H	A	B	H	H	B	H	H	B	H
19	m1-12355870	BGM001	12355870	LG1	60.6714	A	A	B	B	B	H	A	H	B	H	B	H	H	H	H	B	H	H	H	B	B	H	H	B	H	H	H	H	B	H	H	H	H	H	H	H	B	H	H	B	H	H	B	H
20	m1-13399860	BGM001	13399860	LG1	63.215	A	A	B	B	B	H	A	H	B	H	B	H	H	H	H	B	A	H	H	B	B	H	H	B	H	H	H	H	B	H	H	H	H	H	H	H	B	H	H	B	H	H	B	H
21	m1-14278472	BGM001	14278472	LG1	63.702	A	A	B	B	B	H	A	H	B	H	B	H	H	H	H	B	A	H	H	B	B	H	H	B	H	H	H	H	B	H	H	H	H	H	H	H	B	H	H	B	H	H	B	H
22	m1-14906004	BGM001	14906004	LG1	64.569	A	A	B	B	B	H	A	H	B	H	B	H	H	H	H	B	A	H	H	B	B	H	H	B	H	H	H	H	B	H	H	H	H	H	H	H	B	H	H	B	H	H	B	H
23	m1-16050156	BGM001	16050156	LG1	65.0051	A	A	B	B	B	H	A	H	B	H	B	H	H	H	H	B	A	H	H	B	B	H	H	B	H	H	H	H	B	H	H	H	H	H	H	H	B	H	H	B	H	H	B	H
24	m1-17053255	BGM001	17053255	LG1	65.9456	A	A	B	B	B	H	X	H	B	H	B	H	H	H	H	B	X	H	H	B	B	H	H	B	H	H	H	H	B	H	H	H	H	H	H	H	B	H	H	B	H	H	B	H
25	m1-17725996	BGM001	17725996	LG1	65.9456	A	A	B	B	B	H	H	H	B	H	B	H	H	H	H	B	A	H	H	B	B	H	H	B	H	H	H	H	B	H	H	H	H	H	H	H	B	H	H	B	H	H	B	H
26	m1-20764525	BGM001	20764525	LG1	65.9456	A	A	B	B	B	H	X	H	B	H	B	H	H	H	H	B	A	H	H	B	B	H	H	B	H	H	H	H	B	H	H	H	H	H	H	H	B	H	H	B	H	H	B	H
27	m1-21767947	BGM001	21767947	LG1	65.9456	A	A	B	B	B	H	H	H	B	H	B	H	H	H	H	B	X	H	H	B	B	H	H	B	H	H	H	H	B	H	H	H	H	H	X	H	B	H	H	B	H	H	B	H
28	m1-22823184	BGM001	22823184	LG1	67.0286	A	A	B	B	B	H	A	H	B	H	B	H	H	H	H	B	A	H	H	B	B	H	H	B	H	H	H	H	B	H	H	X	H	H	H	H	B	H	H	B	H	H	B	H
29	m1-23318591	BGM001	23318591	LG1	67.0286	A	A	B	B	B	H	X	H	B	H	B	H	H	H	H	B	A	H	H	B	B	H	H	B	H	H	H	H	B	H	H	B	H	H	H	H	B	H	H	B	H	H	B	H
30	m1-23381074	BGM001	23381074	LG1	68.0355	A	A	B	B	B	H	A	H	B	H	B	H	H	H	H	B	X	H	H	B	B	H	H	B	H	H	H	H	B	H	H	H	H	H	H	H	B	H	H	B	H	H	B	H
31	m1-25285315	BGM001	25285315	LG1	69.6137	A	A	B	B	B	H	A	H	B	H	B	H	H	H	H	B	H	H	H	B	B	H	H	B	H	H	H	H	B	H	H	H	H	H	H	H	B	H	H	B	H	H	B	H
32	m1-25386710	BGM001	25386710	LG1	70.0913	A	A	B	B	B	H	A	H	B	H	B	H	H	H	H	B	H	H	H	B	B	H	H	B	H	H	H	H	B	H	H	H	H	H	H	H	B	H	X	B	H	H	B	H
33	m1-27771260	BGM001	27771260	LG1	73.158	A	A	B	B	B	H	H	H	B	H	B	H	H	H	H	B	H	H	H	B	B	H	H	B	H	H	H	X	B	H	H	H	H	H	H	H	B	H	H	B	H	H	B	H
34	m1-28836467	BGM001	28836467	LG1	74.2414	A	A	B	B	B	H	X	H	B	X	B	H	H	H	H	B	H	H	H	B	B	H	H	B	H	H	H	H	B	H	H	H	H	H	H	H	B	H	H	B	H	H	B	H
35	m1-30505926	BGM001	30505926	LG1	74.2414	A	A	B	B	B	H	X	H	B	H	B	H	H	H	H	B	X	H	H	B	B	H	H	B	H	H	H	H	B	H	H	H	H	H	H	H	B	H	H	B	H	H	B	H
36	m1-32046523	BGM001	32046523	LG1	75.6839	A	A	B	B	B	H	H	H	B	H	B	H	H	H	H	B	H	H	H	B	B	H	H	B	H	H	H	H	B	H	H	H	H	H	H	H	B	H	H	B	H	H	B	H
37	m1-32972609	BGM001	32972609	LG1	76.6067	A	A	B	B	B	X	H	H	B	H	B	X	H	H	H	B	H	H	H	B	B	H	H	B	H	H	H	H	B	H	H	H	H	H	H	H	B	H	H	B	H	H	B	H
38	m1-33095706	BGM001	33095706	LG1	78.4989	A	A	B	B	B	H	A	H	B	H	B	H	H	H	H	B	H	H	H	B	B	H	H	B	H	H	H	H	B	H	H	H	H	H	H	H	B	H	H	B	H	H	B	H
39	m1-33196973	BGM001	33196973	LG1	82.2262	A	A	B	B	B	A	A	H	B	H	B	A	H	H	A	B	H	H	H	B	B	H	H	B	H	H	A	H	B	H	H	H	H	H	H	H	B	H	H	B	H	H	B	H
40	m1-33597897	BGM001	33597897	LG1	84.4885	A	A	B	B	B	A	A	H	B	H	B	A	H	H	A	B	H	H	H	B	B	H	H	B	H	H	A	H	B	H	H	H	H	H	H	H	B	H	H	B	H	H	B	H
41	m1-33598375	BGM001	33598375	LG1	88.4399	A	A	B	B	B	H	X	H	B	H	B	H	H	H	H	B	H	H	H	B	B	H	H	B	H	H	H	H	B	H	H	H	H	H	H	H	B	H	H	B	H	H	B	H
42	m1-35496678	BGM001	35496678	LG1	89.9254	A	A	B	B	B	H	A	H	B	H	B	H	H	H	H	B	A	H	H	B	B	H	H	B	H	H	H	H	B	H	H	H	H	H	H	H	B	H	H	B	H	H	B	H
43	m1-37044748	BGM001	37044748	LG1	90.8485	A	A	B	B	B	H	A	H	B	H	B	H	H	H	H	B	A	H	H	B	B	H	H	B	H	H	H	H	B	H	H	H	H	H	H	H	B	H	H	B	H	H	B	H
44	m1-37539340	BGM001	37539340	LG1	91.3401	A	A	B	B	B	H	A	H	B	H	B	H	H	H	H	B	A	H	H	B	B	X	H	B	H	H	H	H	B	H	H	H	H	H	H	H	B	H	X	B	H	H	B	H
45	m1-38256017	BGM001	38256017	LG1	92.8107	A	A	B	B	B	H	H	X	B	H	B	H	H	H	H	B	A	H	H	B	B	H	H	B	H	H	H	H	B	H	H	H	H	H	H	H	B	H	H	B	H	H	B	H
46	m1-38865482	BGM001	38865482	LG1	93.2666	A	A	B	B	B	H	H	H	B	H	B	H	H	H	H	B	X	H	H	B	B	H	H	B	H	H	H	H	B	H	H	H	H	H	H	H	B	H	H	B	H	H	B	H
47	m1-39724124	BGM001	39724124	LG1	96.7482	A	A	B	B	B	H	A	H	B	H	B	H	H	H	H	B	A	H	H	B	B	H	H	B	H	H	H	H	B	H	H	H	H	H	H	H	B	H	H	B	H	H	B	H
48	m1-40660529	BGM001	40660529	LG1	97.7061	A	A	B	B	B	H	A	H	B	H	B	H	H	H	H	B	A	H	H	B	B	H	H	B	H	H	H	H	B	H	H	H	H	H	H	H	B	H	H	B	H	H	B	H
49	m1-40868939	BGM001	40868939	LG1	101.996	A	A	B	B	B	H	A	H	B	H	B	H	H	H	H	B	H	H	H	B	B	H	H	B	H	H	H	H	B	H	H	H	H	H	H	H	B	H	H	B	H	H	B	H
50	m1-41141591	BGM001	41141591	LG1	102.945	A	A	B	B	B	H	A	X	B	H	B	H	H	H	H	B	H	H	H	B	B	H	H	B	H	H	H	H	B	H	H	H	H	H	H	H	B	H	H	B	H	H	B	H
51	m1-42389219	BGM001	42389219	LG1	104.576	A	A	B	B	B	H	A	H	B	H	B	H	H	H	H	B	X	H	H	B	B	H	H	B	H	H	H	H	B	H	H	H	H	H	H	H	B	H	H	B	H	H	B	H
52	m1-42759416	BGM001	42759416	LG1	107.738	A	A	B	B	B	H	B	X	B	H	B	H	H	H	H	B	X	H	H	B	B	H	H	B	H	H	X	H	B	H	H	H	H	H	X	A	B	H	X	X	H	H	B	H
53	m1-43428897	BGM001	43428897	LG1	110.573	A	A	B	B	B	H	X	H	B	H	B	H	H	H	H	B	H	H	H	B	B	H	H	B	H	H	H	H	B	H	H	H	H	H	H	A	B	H	H	B	H	H	B	H
54	m1-44679341	BGM001	44679341	LG1	113.068	A	A	B	B	B	H	X	H	B	H	B	H	H	H	H	B	X	H	H	B	B	H	H	B	H	H	H	H	B	H	H	H	H	H	H	H	B	H	H	B	H	H	B	H
55	m1-45627999	BGM001	45627999	LG1	113.068	A	A	B	B	B	H	X	H	B	H	B	H	H	H	H	B	A	H	H	B	B	H	X	B	H	H	H	H	B	H	H	H	H	H	H	H	B	H	H	B	H	H	B	H
56	m1-45889285	BGM001	45889285	LG1	114.253	A	A	B	B	B	A	X	H	B	H	B	H	H	H	A	B	A	H	H	B	B	H	X	B	H	H	H	H	B	H	H	H	H	H	H	H	B	H	H	B	H	H	B	H
57	m1-46180288	BGM001	46180288	LG1	117.513	A	A	B	B	B	A	H	H	B	H	B	H	H	H	A	B	X	H	H	B	B	H	H	B	H	H	H	H	B	H	H	H	H	H	H	H	B	H	H	B	H	H	B	H
58	m1-46341158	BGM001	46341158	LG1	119.013	A	A	B	B	X	A	A	H	B	H	B	H	H	H	A	B	A	H	H	B	B	H	H	B	H	H	H	H	B	H	H	H	H	H	H	H	B	H	H	B	H	H	B	H
59	m1-46953518	BGM001	46953518	LG1	121.847	A	A	B	B	B	H	X	H	B	H	B	H	H	H	H	B	H	H	H	B	B	H	H	B	H	H	H	H	B	H	H	X	H	H	H	H	B	H	H	B	H	H	B	H
60	m1-48138063	BGM001	48138063	LG1	121.847	A	A	B	B	B	H	X	H	B	H	B	H	H	H	H	B	H	H	H	B	B	H	H	B	H	H	H	H	B	H	H	H	H	H	H	H	B	H	H	B	H	H	B	H
61	m1-48766261	BGM001	48766261	LG1	121.847	A	A	B	B	B	H	A	H	B	H	B	H	H	H	H	B	H	H	H	B	B	H	H	B	H	H	H	H	B	H	H	H	H	H	H	H	B	H	H	B	H	H	B	H
62	m1-49601904	BGM001	49601904	LG1	122.348	A	A	B	B	B	H	A	H	B	H	B	H	H	H	H	B	H	H	H	B	B	H	H	B	H	H	H	H	B	H	H	H	H	H	H	H	B	H	H	B	H	X	B	H
63	m1-50023334	BGM001	50023334	LG1	122.348	A	A	B	B	B	H	A	H	B	H	B	H	H	H	H	B	H	H	H	B	B	H	H	B	H	H	H	H	B	H	X	H	H	H	H	H	B	H	H	B	H	H	B	H
64	m1-51409911	BGM001	51409911	LG1	123.397	A	A	B	B	B	H	A	H	B	H	B	H	X	H	H	B	X	H	H	B	B	H	H	B	H	H	H	H	B	H	H	H	H	H	H	H	B	H	H	B	H	H	B	H
65	m1-52105628	BGM001	52105628	LG1	123.995	A	A	B	B	B	H	A	H	B	H	B	H	X	H	H	B	X	H	H	B	B	H	H	B	H	H	H	H	B	H	H	H	H	H	H	H	B	H	H	B	H	X	B	H
66	m1-52956235	BGM001	52956235	LG1	124.63	A	A	B	B	B	H	X	H	B	H	B	H	H	H	H	B	X	H	H	B	B	H	H	B	H	H	H	H	B	H	H	H	H	X	H	H	B	H	H	B	H	H	B	H
67	m1-53201102	BGM001	53201102	LG1	128.677	A	A	B	B	B	H	X	H	B	H	B	H	X	H	H	B	X	H	H	B	B	A	H	B	H	H	H	H	B	H	H	H	H	A	A	H	B	A	H	B	H	H	B	H
68	m1-53535183	BGM001	53535183	LG1	130.906	A	A	B	B	B	H	A	H	B	H	B	H	X	H	H	B	X	H	H	B	B	A	H	B	H	H	H	H	B	H	H	H	H	A	A	H	B	A	H	B	H	H	B	H
69	m1-55080823	BGM001	55080823	LG1	134.809	A	A	B	B	B	H	X	H	B	H	B	H	X	H	H	B	H	H	H	B	B	H	H	B	H	H	H	H	B	H	H	H	H	H	H	H	B	H	X	B	H	H	B	X
70	m1-56961397	BGM001	56961397	LG1	135.337	A	A	B	B	B	H	A	H	B	H	B	H	H	H	H	B	X	H	H	B	B	H	H	B	H	H	H	H	B	H	H	H	H	H	H	H	B	H	H	B	H	H	B	H
71	m1-59711280	BGM001	59711280	LG1	135.819	A	A	B	B	B	H	A	H	B	H	B	H	H	H	H	B	H	H	H	B	B	H	H	B	H	H	H	H	B	H	H	H	H	H	H	H	B	H	H	B	H	H	B	H
72	m1-60098763	BGM001	60098763	LG1	139.681	A	A	B	B	B	H	A	X	X	H	B	X	X	H	H	B	A	X	H	X	B	H	X	B	X	H	H	H	B	H	H	X	A	X	H	H	B	H	H	B	H	H	B	X
73	m1-60179290	BGM001	60179290	LG1	140.52	A	A	B	B	B	H	X	H	B	H	B	H	H	H	H	B	X	H	H	B	B	H	H	B	X	H	H	H	B	H	H	H	H	H	X	H	B	H	H	B	H	H	B	H
74	m7-299799	BGM007	299799	LG1	141.735	A	A	B	B	B	H	X	H	B	H	B	H	H	H	H	B	X	H	H	B	B	H	H	B	H	H	H	H	B	H	H	H	H	H	H	H	B	H	H	B	H	H	B	H
75	m7-563553	BGM007	563553	LG1	143.331	A	A	B	B	B	H	A	H	B	H	B	A	H	H	H	B	H	H	H	B	B	H	H	B	H	H	H	H	B	H	H	H	H	A	H	H	B	H	H	B	H	H	B	H
76	m7-1087203	BGM007	1087203	LG1	143.864	A	A	B	B	B	H	A	H	B	H	B	A	H	H	H	B	X	H	H	B	B	H	H	B	H	H	H	H	B	H	H	H	H	X	H	H	B	H	H	B	H	H	B	H
77	m7-2258294	BGM007	2258294	LG1	144.404	A	A	B	B	B	H	A	H	B	H	B	H	H	H	H	B	H	H	H	B	B	H	X	B	H	H	H	H	B	H	H	X	H	H	H	H	B	H	H	B	H	H	B	H
78	m7-3127341	BGM007	3127341	LG1	145.381	A	A	B	B	B	H	A	H	B	H	B	H	H	H	H	B	A	H	H	B	B	H	H	B	H	H	H	H	B	H	H	H	H	H	H	H	B	H	H	B	H	H	B	H
79	m7-3511884	BGM007	3511884	LG1	145.381	A	A	B	B	B	H	A	H	B	H	B	H	H	H	X	B	A	H	H	B	B	H	H	B	H	H	H	H	B	H	H	H	H	H	H	H	B	H	H	B	H	H	B	H
80	m7-4461613	BGM007	4461613	LG1	146.322	A	A	B	B	B	H	X	H	B	H	B	H	H	H	H	B	H	H	H	B	B	H	H	B	H	H	H	H	B	H	H	H	H	H	H	H	B	H	H	B	H	H	B	H
81	m7-4847019	BGM007	4847019	LG1	147.299	A	A	B	B	B	H	A	H	B	H	B	H	A	H	H	B	H	H	H	B	B	H	X	B	H	H	H	H	B	H	H	H	H	H	H	H	B	H	H	B	H	H	B	H
82	m7-5576530	BGM007	5576530	LG1	148.248	A	A	B	B	B	H	A	H	B	H	B	H	A	H	H	B	H	H	H	B	B	H	X	B	H	H	H	H	B	H	H	H	H	H	H	H	B	H	H	B	H	H	B	H
83	m7-5757209	BGM007	5757209	LG1	149.235	A	A	B	B	B	H	X	H	B	X	B	H	H	H	H	B	A	H	H	B	B	H	H	B	H	H	H	H	B	H	H	H	H	H	H	H	B	H	H	B	H	H	B	H
84	m7-6579083	BGM007	6579083	LG1	150.262	A	A	B	B	B	H	A	H	B	H	B	H	H	H	H	B	A	H	H	B	B	H	H	B	H	H	H	H	B	H	H	H	H	H	H	H	B	H	H	B	H	H	B	H
85	m7-8327520	BGM007	8327520	LG1	151.3	A	A	B	B	B	H	A	H	B	H	B	H	H	H	H	B	A	H	H	B	B	H	H	B	H	H	H	H	B	H	H	H	H	H	H	H	B	H	H	B	H	H	B	H
86	m7-9269889	BGM007	9269889	LG1	151.3	A	A	B	B	B	H	A	H	B	H	B	H	H	H	H	B	X	H	H	B	B	H	H	B	H	H	H	H	B	H	H	H	H	H	H	H	B	H	H	B	H	H	B	H
87	m7-10661107	BGM007	10661107	LG1	152.268	A	A	B	B	B	H	A	H	B	H	B	H	H	H	H	B	A	H	H	B	B	H	H	B	H	H	H	H	B	H	H	H	H	H	H	H	B	H	H	B	H	H	B	H
88	m7-13085962	BGM007	13085962	LG1	153.657	A	A	B	B	B	H	A	H	B	H	B	H	H	H	H	B	X	H	H	B	B	H	H	B	H	H	H	H	B	H	H	H	H	H	H	H	B	H	H	B	H	H	B	H
89	m7-14117861	BGM007	14117861	LG1	157.242	A	A	B	B	H	H	X	H	X	H	B	H	H	H	H	X	A	X	H	B	B	H	H	X	H	H	H	H	X	H	H	H	H	H	X	H	B	X	H	X	H	H	B	H
90	m7-17571943	BGM007	17571943	LG1	160.215	A	A	B	B	H	H	A	H	B	H	B	H	H	H	H	B	X	B	H	B	H	H	H	B	H	H	H	H	B	H	H	H	H	H	H	H	B	H	H	B	H	H	B	H
91	m7-18464494	BGM007	18464494	LG1	162.039	A	A	B	B	H	H	H	H	B	H	B	H	H	H	H	B	H	B	H	B	H	H	H	B	H	H	H	H	B	H	H	H	H	H	H	H	B	H	H	B	H	H	B	H
92	m7-19675663	BGM007	19675663	LG1	162.039	A	A	B	B	H	H	H	H	B	H	B	H	H	H	H	B	H	B	H	B	H	H	H	B	H	H	H	H	B	H	H	H	H	H	H	H	B	H	H	B	H	H	B	H
93	m7-20097806	BGM007	20097806	LG1	164.673	A	A	B	B	H	H	A	H	B	H	B	H	H	H	H	B	H	B	H	B	H	H	H	B	H	H	H	H	B	H	H	H	H	H	H	H	B	H	H	B	H	H	B	H
94	m37-1630350	BGM037	1630350	LG2	0	A	A	B	B	B	H	B	H	H	B	B	B	H	A	A	A	H	H	A	H	B	H	A	H	H	A	H	A	H	H	H	B	H	A	H	H	H	B	H	B	H	H	A	A
95	m37-2165071	BGM037	2165071	LG2	8.9337	A	A	B	B	B	B	X	H	H	H	B	B	H	H	A	A	H	H	A	H	X	H	A	B	H	A	A	A	H	H	H	B	H	A	H	H	H	H	H	B	H	H	A	A
96	m37-3061739	BGM037	3061739	LG2	12.2295	A	A	B	B	B	B	B	H	H	H	B	B	X	H	A	A	H	H	A	H	A	H	A	B	H	H	A	H	H	H	H	B	H	A	H	H	H	H	H	B	H	H	A	A
97	m37-4240610	BGM037	4240610	LG2	18.476	A	A	B	B	B	B	X	H	H	H	B	B	H	H	X	A	H	H	H	H	A	H	X	B	H	H	A	H	H	H	H	B	H	H	H	H	H	H	H	B	H	H	A	H
98	m37-4610035	BGM037	4610035	LG2	25.7835	A	A	B	B	B	B	B	H	H	H	B	B	A	H	A	A	B	H	H	A	A	H	A	B	H	H	H	H	B	H	H	B	H	H	H	B	B	H	H	B	H	H	A	H
99	m37-5398681	BGM037	5398681	LG2	34.1086	A	A	B	B	B	B	B	H	H	H	B	H	A	H	A	A	B	A	H	A	A	H	A	B	H	B	H	H	B	H	H	B	B	H	A	B	B	H	H	H	H	H	A	H
100	m37-6026478	BGM037	6026478	LG2	34.1086	A	A	B	B	B	B	B	H	H	H	B	H	X	H	A	A	B	A	H	A	A	H	A	B	H	B	H	H	B	H	H	B	B	H	A	B	B	H	H	H	H	H	A	H
101	m37-7029289	BGM037	7029289	LG2	34.1086	A	A	B	B	B	B	B	H	H	H	B	H	A	H	A	A	B	A	H	A	A	H	A	B	H	B	H	H	B	H	H	B	B	H	A	B	B	H	H	H	H	H	A	H
102	m2-407877	BGM002	407877	LG2	36.3302	A	A	B	B	B	B	B	H	H	H	B	H	A	H	H	A	B	A	H	A	A	H	A	B	H	B	H	H	B	A	H	B	B	H	A	B	B	H	H	A	H	B	A	H
103	m2-1317265	BGM002	1317265	LG2	39.6649	A	A	B	B	B	B	B	H	H	H	B	H	H	H	H	A	B	A	H	A	A	X	A	B	H	B	H	H	B	A	H	B	B	H	A	B	B	H	H	A	H	B	A	H
104	m2-1481834	BGM002	1481834	LG2	39.6649	A	A	B	B	B	B	B	H	H	H	B	H	H	H	H	A	B	A	H	A	A	H	A	B	H	B	H	H	B	A	H	B	B	H	A	B	B	H	H	A	H	B	A	H
105	m2-1925894	BGM002	1925894	LG2	40.9906	A	A	B	B	B	B	B	H	H	H	B	H	H	H	H	A	B	A	H	A	A	H	A	B	H	B	H	H	B	A	H	B	B	H	A	B	B	H	H	A	H	B	A	H
106	m2-2750567	BGM002	2750567	LG2	40.9906	A	A	B	B	B	B	B	H	H	H	B	H	H	H	H	A	B	A	H	A	A	H	A	B	H	B	H	H	B	A	H	B	B	H	A	B	B	H	H	A	H	B	A	H
107	m2-3202421	BGM002	3202421	LG2	40.9906	A	A	B	B	B	B	B	H	H	H	B	H	H	H	H	A	B	A	H	A	A	H	A	B	H	B	H	H	B	A	H	B	B	H	A	B	B	H	H	A	H	B	A	H
108	m2-4192017	BGM002	4192017	LG2	44.0922	A	A	B	B	B	B	B	H	H	H	B	H	H	H	H	A	B	A	H	A	A	H	A	B	H	B	H	H	B	A	H	B	B	H	A	H	B	H	H	A	H	B	A	H
109	m2-4588789	BGM002	4588789	LG2	44.5987	A	A	B	B	B	B	X	H	H	H	B	H	H	H	H	A	B	A	H	A	A	H	H	B	H	B	H	H	B	A	H	B	B	H	A	H	B	H	H	A	H	B	A	H
110	m2-5497616	BGM002	5497616	LG2	49.877	A	A	B	B	B	B	B	H	H	H	B	A	H	H	H	H	B	A	H	A	A	H	H	B	H	B	H	H	B	A	H	B	B	B	A	H	B	H	H	A	H	B	A	H
111	m2-6565174	BGM002	6565174	LG2	52.5752	A	A	B	B	B	B	B	A	H	H	B	A	H	H	H	H	B	A	H	A	A	H	H	B	H	B	H	H	B	A	H	B	B	B	A	H	B	H	H	A	H	B	A	H
112	m2-6971692	BGM002	6971692	LG2	53.0186	A	A	B	B	B	B	B	A	H	H	B	A	H	H	H	H	B	A	H	A	A	H	H	B	H	B	H	H	B	A	H	B	B	B	A	H	B	H	H	A	H	B	A	H
113	m2-7771731	BGM002	7771731	LG2	53.4701	A	A	B	B	B	B	B	A	H	H	B	A	H	H	H	H	B	A	H	A	A	H	H	B	H	B	H	H	B	A	H	B	B	B	A	H	B	H	A	A	H	B	A	H
114	m2-8550883	BGM002	8550883	LG2	53.9175	A	A	B	B	B	B	B	A	H	H	B	A	H	H	H	H	B	A	H	A	A	H	H	B	H	B	H	H	B	A	H	B	B	B	A	H	B	H	A	A	H	B	A	H
115	m2-9228007	BGM002	9228007	LG2	55.2919	A	A	B	B	B	B	B	A	H	A	B	A	H	H	H	H	B	A	H	H	A	H	H	B	H	B	H	H	B	A	H	B	B	B	A	H	B	H	A	A	H	B	A	H
116	m2-9954850	BGM002	9954850	LG2	55.7518	A	A	B	B	B	B	B	A	H	A	B	A	H	H	B	H	B	A	H	H	A	H	H	B	H	B	H	H	B	A	H	B	B	B	A	H	B	H	A	A	H	B	A	H
117	m2-11198521	BGM002	11198521	LG2	56.6413	A	A	B	B	B	B	B	A	H	A	B	A	H	H	B	H	B	A	H	H	A	H	H	B	H	B	H	H	B	A	H	B	B	B	A	H	B	H	A	A	H	B	A	H
118	m2-12313607	BGM002	12313607	LG2	56.6413	A	A	B	B	B	B	B	A	H	A	B	A	H	H	B	H	B	A	H	H	A	H	H	B	H	B	H	H	B	A	H	B	B	B	A	H	B	H	A	A	H	B	A	H
119	m2-13158268	BGM002	13158268	LG2	56.6413	A	A	B	B	B	B	B	A	H	A	B	A	H	H	B	H	B	A	H	H	A	H	H	B	H	B	H	H	B	A	H	B	B	B	A	H	B	H	A	A	H	B	A	H
120	m2-14046422	BGM002	14046422	LG2	56.6413	A	A	B	B	B	B	B	A	H	A	B	A	H	H	B	H	B	A	H	H	A	H	H	B	H	B	H	H	B	A	H	B	B	B	A	H	B	H	A	A	H	X	A	H
121	m2-14611618	BGM002	14611618	LG2	56.6413	A	A	B	B	B	B	B	A	H	A	B	A	H	H	B	H	B	A	H	H	A	H	H	B	H	B	H	H	B	A	H	B	B	B	A	H	B	H	A	A	H	B	A	H
122	m2-14667405	BGM002	14667405	LG2	56.6413	A	A	B	B	B	B	B	A	H	A	B	A	H	H	B	H	B	A	H	H	A	H	H	B	H	B	H	H	B	A	H	B	B	B	A	H	B	H	A	A	H	B	A	H
123	m2-15676070	BGM002	15676070	LG2	56.6413	A	A	B	B	B	B	B	A	H	A	B	A	H	H	B	H	B	A	H	H	A	H	H	B	H	B	H	H	B	A	H	B	B	B	A	H	B	H	A	A	H	B	A	H
124	m2-15922258	BGM002	15922258	LG2	56.6413	A	A	B	B	B	B	B	A	H	A	B	A	H	H	B	H	B	A	H	H	A	H	H	B	H	B	H	H	B	A	H	B	B	B	A	H	B	H	A	A	H	B	A	H
125	m2-16805684	BGM002	16805684	LG2	56.6413	A	A	B	B	B	B	B	A	H	A	B	A	H	H	B	H	B	A	H	H	A	H	H	B	H	B	H	H	B	A	H	B	B	B	A	H	B	H	A	A	H	B	A	H
126	m2-17188979	BGM002	17188979	LG2	57.0928	A	A	B	B	B	B	B	A	H	A	B	A	H	H	B	H	B	A	H	H	A	H	H	B	H	B	H	H	B	A	H	B	B	B	A	H	B	H	A	A	H	B	A	H
127	m2-18041064	BGM002	18041064	LG2	57.0928	A	A	B	B	B	B	B	A	H	A	B	A	H	H	B	H	B	A	H	H	A	H	H	B	H	B	H	H	B	A	H	B	B	B	A	H	B	H	A	A	H	B	A	H
128	m2-18514551	BGM002	18514551	LG2	57.0928	A	A	B	B	B	B	B	A	H	A	B	A	H	H	B	H	B	A	H	H	A	H	H	B	H	B	H	H	B	A	H	B	B	B	A	H	B	H	A	A	H	B	A	H
129	m2-19527043	BGM002	19527043	LG2	57.0928	A	A	B	B	B	B	B	A	H	A	B	A	H	H	B	H	B	A	H	H	A	H	H	B	H	B	H	H	B	A	H	B	B	B	A	H	B	H	A	A	H	B	A	H
130	m2-20500728	BGM002	20500728	LG2	57.0928	A	A	B	B	B	B	B	A	H	A	B	A	H	H	B	H	B	A	H	H	A	H	H	B	H	B	H	H	X	A	H	B	B	B	A	H	B	H	A	A	H	B	A	H
131	m2-21445650	BGM002	21445650	LG2	57.5569	A	A	B	B	B	B	B	A	H	A	B	A	H	H	B	H	B	A	H	H	A	H	H	B	H	B	H	H	B	A	H	B	B	B	A	H	B	H	A	A	H	B	A	H
132	m2-22523426	BGM002	22523426	LG2	57.5569	A	A	B	B	B	B	B	A	H	A	B	A	H	H	B	H	B	A	H	H	A	H	H	B	H	B	H	H	B	A	H	B	B	B	A	H	B	H	A	A	H	B	A	H
133	m2-23494197	BGM002	23494197	LG2	58.0003	A	A	B	B	B	B	B	A	H	A	B	A	H	H	B	H	B	A	H	H	A	H	H	B	H	B	H	H	B	A	H	B	B	B	A	H	B	H	A	A	H	B	A	H
134	m2-24256602	BGM002	24256602	LG2	58.4399	A	A	B	B	B	B	B	A	H	A	B	A	H	H	B	H	B	A	H	H	A	H	H	B	H	B	H	H	B	A	H	B	B	B	A	H	B	H	A	A	H	B	A	H
135	m2-25346136	BGM002	25346136	LG2	58.4399	A	A	B	B	B	B	X	A	H	A	B	A	H	H	B	H	B	A	H	H	A	H	H	B	H	B	H	H	B	A	H	B	B	B	A	H	B	H	A	A	H	B	A	H
136	m2-26124092	BGM002	26124092	LG2	58.4399	A	A	B	B	B	B	B	A	H	A	B	A	H	H	B	H	B	A	H	H	A	H	H	B	H	B	H	H	B	A	H	B	B	B	A	H	B	H	A	A	H	B	A	H
137	m2-26766950	BGM002	26766950	LG2	58.4399	A	A	B	B	B	X	B	A	H	A	B	A	H	H	B	H	B	A	H	H	A	H	H	B	H	B	H	H	B	A	H	B	B	B	A	H	B	H	X	X	H	B	X	H
138	m2-26997861	BGM002	26997861	LG2	58.4399	A	A	B	B	B	B	B	A	H	A	B	A	H	H	B	H	B	A	H	H	A	H	H	B	H	B	H	H	B	A	H	B	B	B	A	H	B	H	A	A	H	B	A	H
139	m2-28001566	BGM002	28001566	LG2	58.8914	A	A	B	B	B	B	B	A	H	A	B	A	H	H	B	H	B	A	H	H	A	H	H	B	H	B	H	H	B	A	H	B	B	B	A	H	B	H	A	A	H	B	A	H
140	m2-29086879	BGM002	29086879	LG2	59.335	A	A	B	B	B	B	B	A	H	A	B	A	H	H	B	H	B	A	H	H	A	H	H	B	H	B	H	H	B	A	H	B	B	B	A	H	B	H	A	A	H	B	A	H
141	m2-29304653	BGM002	29304653	LG2	59.335	A	A	B	B	B	B	B	A	H	A	B	A	H	H	B	H	B	A	H	H	A	H	H	B	H	B	H	H	B	A	H	B	B	B	A	H	B	H	A	A	H	B	A	H
142	m2-30266326	BGM002	30266326	LG2	59.7707	A	A	B	B	B	B	B	A	H	A	B	A	H	H	B	H	B	A	H	H	A	H	H	B	H	B	H	H	B	A	H	B	B	B	A	H	B	H	A	A	H	B	A	H
143	m2-30593500	BGM002	30593500	LG2	60.2028	A	A	B	B	B	B	B	A	H	A	B	A	H	H	B	H	B	A	H	H	A	H	H	B	H	B	H	H	B	A	H	B	B	B	A	H	B	H	A	A	H	B	A	H
144	m2-31810488	BGM002	31810488	LG2	60.2028	A	A	B	B	B	B	B	A	H	A	B	A	H	H	B	H	B	A	H	H	A	H	H	B	H	B	H	H	B	A	H	B	B	B	A	H	B	H	A	A	H	B	A	H
145	m2-32868431	BGM002	32868431	LG2	60.2028	A	A	B	B	B	B	B	A	H	A	B	A	H	H	B	H	B	A	H	H	A	H	H	B	H	B	H	H	B	A	H	B	B	B	A	H	B	H	A	A	H	B	A	H
146	m2-33721226	BGM002	33721226	LG2	60.2028	A	A	B	B	B	B	B	A	H	A	B	A	H	H	B	H	B	A	H	H	A	H	H	B	H	B	H	H	B	A	H	B	B	B	A	H	B	H	A	A	H	B	A	H
147	m2-34689063	BGM002	34689063	LG2	60.6385	A	A	B	B	B	B	B	A	H	A	B	A	H	H	B	H	B	A	H	H	A	H	H	B	H	B	H	H	B	A	H	B	B	B	A	H	B	H	A	A	H	B	A	H
148	m2-34953156	BGM002	34953156	LG2	61.1722	A	A	B	B	B	B	B	X	H	A	B	A	H	H	B	H	B	X	H	H	X	H	H	B	H	B	H	H	B	A	H	B	B	B	A	H	B	H	X	A	H	B	X	H
149	m2-35771977	BGM002	35771977	LG2	61.1722	A	A	B	B	B	B	B	A	H	A	B	A	H	H	B	H	B	A	H	H	A	H	H	B	H	B	H	H	B	A	H	B	B	B	A	X	B	H	A	A	H	B	A	X
150	m2-36225505	BGM002	36225505	LG2	61.6943	A	A	B	B	B	B	B	A	H	A	B	A	H	H	B	H	B	A	H	H	A	H	H	B	H	B	H	H	B	A	H	B	B	B	A	H	B	H	A	A	H	B	A	H
151	m2-37212557	BGM002	37212557	LG2	63.1207	A	A	B	B	B	B	B	A	H	A	B	A	H	H	B	H	B	A	H	H	A	H	H	B	H	B	H	H	B	A	H	B	B	B	A	H	B	H	A	A	H	B	A	H
152	m2-37501079	BGM002	37501079	LG2	63.1207	A	A	B	B	B	B	B	A	H	A	B	A	H	H	B	H	B	A	H	H	A	H	H	B	H	B	H	H	B	A	H	B	B	B	A	H	B	H	A	A	H	B	A	H
153	m2-38804054	BGM002	38804054	LG2	63.1207	A	A	B	B	B	B	B	A	H	A	B	A	H	H	B	H	B	A	H	H	A	H	H	B	H	B	H	H	B	A	H	B	B	B	A	H	B	H	A	A	H	B	A	H
154	m2-39800184	BGM002	39800184	LG2	63.9947	A	A	B	B	B	B	B	A	H	A	B	A	H	H	B	H	B	A	H	H	A	H	H	B	H	B	H	H	B	A	H	B	B	B	A	H	B	H	A	A	H	B	A	H
155	m2-40114815	BGM002	40114815	LG2	63.9947	A	A	B	B	B	B	B	A	H	A	B	A	H	H	B	H	B	A	H	H	A	H	H	B	H	B	H	H	B	A	H	B	B	B	A	H	B	H	A	A	H	B	A	H
156	m2-40827095	BGM002	40827095	LG2	64.4588	A	A	B	B	B	B	B	A	H	A	B	A	H	H	B	H	B	A	H	H	A	H	H	B	H	B	H	H	B	A	H	B	B	B	A	H	B	H	A	A	H	B	A	H
157	m2-41665329	BGM002	41665329	LG2	64.9145	A	A	B	B	B	B	B	A	H	A	B	A	H	H	B	H	B	A	H	H	A	H	H	B	H	B	H	H	B	A	H	B	B	B	A	H	B	H	A	A	H	B	A	H
158	m2-42705935	BGM002	42705935	LG2	64.9145	A	A	B	B	B	B	B	A	H	A	B	A	H	H	B	H	B	A	H	H	A	H	H	B	H	B	H	H	B	A	H	B	B	B	A	H	B	H	A	A	H	B	A	H
159	m2-43589412	BGM002	43589412	LG2	66.0333	A	A	B	B	B	B	B	X	H	X	B	X	H	H	B	H	B	A	H	H	A	H	H	B	H	H	H	H	B	X	H	B	B	B	X	H	B	H	X	X	H	B	A	H
160	m2-43717668	BGM002	43717668	LG2	66.5908	A	A	B	B	B	B	B	A	H	A	B	A	H	H	B	H	B	A	H	H	A	H	H	B	H	H	H	H	B	A	H	B	B	B	A	H	B	H	A	A	H	B	A	H
161	m2-43961906	BGM002	43961906	LG2	66.5908	A	A	B	B	B	B	B	X	H	A	B	A	H	H	B	H	B	X	H	H	A	H	H	B	H	H	H	H	B	A	H	B	B	B	A	H	B	H	X	A	H	B	X	H
162	m2-44127541	BGM002	44127541	LG2	66.5908	A	A	B	B	B	B	B	A	H	A	B	A	H	H	B	H	B	A	H	H	A	H	H	B	H	H	H	H	B	A	H	B	B	B	A	H	B	H	A	A	H	B	A	H
163	m2-45052732	BGM002	45052732	LG2	67.4802	A	A	B	B	B	B	B	A	H	A	B	A	H	H	B	H	B	A	H	H	A	H	H	B	H	H	H	H	B	A	H	B	B	B	A	H	B	H	A	A	H	B	A	H
164	m2-45749776	BGM002	45749776	LG2	67.9668	A	A	B	B	B	B	B	A	H	A	B	A	H	H	B	H	B	A	H	H	A	H	H	B	H	H	H	H	B	A	H	B	B	B	A	H	H	H	A	A	H	B	A	H
165	m2-46552615	BGM002	46552615	LG2	67.9668	A	A	B	B	B	B	B	A	H	A	B	A	H	H	B	H	B	A	H	H	A	H	H	B	H	H	H	H	B	A	H	B	B	B	A	H	H	H	A	A	H	B	A	H
166	m2-47013754	BGM002	47013754	LG2	68.9063	A	A	B	B	B	B	B	A	H	A	B	A	H	H	B	H	B	A	H	H	A	H	H	B	H	H	H	H	B	A	H	B	B	B	A	H	H	H	A	H	H	B	A	H
167	m2-48008578	BGM002	48008578	LG2	69.3538	A	A	B	B	B	B	B	A	H	A	B	A	H	H	B	H	B	A	H	H	A	H	H	B	H	H	H	H	B	A	H	B	B	B	A	H	H	H	A	H	H	B	A	H
168	m2-48972570	BGM002	48972570	LG2	69.3538	A	A	B	B	B	B	B	A	H	A	B	A	H	H	B	H	B	A	H	H	A	H	H	B	H	H	H	H	B	A	H	B	B	B	A	H	H	H	A	H	H	B	A	H
169	m2-50012388	BGM002	50012388	LG2	70.2278	A	A	B	B	B	B	B	H	H	A	B	A	H	H	B	H	B	A	H	H	A	H	H	B	H	H	H	H	B	A	H	B	B	B	A	H	H	H	A	H	H	B	A	H
170	m2-50428214	BGM002	50428214	LG2	74.7031	A	A	B	B	B	B	B	H	H	H	B	A	H	H	B	H	B	A	H	H	A	B	H	B	A	H	H	H	B	A	H	B	B	B	A	H	H	H	A	H	H	B	A	H
171	m2-51207257	BGM002	51207257	LG2	74.7031	A	A	B	B	B	B	B	H	H	H	B	A	H	H	B	H	B	A	H	H	A	B	H	B	A	H	H	H	B	A	H	B	B	B	A	H	H	H	A	H	H	B	A	H
172	m2-51853427	BGM002	51853427	LG2	75.1426	A	A	B	B	B	B	B	H	H	H	B	A	H	H	B	H	B	A	H	H	A	B	H	H	A	H	H	H	B	A	H	B	B	B	A	H	H	H	A	H	H	B	A	H
173	m2-52531373	BGM002	52531373	LG2	77.7122	A	A	B	B	B	B	B	H	H	H	B	X	H	H	B	H	B	A	H	H	A	B	H	H	A	H	H	H	B	A	H	B	B	B	X	H	H	H	H	H	H	B	X	H
174	m2-52751575	BGM002	52751575	LG2	78.2515	A	A	B	B	B	B	B	H	H	H	B	A	H	H	B	H	B	A	H	H	A	B	H	H	A	H	H	H	B	A	H	B	B	B	A	H	H	H	X	H	H	B	A	H
175	m2-53606339	BGM002	53606339	LG2	84.1963	A	A	B	B	B	B	B	H	H	H	B	A	H	B	B	A	B	A	B	H	A	B	H	H	A	H	H	H	B	A	H	B	B	B	A	H	H	H	H	H	H	B	H	H
176	m2-54434945	BGM002	54434945	LG2	89.5265	A	A	B	B	B	B	B	B	H	H	B	X	H	B	B	A	B	A	B	H	H	B	H	H	H	H	H	H	B	A	H	B	B	B	X	H	H	H	H	H	H	B	H	H
177	m2-55255540	BGM002	55255540	LG2	99.6189	A	A	B	B	B	B	H	B	B	B	B	A	B	H	H	A	B	A	H	B	H	B	H	H	H	H	H	H	H	A	H	B	B	B	A	H	H	H	B	H	H	B	H	H
178	m2-55928727	BGM002	55928727	LG2	101.86	A	A	B	B	B	B	H	B	B	B	B	A	B	H	H	A	B	H	H	B	H	B	H	H	H	H	H	H	H	A	H	B	B	B	A	H	H	H	B	H	H	B	B	H
179	m2-57050648	BGM002	57050648	LG2	102.308	A	A	B	B	B	B	H	B	B	B	B	A	B	H	H	A	X	H	H	B	H	B	H	H	H	H	H	H	H	A	H	B	B	B	A	H	H	H	B	H	H	B	B	H
180	m2-57183039	BGM002	57183039	LG2	104.064	A	A	B	B	B	B	H	B	B	B	B	A	B	H	H	A	B	H	H	B	H	B	H	H	H	H	H	H	H	A	H	B	B	H	A	H	H	H	B	H	B	B	B	H
181	m2-58167399	BGM002	58167399	LG2	106.326	A	A	B	B	X	B	H	B	B	B	B	A	B	H	H	A	H	H	H	B	H	B	H	H	H	H	H	H	H	A	H	B	B	H	A	H	H	H	B	H	B	B	B	H
182	m2-58550572	BGM002	58550572	LG2	113.401	A	A	B	B	B	B	A	B	B	B	B	A	B	H	H	H	A	H	H	B	H	B	H	H	H	H	H	H	H	A	H	B	H	H	A	H	H	H	B	H	B	B	B	H
183	m2-58876571	BGM002	58876571	LG2	118.329	A	A	B	B	H	B	A	B	B	B	B	A	B	H	H	H	A	H	H	B	H	B	H	H	H	H	B	H	H	H	H	B	H	H	A	H	A	H	B	B	B	B	B	H
184	m78-141367	BGM078	141367	LG3	0	A	A	B	B	B	H	B	B	H	H	H	H	H	X	B	H	B	A	H	H	H	B	H	A	H	H	H	A	H	B	B	A	H	H	B	B	B	H	A	H	X	B	H	B
185	m20-692983	BGM020	692983	LG3	12.7706	A	A	B	B	B	H	B	B	H	A	H	H	H	B	B	H	B	H	H	H	H	B	H	A	A	H	H	H	A	B	B	H	A	H	B	B	B	H	A	H	B	B	H	B
186	m20-1413617	BGM020	1413617	LG3	20.3586	A	A	B	B	B	A	B	B	H	A	H	H	H	B	H	B	B	H	H	H	A	B	H	A	A	H	A	H	A	B	B	H	A	H	B	B	B	H	A	H	B	B	H	B
187	m20-2291529	BGM020	2291529	LG3	23.0717	A	A	B	B	H	A	H	B	H	A	H	H	H	B	H	B	H	H	B	H	A	B	H	A	A	H	A	H	A	B	B	H	A	H	B	B	B	H	A	H	B	B	H	B
188	m20-2937669	BGM020	2937669	LG3	25.7366	A	A	B	B	H	A	H	B	H	A	B	H	H	B	H	B	H	H	B	H	A	B	H	A	A	H	A	H	H	B	B	H	A	H	B	B	B	H	A	H	B	B	H	B
189	m20-3327340	BGM020	3327340	LG3	33.761	A	A	B	B	H	H	H	B	H	A	B	H	H	B	H	B	X	H	H	X	A	B	H	H	A	A	A	H	H	B	B	H	A	H	B	B	B	H	A	A	H	B	H	H
190	m20-4114116	BGM020	4114116	LG3	36.689	A	A	B	B	H	H	H	B	H	A	B	H	H	B	H	B	H	H	H	H	A	B	H	H	A	A	A	H	H	B	B	H	A	H	B	B	B	H	A	A	H	B	H	H
191	m20-4621972	BGM020	4621972	LG3	38.7296	A	A	B	B	H	H	H	B	A	A	B	H	H	B	H	B	X	H	H	H	A	B	H	H	A	A	A	H	H	B	B	H	A	H	B	B	B	H	A	A	A	B	H	H
192	m20-5576521	BGM020	5576521	LG3	38.7296	A	A	B	B	H	H	H	B	A	A	B	H	H	B	H	B	H	H	H	H	A	B	H	H	A	A	A	H	H	B	B	H	A	H	B	B	B	H	A	A	A	B	H	H
193	m20-6609862	BGM020	6609862	LG3	43.2079	A	A	B	B	H	H	H	H	A	A	B	H	H	B	H	B	H	H	H	H	A	B	H	H	A	A	A	H	H	B	H	H	A	H	B	B	B	H	A	A	A	B	H	H
194	m20-7725506	BGM020	7725506	LG3	43.6763	A	A	B	B	H	H	H	H	A	A	B	H	H	B	H	B	H	H	H	H	A	B	H	H	A	A	A	H	H	B	H	H	A	H	B	B	B	H	A	A	A	B	H	H
195	m20-8734617	BGM020	8734617	LG3	44.1121	A	A	B	B	H	H	H	H	A	A	B	H	H	B	H	B	H	H	H	H	A	B	H	H	A	A	A	H	H	B	H	H	A	H	B	B	B	H	A	A	A	B	H	H
196	m20-9513365	BGM020	9513365	LG3	44.5479	A	A	B	B	H	H	H	H	A	A	B	H	H	B	H	B	H	H	H	H	A	B	H	H	A	A	H	H	H	B	H	H	A	H	B	B	B	H	A	A	A	B	H	H
197	m20-10344343	BGM020	10344343	LG3	45.9882	A	A	B	B	H	H	X	H	A	A	B	H	H	H	H	B	H	H	H	H	A	B	H	H	A	A	H	H	H	B	H	H	A	H	B	B	B	H	A	H	X	B	H	H
198	m20-10757364	BGM020	10757364	LG3	45.9882	A	A	B	B	H	H	H	H	A	A	B	H	H	H	H	B	H	H	H	H	A	B	H	H	A	A	H	H	H	B	H	H	A	H	B	B	B	H	A	H	A	B	H	H
199	m20-11938240	BGM020	11938240	LG3	46.8544	A	A	B	B	H	H	H	H	A	A	B	H	H	H	H	B	H	H	H	H	A	B	H	H	A	A	H	H	H	B	H	H	A	H	B	B	B	H	H	H	A	B	H	H
200	m20-12759548	BGM020	12759548	LG3	49.9282	A	A	B	B	H	H	H	H	A	A	B	H	H	H	H	B	H	H	H	H	A	B	H	H	A	A	H	H	H	B	H	H	H	B	B	B	B	H	H	H	A	B	H	H
201	m20-13083038	BGM020	13083038	LG3	49.9282	A	A	B	B	H	H	H	H	A	A	B	H	H	H	H	B	H	H	H	H	A	B	H	H	A	A	H	H	H	B	H	H	H	B	B	B	B	H	H	H	A	B	H	H
202	m20-13592599	BGM020	13592599	LG3	50.3758	A	A	B	B	H	H	H	H	A	A	B	H	H	H	H	B	H	H	H	H	A	B	H	H	A	A	H	H	H	B	H	H	H	B	B	B	B	H	H	H	A	B	H	H
203	m14-16279377	BGM014	16279377	LG3	59.086	A	A	B	B	H	H	H	H	A	A	B	H	H	H	H	B	H	H	H	X	A	B	H	H	A	A	H	H	H	H	H	A	H	B	B	B	H	H	B	H	A	B	B	H
204	m14-17188390	BGM014	17188390	LG3	59.086	A	A	B	B	H	H	H	H	A	A	B	H	H	H	H	B	H	H	H	H	A	B	H	H	A	A	H	H	H	H	H	A	H	B	B	B	H	H	B	H	A	B	B	H
205	m14-18268354	BGM014	18268354	LG3	59.086	A	A	B	B	H	H	X	H	A	A	B	H	H	H	H	B	X	H	H	H	A	B	H	H	A	A	H	H	H	H	H	A	H	B	B	B	H	H	B	H	A	B	B	H
206	m29-439789	BGM029	439789	LG3	59.086	A	A	B	B	H	H	H	H	A	A	B	H	H	H	H	B	X	H	H	H	A	B	H	H	A	A	H	H	H	H	H	A	H	B	B	B	H	H	B	H	A	B	B	H
207	m29-1124140	BGM029	1124140	LG3	59.086	A	A	B	B	H	H	H	H	A	A	B	H	H	H	H	B	H	H	H	H	A	B	H	H	A	A	H	H	H	H	H	A	H	B	B	B	H	H	B	H	A	B	B	H
208	m29-1993249	BGM029	1993249	LG3	59.5336	A	A	B	B	H	H	H	H	A	A	B	H	H	H	H	B	H	H	H	H	A	B	H	H	A	A	H	H	H	H	H	A	H	B	B	B	H	H	B	H	A	B	B	H
209	m29-2424442	BGM029	2424442	LG3	59.5336	A	A	B	B	H	H	H	H	A	A	B	H	H	H	H	B	H	H	H	H	A	B	H	H	A	A	H	H	H	H	H	A	H	B	B	B	H	H	B	H	A	B	B	H
210	m29-3167855	BGM029	3167855	LG3	59.5336	A	A	B	B	H	H	H	H	A	A	B	H	H	H	H	B	H	H	H	H	A	B	H	H	A	A	H	H	H	H	H	A	H	B	B	B	H	H	B	H	A	B	B	H
211	m29-3851376	BGM029	3851376	LG3	59.9773	A	A	B	B	H	H	H	H	A	A	B	H	H	H	H	B	H	H	H	H	A	B	H	H	A	A	H	H	H	H	H	A	H	B	B	B	H	H	B	H	A	B	B	H
212	m29-4467464	BGM029	4467464	LG3	59.9773	A	A	B	B	H	H	H	H	A	A	B	H	H	H	H	B	H	H	H	H	A	B	H	H	A	A	H	H	H	H	H	A	H	B	B	B	H	H	B	H	A	B	B	H
213	m29-4863903	BGM029	4863903	LG3	60.4209	A	A	B	B	H	H	H	H	A	A	B	H	H	H	H	B	H	H	H	H	A	B	H	H	A	A	H	H	H	H	H	A	H	B	B	B	H	H	B	H	A	B	B	H
214	m29-5764157	BGM029	5764157	LG3	60.4209	A	A	B	B	H	H	H	H	A	A	B	H	H	H	H	B	H	H	H	H	A	B	H	H	A	A	H	H	H	H	H	A	H	B	B	B	H	H	B	H	A	B	B	H
215	m29-10632822	BGM029	10632822	LG3	61.8214	A	A	B	B	H	H	A	H	A	A	B	H	H	H	H	B	H	H	H	H	A	B	H	H	A	A	H	H	H	H	H	A	H	B	B	B	H	H	B	H	A	B	B	A
216	m29-10840521	BGM029	10840521	LG3	62.5283	A	A	B	B	X	X	X	X	A	X	B	X	H	H	X	X	X	H	H	H	A	B	X	H	A	A	X	H	X	H	X	X	H	B	B	B	X	H	B	H	A	B	B	X
217	m21-416234	BGM021	416234	LG3	63.8371	A	A	B	B	H	H	H	H	A	A	B	H	H	H	H	B	H	H	H	H	A	B	H	H	A	A	H	H	H	H	H	A	H	B	B	B	H	H	B	H	A	B	B	A
218	m21-817289	BGM021	817289	LG3	64.2927	A	A	B	B	H	H	X	H	A	A	B	H	H	H	H	B	H	H	H	H	A	B	H	H	A	A	H	H	H	H	H	A	H	B	B	B	H	H	B	H	A	B	B	A
219	m21-1316887	BGM021	1316887	LG3	64.2927	A	A	B	B	H	H	H	H	A	A	B	H	H	H	H	B	H	H	H	H	A	B	H	H	A	A	H	H	H	H	H	A	H	B	B	B	H	H	B	H	A	B	B	A
220	m21-4110216	BGM021	4110216	LG3	68.8891	A	A	B	B	H	H	H	H	A	A	B	X	H	H	H	B	H	H	B	H	A	B	H	H	A	A	H	H	H	H	H	A	H	B	B	B	H	H	B	H	H	B	B	A
221	m21-5871470	BGM021	5871470	LG3	77.5005	A	A	B	B	H	B	H	H	A	H	B	H	A	H	H	B	X	H	B	B	A	B	H	H	A	A	H	B	H	H	H	A	H	B	B	H	H	H	B	H	H	B	H	A
222	m21-6406902	BGM021	6406902	LG3	81.6637	A	A	B	B	A	B	H	A	H	H	B	H	A	H	H	B	H	H	B	B	A	B	H	H	H	A	H	B	H	H	H	A	H	B	B	H	H	H	B	H	H	B	H	H
223	m21-7367508	BGM021	7367508	LG3	81.6637	A	A	B	B	A	B	H	A	X	H	B	H	A	H	H	B	H	H	B	B	A	B	H	H	H	A	H	B	H	H	H	A	H	B	B	H	H	H	B	H	H	B	H	H
224	m21-8280833	BGM021	8280833	LG3	93.67	A	A	B	B	A	B	X	A	H	B	B	H	A	H	H	H	H	H	H	B	A	B	H	A	H	H	H	B	H	B	B	A	H	B	B	H	A	H	A	H	H	H	H	H
225	m21-9341510	BGM021	9341510	LG3	95.0073	A	A	B	B	A	B	H	A	H	B	B	H	A	H	H	H	H	H	H	B	A	B	H	A	H	H	B	B	H	B	B	A	H	B	B	H	A	H	A	H	H	H	H	H
226	m21-9501859	BGM021	9501859	LG3	95.8888	A	A	B	B	A	B	H	A	H	B	B	H	A	H	H	H	A	H	H	B	A	B	H	A	H	H	B	B	H	B	B	A	H	B	B	H	A	H	A	H	H	H	H	H
227	m21-10432226	BGM021	10432226	LG3	97.6453	A	A	B	B	A	B	H	H	H	B	B	H	A	H	H	H	A	H	H	B	A	B	H	A	H	H	B	B	H	B	B	A	H	B	B	H	A	H	A	H	H	H	H	H
228	m21-10891388	BGM021	10891388	LG3	97.6453	A	A	B	B	A	B	X	H	H	B	B	H	A	H	H	X	A	H	H	B	A	B	H	A	H	H	B	B	H	B	B	X	X	B	B	H	A	H	A	H	H	H	H	H
229	m21-11373566	BGM021	11373566	LG3	97.6453	A	A	B	B	A	B	B	H	H	B	B	H	A	H	H	H	X	H	H	B	A	B	H	A	H	H	B	B	H	B	B	A	H	B	B	H	A	H	A	H	H	H	H	H
230	m21-12012566	BGM021	12012566	LG3	100.366	A	A	B	B	A	B	H	H	H	B	B	H	A	H	H	H	A	H	H	B	A	B	H	A	H	H	B	H	H	B	B	A	H	B	B	H	A	H	A	H	H	H	A	H
231	m21-12371646	BGM021	12371646	LG3	100.81	A	A	B	B	A	B	H	H	H	B	B	H	A	H	H	H	H	H	H	B	A	B	H	A	H	H	B	H	H	B	B	A	H	B	B	H	A	H	A	H	H	H	A	H
232	m21-13062189	BGM021	13062189	LG3	102.566	A	A	B	B	A	B	H	H	H	B	B	H	A	A	H	H	H	H	H	B	A	B	H	A	H	H	B	H	H	B	B	A	B	B	B	H	A	H	A	H	H	H	A	H
233	m21-13575962	BGM021	13575962	LG3	103.463	A	A	B	B	A	B	X	H	H	B	B	H	A	A	H	H	X	H	H	B	A	B	H	A	H	H	B	H	H	B	B	A	B	B	B	H	A	H	A	H	H	H	A	H
234	m21-14521347	BGM021	14521347	LG3	116.731	A	A	B	B	A	H	B	H	H	B	B	H	A	A	A	H	H	H	H	B	H	B	H	A	H	H	B	H	A	B	B	H	B	H	B	A	A	H	A	H	H	H	A	H
235	m51-1524522	BGM051	1524522	LG4	0	A	A	B	B	H	H	H	H	A	B	H	H	H	B	A	A	H	H	H	B	A	H	H	A	H	H	A	H	A	H	A	H	H	H	A	B	H	H	B	H	A	B	B	B
236	m51-1955962	BGM051	1955962	LG4	3.692	A	A	B	B	H	H	H	H	H	B	H	H	H	B	A	H	H	H	H	B	A	H	H	A	H	H	A	H	A	H	A	H	H	H	A	H	H	H	B	H	A	H	B	B
237	m51-2374189	BGM051	2374189	LG4	5.9788	A	A	B	B	H	H	H	H	H	B	H	H	H	B	A	H	H	H	H	B	A	H	H	H	H	H	A	H	A	H	A	B	H	H	A	H	H	H	B	H	A	H	B	B
238	m42-109991	BGM042	109991	LG4	6.4147	A	A	B	B	H	H	H	H	H	B	H	H	H	B	A	H	H	H	H	B	A	H	H	H	H	H	A	H	A	H	A	B	H	H	A	H	H	H	B	H	A	H	B	B
239	m42-352483	BGM042	352483	LG4	17.5892	A	A	B	B	A	H	A	H	H	H	H	H	H	H	A	H	X	H	H	B	H	H	B	H	A	H	A	H	A	H	A	B	A	H	A	H	H	H	B	H	A	H	B	B
240	m42-755233	BGM042	755233	LG4	19.3941	A	A	B	B	A	H	A	H	H	H	H	H	H	H	A	H	H	H	H	B	H	H	B	H	A	H	A	H	A	H	A	B	A	H	A	H	H	H	B	H	A	H	B	B
241	m42-1553462	BGM042	1553462	LG4	20.709	A	A	B	B	A	H	H	H	H	H	H	H	H	H	A	H	H	H	H	B	B	H	B	H	A	H	A	H	A	H	A	B	A	H	A	H	H	H	B	H	A	H	B	B
242	m42-1957190	BGM042	1957190	LG4	20.709	A	A	B	B	A	H	H	H	H	H	H	H	H	H	A	H	H	H	H	B	B	H	B	H	A	H	A	H	A	H	A	B	A	H	A	H	H	H	B	H	A	H	B	B
243	m42-2851015	BGM042	2851015	LG4	28.0209	A	A	B	B	A	H	H	B	H	H	H	H	H	H	A	H	B	H	H	H	B	H	H	H	A	B	A	H	A	H	A	B	A	H	A	H	H	H	B	H	H	H	B	B
244	m42-3743882	BGM042	3743882	LG4	29.4087	A	A	B	B	A	H	H	B	H	H	H	H	H	H	A	H	B	H	H	H	B	H	H	H	A	B	A	H	A	H	A	B	A	H	A	H	H	A	B	H	H	H	B	B
245	m42-4416351	BGM042	4416351	LG4	30.3309	A	A	B	B	A	H	H	B	H	H	H	H	H	H	A	H	B	H	H	H	B	H	H	H	A	B	A	H	A	H	A	B	A	H	A	H	H	A	B	H	H	H	B	B
246	m42-4811114	BGM042	4811114	LG4	37.1947	A	A	B	B	A	H	X	B	H	H	H	H	H	H	A	H	X	H	H	H	B	A	H	H	A	H	X	H	A	H	A	B	A	A	H	H	H	A	B	H	H	H	B	B
247	m42-4928987	BGM042	4928987	LG4	38.5957	A	A	B	B	A	H	X	B	H	H	H	H	H	H	A	H	H	X	H	H	B	A	H	H	A	H	H	H	A	H	A	B	A	A	H	H	H	A	B	H	H	H	H	B
248	m22-437438	BGM022	437438	LG4	41.3739	A	A	B	B	A	H	H	B	H	H	H	H	H	H	A	H	B	H	H	H	B	A	H	H	A	H	H	H	A	H	A	B	A	A	H	H	H	A	B	H	H	A	H	B
249	m22-1254205	BGM022	1254205	LG4	44.0296	A	A	B	B	A	H	H	B	H	H	H	H	A	H	A	H	B	H	H	H	B	A	H	H	A	H	H	H	A	H	A	B	A	A	H	H	H	A	B	H	H	A	H	B
250	m22-2217490	BGM022	2217490	LG4	44.4618	A	A	B	B	A	H	H	B	H	H	H	H	A	H	A	H	B	H	H	H	B	A	H	H	A	H	H	H	A	H	A	B	A	A	H	H	H	A	B	H	H	A	H	B
251	m22-3053716	BGM022	3053716	LG4	44.8978	A	A	B	B	A	H	H	B	H	H	H	H	A	H	A	H	B	H	H	H	B	A	H	H	A	H	H	H	A	H	A	B	A	A	H	H	H	A	B	H	H	A	H	B
252	m22-3347816	BGM022	3347816	LG4	46.2606	A	A	B	B	A	H	H	B	H	H	H	H	A	H	A	H	H	H	H	H	B	A	H	H	A	H	H	H	A	H	A	B	A	A	H	H	H	A	B	H	H	A	H	B
253	m22-4401048	BGM022	4401048	LG4	48.7493	A	A	B	B	A	H	A	B	H	X	H	H	A	H	A	H	H	H	H	H	B	A	H	H	A	H	H	H	A	H	A	B	A	A	H	H	H	A	B	H	H	A	H	B
254	m22-5270815	BGM022	5270815	LG4	49.2458	A	A	B	B	A	H	A	B	H	H	H	H	A	H	A	H	X	H	H	H	B	A	H	H	A	H	H	H	A	H	A	B	A	A	H	H	H	A	B	A	H	A	H	B
255	m22-6260032	BGM022	6260032	LG4	50.1858	A	A	B	B	A	H	A	B	H	H	H	H	A	H	A	H	H	H	H	H	B	A	H	H	A	H	H	H	A	H	A	B	A	A	H	H	H	A	B	A	H	A	H	B
256	m22-6692768	BGM022	6692768	LG4	52.0968	A	A	B	B	A	H	H	B	H	H	H	H	A	H	A	H	H	H	A	H	B	A	H	H	A	H	H	H	A	H	A	B	H	X	H	H	H	A	B	A	H	A	H	B
257	m22-7632950	BGM022	7632950	LG4	54.538	A	A	B	B	A	H	H	B	H	H	X	H	A	H	A	H	H	H	A	H	B	A	H	H	A	H	H	H	A	H	A	B	H	A	H	H	H	A	B	A	H	A	H	B
258	m22-8944859	BGM022	8944859	LG4	55.0064	A	A	B	B	A	H	H	B	H	H	H	H	A	H	A	H	H	H	A	H	B	A	H	H	A	H	H	H	A	H	A	B	H	A	H	H	H	A	B	A	H	A	H	B
259	m22-9961388	BGM022	9961388	LG4	56.3331	A	A	B	B	A	H	A	B	H	H	H	H	A	H	A	H	H	H	A	H	B	A	H	H	A	H	H	H	A	H	A	B	H	A	H	H	H	A	B	A	H	A	H	B
260	m22-11092804	BGM022	11092804	LG4	56.3331	A	A	B	B	A	H	A	B	H	H	H	H	A	H	A	H	H	H	A	H	B	A	H	X	A	H	H	H	A	H	A	B	H	A	H	H	H	A	B	A	H	A	H	B
261	m22-11588658	BGM022	11588658	LG4	57.6959	A	A	B	B	A	H	X	B	H	H	H	H	A	H	A	H	X	H	A	H	B	A	H	H	A	H	H	H	A	H	A	B	H	A	H	H	H	A	H	A	H	A	H	B
262	m22-12649222	BGM022	12649222	LG4	58.1396	A	A	B	B	A	H	H	B	H	H	H	H	A	H	A	H	H	H	A	H	B	A	H	H	A	H	H	H	A	H	A	B	H	A	H	H	H	A	H	A	H	A	H	B
263	m22-12673556	BGM022	12673556	LG4	58.1396	A	A	B	B	A	H	X	B	H	H	H	H	A	H	A	H	X	H	A	H	B	A	H	H	A	H	H	X	A	H	A	B	H	A	H	H	H	A	H	A	H	A	H	B
264	m58-666319	BGM058	666319	LG4	58.1396	A	A	B	B	A	H	H	B	H	H	H	H	A	H	A	H	H	H	A	H	B	A	H	H	A	H	H	H	A	H	A	B	H	A	H	H	H	A	H	A	H	A	H	B
265	m58-1203602	BGM058	1203602	LG4	58.1396	A	A	B	B	A	H	H	B	H	H	H	H	A	H	A	H	H	H	A	H	B	A	H	H	A	H	H	H	A	H	A	B	H	A	H	H	H	A	H	A	H	A	H	B
266	m28-551739	BGM028	551739	LG4	58.1396	A	A	B	B	A	H	H	B	H	H	H	H	A	H	A	H	H	H	A	H	B	A	H	H	A	H	H	H	A	H	A	B	H	A	H	H	H	A	H	A	H	A	H	B
267	m28-1557763	BGM028	1557763	LG4	58.1396	A	A	B	B	A	H	H	B	H	H	H	H	A	H	A	H	H	H	A	H	B	A	H	H	A	H	H	H	A	H	A	B	H	A	H	H	H	A	H	A	H	A	H	B
268	m28-1902683	BGM028	1902683	LG4	58.1396	A	A	B	B	A	H	H	B	H	H	H	H	A	H	A	H	H	H	A	H	B	A	H	H	A	H	H	H	A	H	A	B	H	A	H	H	H	A	H	A	H	A	H	B
269	m28-2878949	BGM028	2878949	LG4	58.1396	A	A	B	B	A	H	H	B	H	H	H	H	A	H	A	H	H	H	A	H	B	A	H	H	A	H	H	H	A	H	A	B	H	A	H	H	H	A	H	A	H	A	H	B
270	m28-3412887	BGM028	3412887	LG4	58.1396	A	A	B	B	A	H	H	B	H	H	H	H	A	H	A	H	H	H	A	H	B	A	H	H	A	H	H	H	A	H	A	B	H	A	H	H	H	A	H	A	H	A	H	B
271	m28-4296073	BGM028	4296073	LG4	58.1396	A	A	B	B	A	H	H	B	H	H	H	H	A	H	A	H	H	H	A	H	B	A	H	H	A	H	H	H	A	H	A	B	H	A	H	H	H	A	H	A	H	A	H	B
272	m28-4685068	BGM028	4685068	LG4	58.1396	A	A	B	B	A	H	H	B	H	H	H	H	A	H	A	H	H	H	A	H	B	A	H	H	A	H	H	H	A	H	A	B	H	A	H	H	H	A	H	A	H	A	H	B
273	m28-5701355	BGM028	5701355	LG4	58.1396	A	A	B	B	A	H	H	B	H	H	H	H	A	H	A	H	H	H	A	H	B	A	H	H	A	H	H	H	A	H	A	B	H	A	H	H	H	A	H	A	H	A	H	B
274	m28-6554938	BGM028	6554938	LG4	58.1396	A	A	B	B	A	H	H	B	H	H	H	H	A	H	A	H	H	H	A	H	B	A	H	H	A	H	H	H	A	H	A	B	H	A	H	H	H	A	H	A	H	A	H	B
275	m28-7450268	BGM028	7450268	LG4	58.5718	A	A	B	B	A	H	H	B	H	H	H	H	A	H	A	H	H	H	A	H	B	A	H	H	A	H	H	H	A	H	A	B	H	A	H	H	H	A	H	A	H	A	H	B
276	m28-7925061	BGM028	7925061	LG4	58.5718	A	A	B	B	A	H	H	B	H	H	H	H	A	H	A	H	H	H	A	H	B	A	H	H	A	H	H	H	A	H	A	B	H	A	H	H	H	A	H	A	H	A	H	B
277	m28-8951263	BGM028	8951263	LG4	58.5718	A	A	B	B	A	H	H	B	H	H	X	H	A	H	A	H	H	H	A	H	B	A	H	H	A	H	H	H	A	H	A	B	H	A	H	H	H	A	H	A	H	A	H	B
278	m28-9427058	BGM028	9427058	LG4	58.5718	A	A	B	B	A	H	X	B	H	H	H	H	A	H	A	H	H	H	A	H	B	A	H	H	A	H	H	H	A	H	A	B	H	A	H	H	H	A	H	A	H	A	H	B
279	m28-10330529	BGM028	10330529	LG4	59.0155	A	A	B	B	A	H	H	B	H	H	H	H	A	H	A	H	H	H	A	H	B	A	H	H	A	H	H	H	A	H	A	B	H	A	H	H	H	A	H	A	H	A	H	B
280	m57-294704	BGM057	294704	LG4	59.0155	A	A	B	B	A	H	X	B	H	H	H	H	A	H	A	H	X	H	A	H	B	A	H	X	A	H	X	H	A	H	A	B	H	A	H	H	H	A	H	A	H	A	H	B
281	m57-301732	BGM057	301732	LG4	59.0155	A	A	B	B	A	X	X	B	H	H	H	H	A	H	A	X	H	H	A	H	B	A	H	H	A	H	H	H	A	H	A	B	H	A	H	H	H	A	H	A	H	A	X	B
282	m57-591580	BGM057	591580	LG4	60.499	A	A	B	B	A	H	H	B	H	H	H	H	A	H	A	H	H	H	A	H	B	A	H	H	A	H	H	H	A	H	A	B	H	A	H	H	H	A	H	A	H	A	H	B
283	m57-1547097	BGM057	1547097	LG4	60.499	A	A	B	B	A	H	X	B	H	H	H	H	A	H	A	H	H	H	A	H	B	A	H	H	A	H	H	H	A	H	A	B	H	A	H	H	H	A	H	A	H	A	H	B
284	m33-197699	BGM033	197699	LG4	61.0107	A	A	B	B	A	H	H	B	H	H	H	H	A	H	A	H	H	H	A	H	B	A	H	H	A	H	H	H	A	H	A	B	H	A	H	H	H	A	H	A	H	A	H	B
285	m33-922830	BGM033	922830	LG4	62.3146	A	A	B	B	A	H	H	B	H	H	H	H	A	H	A	H	H	H	A	H	B	A	H	H	A	H	H	H	A	H	A	B	H	A	H	H	H	A	H	A	H	A	H	B
286	m33-1785165	BGM033	1785165	LG4	62.7704	A	A	B	B	A	H	H	B	H	H	H	H	A	H	A	H	H	H	A	H	B	A	H	H	A	H	H	H	A	H	A	B	H	A	H	H	H	A	H	A	H	A	H	B
287	m33-2684882	BGM033	2684882	LG4	63.2262	A	A	B	B	A	H	H	B	H	H	H	H	A	H	A	H	H	H	A	H	B	A	H	H	A	H	H	H	A	H	A	B	H	A	H	H	H	A	H	A	H	A	H	B
288	m33-3637629	BGM033	3637629	LG4	63.6622	A	A	B	B	A	H	H	B	H	H	H	H	A	H	A	H	H	H	A	H	B	A	H	H	A	H	H	H	A	H	A	B	H	A	H	H	H	A	H	A	H	A	H	B
289	m33-4606101	BGM033	4606101	LG4	64.1352	A	A	B	B	A	H	H	B	H	H	H	H	A	H	A	H	X	H	A	H	B	A	H	H	A	H	H	H	A	H	A	B	H	A	H	H	H	A	H	A	H	A	H	B
290	m33-5023716	BGM033	5023716	LG4	64.6318	A	A	B	B	A	H	X	B	H	H	H	H	A	H	A	H	H	H	A	H	B	A	H	H	A	H	H	H	A	H	A	B	H	A	H	H	H	A	H	A	H	A	H	B
291	m33-5962504	BGM033	5962504	LG4	65.5808	A	A	B	B	A	H	H	B	H	H	H	H	A	H	A	H	H	H	A	H	B	A	H	H	A	H	H	H	A	H	A	B	H	A	H	H	H	A	H	A	H	A	H	B
292	m33-6639687	BGM033	6639687	LG4	65.5808	A	A	B	B	A	H	H	B	H	H	H	H	A	H	A	H	H	H	A	H	B	A	H	X	A	H	H	H	A	H	A	B	H	A	H	H	H	A	H	A	H	A	H	B
293	m33-7348234	BGM033	7348234	LG4	67.3869	A	A	B	B	A	H	H	B	H	H	H	H	A	H	A	H	H	H	A	H	B	A	H	H	A	H	H	H	A	H	A	B	H	A	H	H	H	A	H	A	H	A	H	B
294	m33-7512856	BGM033	7512856	LG4	67.3869	A	A	B	B	A	H	H	B	H	H	H	H	A	H	A	H	H	H	A	H	B	A	H	H	A	H	H	H	A	H	A	B	H	A	H	H	H	A	H	A	H	A	H	B
295	m33-8485957	BGM033	8485957	LG4	68.7249	A	A	B	B	A	H	H	B	H	H	H	H	A	H	A	H	H	H	A	H	B	A	H	H	A	H	H	H	A	H	A	B	A	A	H	H	H	A	H	A	H	A	H	B
296	m33-9120099	BGM033	9120099	LG4	69.6387	A	A	B	B	A	H	H	B	H	H	H	H	A	H	A	H	H	H	A	H	B	A	H	H	A	H	H	H	A	H	A	B	A	A	H	H	H	A	H	A	H	A	H	B
297	m47-416197	BGM047	416197	LG4	71.4768	A	A	B	B	A	H	H	B	H	H	H	H	A	H	A	H	H	H	A	H	B	A	H	H	A	H	H	H	A	H	A	B	A	A	H	H	H	A	H	A	H	A	H	B
298	m47-1279235	BGM047	1279235	LG4	71.9163	A	A	B	B	A	H	H	B	H	H	H	H	A	H	A	H	H	H	A	H	B	A	H	H	A	H	H	H	A	H	A	B	A	A	H	H	H	A	H	A	H	A	H	B
299	m47-2213983	BGM047	2213983	LG4	72.3559	A	A	B	B	A	H	H	B	H	H	H	H	A	H	A	H	H	H	A	H	B	A	H	H	A	H	H	H	A	H	A	B	A	A	H	H	H	A	H	A	H	A	H	B
300	m47-2693846	BGM047	2693846	LG4	73.2452	A	A	B	B	A	H	H	B	H	H	H	H	A	H	A	H	H	A	A	H	B	A	H	H	A	H	H	H	A	H	A	B	A	A	H	H	H	A	H	A	H	A	H	B
301	m47-3448509	BGM047	3448509	LG4	81.5754	A	A	B	B	A	H	H	H	H	H	H	H	A	H	A	B	H	A	A	H	B	A	H	H	A	H	H	H	B	B	A	B	A	A	H	H	H	A	H	A	H	H	H	B
302	m38-323683	BGM038	323683	LG4	82.0188	A	A	B	B	A	H	H	H	H	H	H	H	A	H	A	B	H	A	A	H	B	A	H	H	A	H	H	H	B	B	A	B	A	A	H	H	H	A	H	A	H	H	H	B
303	m38-977023	BGM038	977023	LG4	86.4095	A	A	B	B	A	H	X	H	A	H	H	H	A	H	A	B	B	A	A	H	B	A	H	H	A	H	H	H	B	B	A	B	A	A	H	H	B	A	A	A	B	B	H	B
304	m38-2000107	BGM038	2000107	LG4	89.8006	A	A	B	B	A	H	H	H	A	H	H	H	A	H	A	B	B	A	A	H	B	A	B	H	A	H	A	H	B	B	A	B	A	A	H	X	B	A	A	A	B	B	H	B
305	m38-2956564	BGM038	2956564	LG4	93.8677	A	A	B	B	A	B	H	H	A	H	H	H	A	H	A	B	H	A	A	H	B	A	B	H	A	H	A	H	B	B	A	B	A	A	H	H	B	H	A	A	B	B	H	B
306	m38-3241714	BGM038	3241714	LG4	97.5377	A	A	B	B	H	B	H	H	A	H	H	H	A	A	A	B	H	A	A	H	H	A	B	H	A	H	A	H	B	B	A	B	A	A	H	H	B	H	A	A	B	B	H	B
307	m38-3944932	BGM038	3944932	LG4	99.7947	A	A	B	B	H	B	H	H	A	H	H	H	A	A	A	B	H	A	A	H	H	A	B	H	A	H	A	H	B	B	A	B	A	A	B	H	B	H	A	A	B	B	H	B
308	m38-4779850	BGM038	4779850	LG4	100.246	A	A	B	B	H	B	H	H	A	H	H	H	A	A	A	B	H	A	A	H	H	A	B	H	A	H	A	H	B	B	A	B	A	A	B	H	B	H	A	A	B	B	H	B
309	m38-5485948	BGM038	5485948	LG4	105.526	A	A	B	B	H	B	H	A	A	A	H	H	A	A	A	B	H	A	H	H	H	H	B	A	A	H	A	H	B	B	A	B	A	A	B	H	B	H	A	H	B	B	H	B
310	m38-6189674	BGM038	6189674	LG4	113.404	A	A	B	B	H	B	X	A	A	A	H	H	H	A	A	B	X	A	H	H	A	H	B	A	A	H	A	B	B	B	A	H	A	A	B	H	B	H	H	H	B	B	B	B
311	m46-218282	BGM046	218282	LG5	0	A	A	B	B	H	H	H	B	A	H	H	A	H	H	B	H	H	A	H	A	B	H	B	H	A	H	H	A	H	H	B	B	B	H	H	H	B	B	H	H	H	H	A	H
312	m46-358026	BGM046	358026	LG5	19.8529	A	A	B	B	A	H	H	B	H	A	H	H	H	H	B	H	H	H	A	H	B	A	B	A	A	H	H	A	H	A	B	B	B	A	X	A	B	B	H	X	H	H	A	A
313	m46-1194000	BGM046	1194000	LG5	21.6568	A	A	B	B	A	H	H	B	H	A	H	H	H	H	B	H	H	H	A	H	B	A	B	A	A	H	H	A	B	A	B	B	B	A	H	A	B	B	H	H	H	H	A	A
314	m46-2007614	BGM046	2007614	LG5	26.5469	A	A	B	B	A	H	H	B	H	A	H	H	H	H	H	H	H	H	A	H	B	A	B	A	H	H	H	A	B	A	B	H	B	A	H	A	B	B	H	H	H	H	A	A
315	m46-2305599	BGM046	2305599	LG5	27.4284	A	A	B	B	A	H	H	B	H	A	H	H	H	H	H	H	H	H	A	H	B	A	B	A	H	H	H	A	B	A	B	H	B	A	H	A	B	B	H	H	H	H	A	A
316	m46-2723689	BGM046	2723689	LG5	41.1875	A	A	B	B	H	B	X	H	H	A	H	H	B	H	H	H	H	H	H	H	B	H	B	A	H	H	H	A	B	A	B	A	B	A	H	H	B	B	H	H	H	H	A	A
317	m46-3318741	BGM046	3318741	LG5	43.4072	A	A	B	B	H	B	H	H	H	A	H	H	B	H	H	H	H	H	H	H	B	H	B	A	H	H	H	A	B	A	H	A	B	A	H	H	B	B	H	H	H	H	A	A
318	m46-3699686	BGM046	3699686	LG5	43.4072	A	A	B	B	H	B	H	H	H	A	H	H	B	H	H	H	H	H	H	H	B	H	B	A	H	H	H	A	B	A	H	A	B	A	H	H	B	B	H	H	H	H	A	A
319	m12-53520	BGM012	53520	LG5	44.7091	A	A	B	B	H	H	H	H	H	A	H	H	B	H	H	H	H	H	H	H	B	H	B	A	H	H	H	A	B	A	H	A	B	A	H	H	B	B	H	H	H	H	A	A
320	m12-939339	BGM012	939339	LG5	46.0826	A	A	B	B	H	H	H	H	H	A	H	H	B	H	H	H	H	H	H	H	B	H	B	A	H	H	H	A	B	A	H	A	B	A	H	H	B	B	H	H	X	H	X	A
321	m12-2001883	BGM012	2001883	LG5	46.9962	A	A	B	B	H	H	H	H	H	A	H	H	B	H	H	H	H	H	H	H	B	H	B	A	H	H	H	A	B	A	H	A	B	A	H	H	B	B	H	H	H	H	A	A
322	m12-3148762	BGM012	3148762	LG5	52.8617	A	A	B	B	B	H	H	H	H	A	H	H	B	H	H	H	H	B	H	H	B	H	B	A	B	H	H	B	B	H	H	A	B	A	H	H	B	B	H	B	H	B	A	A
323	m12-3397240	BGM012	3397240	LG5	58.2919	A	A	B	B	B	H	H	H	H	H	B	H	B	B	H	H	H	B	H	B	B	H	B	A	B	H	X	B	B	H	H	A	B	A	H	H	B	B	H	B	H	B	A	A
324	m12-4458371	BGM012	4458371	LG5	61.9332	A	A	B	B	B	H	H	H	H	H	B	B	H	B	H	H	B	B	H	B	B	H	B	A	B	H	H	B	B	H	H	A	B	A	H	H	B	B	H	B	H	B	H	A
325	m12-4687596	BGM012	4687596	LG5	62.822	A	A	B	B	B	H	H	H	H	H	B	B	H	B	H	H	B	B	H	B	B	H	B	A	B	H	H	B	B	H	H	A	B	A	H	H	B	B	H	B	H	B	H	A
326	m12-5685487	BGM012	5685487	LG5	64.5765	A	A	B	B	B	H	H	H	H	H	B	B	H	B	H	H	B	B	H	B	B	H	B	A	B	H	H	B	B	H	H	A	B	A	H	H	B	B	H	B	H	B	H	A
327	m12-6743780	BGM012	6743780	LG5	65.9009	A	A	B	B	B	H	H	H	H	H	B	B	H	B	H	B	B	B	H	B	B	H	H	A	B	H	H	B	B	H	H	A	B	A	H	H	B	B	H	B	H	B	H	A
328	m12-7676736	BGM012	7676736	LG5	66.7896	A	A	B	B	B	H	H	H	H	H	B	B	H	B	H	B	B	B	H	B	B	H	H	A	B	H	H	B	B	H	H	A	B	A	H	H	B	B	H	B	H	B	H	A
329	m12-8452675	BGM012	8452675	LG5	67.237	A	A	B	B	B	H	X	H	H	H	B	B	H	B	H	B	B	B	H	B	B	H	H	A	B	H	H	B	B	H	H	A	B	A	X	H	B	B	H	B	H	B	H	A
330	m12-9401181	BGM012	9401181	LG5	67.6884	A	A	B	B	B	H	H	H	H	H	B	B	H	B	H	B	X	B	H	H	B	H	H	A	B	H	H	B	B	H	H	A	B	A	B	H	B	B	H	B	H	B	H	A
331	m12-9751834	BGM012	9751834	LG5	68.1319	A	A	B	B	B	H	H	H	H	H	B	B	H	B	H	B	B	B	H	H	B	H	H	A	B	H	H	B	B	H	H	A	B	A	B	H	B	B	H	B	H	B	H	A
332	m12-10434372	BGM012	10434372	LG5	69.0055	A	A	B	B	B	H	H	H	H	H	B	B	H	B	H	B	B	B	H	H	B	H	H	A	B	H	H	B	B	H	H	A	B	A	B	H	B	B	H	B	H	B	H	A
333	m12-11302119	BGM012	11302119	LG5	69.4651	A	A	B	B	B	H	H	H	X	H	B	B	H	B	H	B	H	B	H	H	B	H	H	A	B	H	H	B	B	H	H	A	B	A	B	H	B	B	H	B	H	B	H	A
334	m12-12207041	BGM012	12207041	LG5	70.3868	A	A	B	B	B	H	H	H	H	H	B	B	H	B	H	B	H	B	H	H	B	H	H	A	B	H	H	B	B	H	H	A	B	H	B	H	B	B	H	B	H	B	H	A
335	m12-13230508	BGM012	13230508	LG5	70.3868	A	A	B	B	B	H	H	H	H	H	B	B	H	B	H	B	H	B	H	H	B	H	H	A	B	H	H	B	B	H	H	A	B	H	B	H	B	B	H	B	H	B	H	A
336	m12-13335794	BGM012	13335794	LG5	70.3868	A	A	B	B	B	H	H	H	H	H	B	B	H	B	H	B	H	B	H	H	B	H	H	A	B	H	H	B	B	H	H	A	B	H	B	H	B	B	H	B	H	B	H	A
337	m12-14402556	BGM012	14402556	LG5	70.3868	A	A	B	B	B	H	H	H	H	H	B	B	H	B	H	B	H	B	H	H	B	H	H	A	B	H	H	B	B	H	H	A	B	H	B	H	B	B	H	B	H	B	H	A
338	m12-15458998	BGM012	15458998	LG5	70.8735	A	A	B	B	B	H	H	H	H	H	B	B	H	B	H	B	H	B	H	X	B	H	H	A	B	H	H	B	B	H	H	A	B	H	B	H	B	B	H	B	H	B	H	A
339	m12-15956790	BGM012	15956790	LG5	70.8735	A	A	B	B	B	H	H	H	H	H	B	B	H	B	H	B	H	B	H	H	B	H	H	A	B	H	H	B	B	H	H	A	B	H	B	H	B	B	H	B	H	B	H	A
340	m12-16414735	BGM012	16414735	LG5	71.317	A	A	B	B	B	H	H	H	H	H	B	B	H	B	H	B	H	B	H	H	B	H	H	A	B	H	H	B	B	H	H	A	B	H	B	H	B	B	H	B	H	B	H	A
341	m12-17269874	BGM012	17269874	LG5	71.317	A	A	B	B	B	H	H	H	H	H	B	B	H	B	H	B	H	B	H	H	B	H	H	A	B	H	H	B	B	H	H	A	B	H	B	H	B	B	H	B	H	B	H	A
342	m12-18563560	BGM012	18563560	LG5	71.749	A	A	B	B	B	H	H	H	H	H	B	B	H	B	H	B	H	B	H	H	B	H	H	A	B	H	H	B	B	H	H	A	B	H	B	H	B	B	H	B	H	B	H	A
343	m12-19264801	BGM012	19264801	LG5	71.749	A	A	B	B	B	H	H	H	H	H	B	B	H	B	H	B	H	B	H	H	B	H	H	A	B	H	H	B	B	H	H	A	B	H	B	H	B	B	H	B	H	B	H	A
344	m12-19878010	BGM012	19878010	LG5	71.749	A	A	B	B	B	H	H	H	H	H	B	B	H	B	H	B	H	B	H	H	B	H	H	A	B	H	H	B	B	H	H	A	B	H	B	H	B	B	H	B	H	B	H	A
345	m12-20930483	BGM012	20930483	LG5	71.749	A	A	B	B	B	H	H	H	H	H	B	B	H	B	H	B	H	B	H	H	B	H	H	A	B	H	H	B	B	H	H	A	B	H	B	H	B	B	H	B	H	B	H	A
346	m12-21100844	BGM012	21100844	LG5	71.749	A	A	B	B	B	H	H	H	H	H	B	B	H	B	H	B	H	B	H	H	B	H	H	A	B	H	H	B	B	H	H	A	B	H	B	H	B	B	H	B	H	B	H	A
347	m12-22058382	BGM012	22058382	LG5	71.749	A	A	B	B	B	H	H	H	H	H	B	B	H	B	H	B	H	B	H	H	B	H	H	A	B	H	H	B	B	H	H	A	B	H	B	H	B	B	H	B	H	B	H	A
348	m12-23141622	BGM012	23141622	LG5	71.749	A	A	B	B	B	H	X	H	H	H	B	B	H	B	H	B	H	B	H	H	B	H	H	A	B	H	H	B	B	H	H	A	B	H	B	H	B	B	H	B	H	B	H	A
349	m12-23713313	BGM012	23713313	LG5	71.749	A	A	B	B	B	H	H	H	H	H	B	B	H	B	H	B	H	B	H	H	B	H	H	A	B	H	H	B	B	H	H	A	B	H	B	H	B	B	H	B	H	B	H	A
350	m8-459907	BGM008	459907	LG5	71.749	A	A	B	B	B	H	H	H	H	H	B	B	H	B	H	B	H	B	H	H	B	H	H	A	B	H	H	B	B	H	H	A	B	H	B	H	B	B	H	B	H	B	H	A
351	m8-1444330	BGM008	1444330	LG5	71.749	A	A	B	B	B	H	H	H	H	H	B	B	H	B	H	B	H	B	H	H	B	H	H	A	B	H	H	B	B	H	H	A	B	H	B	H	B	B	H	B	H	B	H	A
352	m8-1944217	BGM008	1944217	LG5	71.749	A	A	B	B	B	H	H	H	H	H	B	B	H	B	H	B	H	B	H	H	B	H	H	A	B	H	H	B	B	H	H	A	B	H	B	H	B	B	H	B	H	B	H	A
353	m8-2848012	BGM008	2848012	LG5	71.749	A	A	B	B	B	H	H	H	H	H	B	B	H	B	H	B	H	B	H	H	B	H	H	A	B	H	H	B	B	H	H	A	B	H	B	H	B	B	H	B	H	B	H	A
354	m8-3195967	BGM008	3195967	LG5	71.749	A	A	B	B	B	H	X	H	H	H	B	B	H	B	H	B	H	B	H	H	B	H	H	A	B	H	H	B	B	H	H	A	B	H	B	H	B	B	H	B	H	B	H	A
355	m8-4211810	BGM008	4211810	LG5	71.749	A	A	B	B	B	H	H	H	H	H	B	B	H	B	H	B	H	B	H	H	B	H	H	A	B	H	H	B	B	H	H	A	B	H	B	H	B	B	H	B	H	B	H	A
356	m8-4966621	BGM008	4966621	LG5	71.749	A	A	B	B	B	H	H	H	H	H	B	B	H	B	H	B	H	B	H	H	B	H	H	A	B	H	H	B	B	H	H	A	B	H	B	H	B	B	H	B	H	B	H	A
357	m8-5914178	BGM008	5914178	LG5	71.749	A	A	B	B	B	H	H	H	H	H	B	B	H	B	H	B	H	B	H	H	B	H	H	A	B	H	H	B	B	H	H	A	B	H	B	H	B	B	H	B	H	B	H	A
358	m8-6855729	BGM008	6855729	LG5	71.749	A	A	B	B	B	H	H	H	H	H	B	B	H	B	H	B	H	B	H	H	B	H	H	A	B	H	H	B	B	H	H	A	B	H	B	H	B	B	H	B	H	B	H	A
359	m8-8785873	BGM008	8785873	LG5	72.2089	A	A	B	B	B	H	H	H	H	H	B	B	H	B	H	B	H	B	H	H	B	H	H	A	B	H	H	B	B	H	H	A	B	H	B	H	B	B	H	B	H	B	H	A
360	m8-8965335	BGM008	8965335	LG5	72.6447	A	A	B	B	B	H	H	H	H	H	B	B	H	B	H	B	H	B	H	H	B	H	H	A	B	H	H	B	B	H	H	A	B	H	B	H	B	B	H	B	H	B	H	A
361	m8-12003253	BGM008	12003253	LG5	73.9936	A	A	B	B	B	H	H	H	H	H	B	B	H	B	H	B	H	B	B	H	B	H	H	A	B	H	H	B	B	H	H	A	B	H	B	H	B	B	H	B	H	B	H	A
362	m8-13368092	BGM008	13368092	LG5	74.4951	A	A	B	B	B	H	H	H	H	H	B	B	H	B	H	B	H	B	B	H	B	H	H	A	B	H	H	B	B	H	H	X	B	H	B	H	B	B	H	B	H	B	H	X
363	m8-13639427	BGM008	13639427	LG5	74.982	A	A	B	B	B	H	H	H	H	H	B	B	H	B	H	B	H	B	B	H	B	H	H	A	B	H	H	B	B	H	H	A	B	H	B	H	B	B	H	B	H	B	H	A
364	m8-14916691	BGM008	14916691	LG5	80.8474	A	A	B	B	B	H	H	H	H	H	B	B	H	B	H	B	H	B	B	H	B	H	B	H	B	H	H	B	B	H	H	A	B	H	B	H	B	B	H	B	H	B	H	A
365	m8-17219614	BGM008	17219614	LG5	89.2017	A	A	B	B	B	A	H	H	H	H	B	B	A	B	A	B	H	B	B	H	H	H	B	H	H	H	H	H	B	A	H	A	B	H	B	H	B	H	H	B	H	H	H	A
366	m8-17996646	BGM008	17996646	LG5	89.2017	A	A	B	B	B	A	H	H	H	H	B	B	A	B	A	B	H	B	B	H	H	H	B	H	H	H	H	H	B	A	H	A	B	H	B	H	B	H	H	B	H	H	H	A
367	m8-18633962	BGM008	18633962	LG5	89.2017	A	A	B	B	B	A	H	H	H	H	B	B	A	B	A	B	H	B	B	H	H	H	B	H	H	H	H	H	B	A	H	A	B	H	B	H	B	H	H	B	H	H	H	A
368	m8-19927167	BGM008	19927167	LG5	101.112	A	A	B	B	B	A	H	H	B	H	H	B	A	B	A	H	H	B	B	H	A	H	B	B	H	H	H	H	B	A	H	A	B	H	B	H	B	H	B	B	H	H	H	A
369	m8-20607182	BGM008	20607182	LG5	101.112	A	A	B	B	B	A	X	H	B	H	H	B	A	B	A	H	H	B	B	H	A	H	B	B	H	H	H	H	B	A	H	A	B	H	B	H	B	H	B	B	H	H	H	A
370	m8-21311811	BGM008	21311811	LG5	102.025	A	A	B	B	B	A	H	H	B	H	H	B	A	B	A	H	H	B	B	H	A	H	B	B	H	H	H	H	B	A	H	A	B	H	B	H	B	H	B	B	H	H	H	A
371	m8-22028284	BGM008	22028284	LG5	102.025	A	A	B	B	B	A	X	H	B	H	H	B	A	B	A	H	H	B	B	H	A	H	B	B	H	H	H	H	B	A	H	A	B	H	B	H	B	H	B	B	H	H	H	A
372	m8-22444710	BGM008	22444710	LG5	109.376	A	A	B	B	B	A	H	A	B	H	H	B	H	B	A	A	H	B	B	H	A	H	B	B	H	H	H	H	B	H	H	A	B	H	B	H	B	H	B	H	H	H	B	H
373	m8-23347775	BGM008	23347775	LG5	113.275	A	A	B	B	B	A	H	A	B	H	H	B	H	B	A	A	X	B	B	H	A	H	B	B	H	H	H	H	B	H	H	A	B	H	B	H	B	H	B	H	B	H	B	H
374	m8-23740015	BGM008	23740015	LG5	113.757	A	A	B	B	B	A	H	A	B	H	H	B	X	B	A	A	X	B	B	H	A	H	B	B	H	A	H	H	B	H	H	A	B	H	B	H	B	H	B	H	B	H	B	H
375	m8-24045063	BGM008	24045063	LG5	114.679	A	A	B	B	B	A	H	A	B	H	H	B	H	B	A	A	H	B	H	H	A	H	B	B	H	A	H	H	B	H	H	A	B	X	B	H	B	H	B	H	B	H	B	H
376	m8-24873990	BGM008	24873990	LG5	115.592	A	A	B	B	B	A	H	A	B	H	H	H	H	B	A	A	X	B	H	H	A	H	B	B	H	A	H	H	B	H	H	A	B	H	B	H	B	H	B	H	B	H	B	H
377	m19-324491	BGM019	324491	LG6	0	A	A	B	B	B	X	H	H	H	A	H	H	A	H	B	H	H	H	B	H	H	H	H	B	X	H	A	B	B	B	H	B	A	H	H	H	B	H	H	A	A	A	A	H
378	m19-1257039	BGM019	1257039	LG6	10.1753	A	A	B	B	B	B	H	H	H	H	H	H	H	A	B	H	X	H	B	H	H	H	A	B	B	H	A	B	B	B	H	B	H	A	A	H	B	H	H	A	H	A	H	H
379	m19-2035076	BGM019	2035076	LG6	10.1753	A	A	B	B	B	B	H	H	H	H	H	H	H	A	B	H	H	H	B	H	H	H	A	B	B	H	A	B	B	B	X	B	H	A	A	H	B	H	H	A	H	A	H	H
380	m19-2482860	BGM019	2482860	LG6	21.0771	A	A	B	B	H	B	H	H	H	H	H	H	H	A	B	H	B	H	B	A	H	H	A	B	B	H	A	B	B	B	H	H	B	A	A	H	B	H	H	B	H	H	H	H
381	m19-2806047	BGM019	2806047	LG6	21.0771	A	A	B	B	H	B	X	H	H	H	H	H	H	A	B	H	B	H	B	A	H	H	A	B	B	H	A	B	B	B	H	H	B	A	A	X	B	H	H	B	H	H	H	H
382	m19-3792457	BGM019	3792457	LG6	23.8492	A	A	B	B	H	B	H	H	H	H	A	H	H	H	B	H	B	H	H	A	H	H	A	B	B	H	A	B	B	B	H	H	B	A	A	H	B	H	H	B	H	H	H	H
383	m19-4612180	BGM019	4612180	LG6	25.2113	A	A	B	B	H	B	X	H	H	H	A	H	H	H	B	H	B	H	H	A	H	H	A	B	B	H	A	B	B	B	H	H	B	A	A	H	B	H	H	B	H	H	H	H
384	m19-4916582	BGM019	4916582	LG6	26.5615	A	A	B	B	H	B	H	H	H	H	A	H	H	H	B	H	B	H	H	A	H	H	A	H	B	H	A	H	B	B	H	H	B	A	A	H	B	H	H	B	H	H	H	H
385	m19-5196727	BGM019	5196727	LG6	27.0012	A	A	B	B	H	B	H	H	H	H	A	H	H	H	B	H	H	H	H	A	H	H	A	H	B	H	A	H	B	B	H	H	B	A	A	H	B	H	H	B	H	H	H	H
386	m19-6069234	BGM019	6069234	LG6	40.2943	A	A	B	B	H	B	H	H	H	H	A	B	B	H	B	H	H	A	H	A	H	B	A	H	H	H	H	H	B	B	H	H	B	H	A	B	B	H	H	B	H	B	H	B
387	m19-7859483	BGM019	7859483	LG6	43.5741	A	A	B	B	H	B	H	H	H	H	A	B	B	H	B	H	X	A	H	A	H	B	A	H	H	H	H	H	B	B	H	H	B	H	H	B	B	H	H	B	B	B	H	B
388	m19-9287203	BGM019	9287203	LG6	44.9751	A	A	B	B	H	B	H	H	H	H	A	B	B	H	B	H	H	A	H	A	H	B	A	H	H	H	H	H	B	B	H	H	B	H	H	B	B	H	H	B	B	B	H	B
389	m19-10297025	BGM019	10297025	LG6	45.4228	A	A	B	B	H	B	H	H	H	H	A	B	B	H	B	H	H	A	H	A	H	B	A	H	H	H	H	H	B	B	H	H	B	H	H	B	B	H	H	B	B	B	H	B
390	m19-11055322	BGM019	11055322	LG6	45.8745	A	A	B	B	H	B	H	H	H	H	A	B	B	H	B	H	H	A	H	A	H	B	A	H	H	H	H	H	B	B	H	H	B	H	H	B	B	H	H	B	B	B	H	B
391	m19-11668745	BGM019	11668745	LG6	46.3222	A	A	B	B	H	B	H	H	H	H	A	B	B	H	B	H	H	A	H	A	H	B	A	H	H	H	H	H	B	B	H	H	B	H	H	B	B	H	H	B	B	B	H	B
392	m19-12047668	BGM019	12047668	LG6	48.5879	A	A	B	B	H	B	H	H	H	H	A	B	B	H	B	H	H	A	H	A	H	B	A	H	H	H	H	H	B	B	H	H	B	H	H	B	B	H	H	B	H	B	H	B
393	m19-13146810	BGM019	13146810	LG6	49.105	A	A	B	B	X	B	X	H	H	H	A	B	B	H	B	H	X	A	H	A	H	B	A	H	H	H	H	H	B	B	H	H	B	H	H	B	B	H	H	B	H	B	H	B
394	m19-14266988	BGM019	14266988	LG6	49.6168	A	A	B	B	H	B	H	H	H	H	A	B	B	B	B	H	H	A	H	A	H	B	A	H	H	H	H	H	B	B	H	H	B	H	H	B	B	H	H	B	H	B	H	B
395	m19-15169039	BGM019	15169039	LG6	50.9554	A	A	B	B	H	B	X	H	H	H	A	B	B	B	B	H	H	A	H	A	H	B	A	H	H	H	H	H	B	B	H	H	B	H	H	B	B	H	H	B	H	B	H	B
396	m19-15884612	BGM019	15884612	LG6	52.3181	A	A	B	B	H	B	H	H	A	H	A	B	B	B	B	H	H	A	H	A	H	B	A	H	H	H	H	H	B	B	H	H	B	H	H	B	B	H	H	B	H	B	H	B
397	m5-363429	BGM005	363429	LG6	53.2079	A	A	B	B	H	B	H	H	A	H	A	B	B	B	B	H	H	A	H	A	H	B	A	H	H	H	H	H	B	B	H	H	B	H	H	B	B	H	H	B	H	B	H	B
398	m5-556024	BGM005	556024	LG6	54.1567	A	A	B	B	H	B	H	H	A	H	A	B	B	B	B	H	H	A	H	A	H	B	A	H	H	H	H	H	B	B	H	H	B	H	H	B	B	H	H	B	H	B	H	B
399	m5-1421596	BGM005	1421596	LG6	54.1567	A	A	B	B	H	B	X	H	A	H	A	B	B	X	B	H	H	A	H	A	H	B	A	H	H	H	H	H	B	B	H	H	B	H	H	B	B	H	H	B	H	B	H	X
400	m5-1579970	BGM005	1579970	LG6	54.6532	A	A	B	B	H	B	H	H	A	H	A	B	B	B	B	H	H	A	H	A	H	B	A	H	H	H	H	H	B	B	H	H	B	H	H	B	B	H	H	B	H	B	H	B
401	m5-2079409	BGM005	2079409	LG6	54.6532	A	A	B	B	H	B	H	H	A	H	A	B	B	B	B	H	H	A	H	A	H	B	A	H	H	H	H	H	B	B	H	H	B	H	H	B	B	H	H	B	H	B	H	B
402	m5-2799182	BGM005	2799182	LG6	55.109	A	A	B	B	H	B	H	H	A	H	A	B	B	B	B	H	H	A	H	A	H	B	A	H	H	H	H	H	B	B	H	H	B	H	H	B	B	H	H	B	H	B	H	B
403	m5-3737141	BGM005	3737141	LG6	56.0487	A	A	B	B	H	B	H	H	A	H	A	B	B	B	B	H	H	A	H	A	H	B	A	H	H	H	H	H	B	B	H	H	B	H	H	B	B	H	H	B	H	B	H	B
404	m5-4442215	BGM005	4442215	LG6	56.5216	A	A	B	B	H	B	H	H	A	H	A	B	B	B	B	H	H	A	H	A	H	B	A	H	H	H	H	H	B	B	H	H	B	H	H	B	B	H	H	B	H	B	H	B
405	m5-5245578	BGM005	5245578	LG6	56.5216	A	A	B	B	H	B	H	H	A	H	A	B	B	B	B	H	H	A	H	A	H	B	A	H	H	H	H	H	B	B	H	H	B	H	H	B	B	H	H	B	H	B	H	B
406	m5-5722574	BGM005	5722574	LG6	56.9614	A	A	B	B	H	B	H	H	A	H	A	B	B	B	B	H	H	A	H	A	H	B	A	H	H	H	H	H	B	B	H	H	B	H	H	B	B	H	H	B	H	B	H	B
407	m5-6542112	BGM005	6542112	LG6	57.8434	A	A	B	B	H	B	H	H	A	H	A	B	B	B	B	H	H	A	H	A	H	B	A	H	H	H	H	H	B	B	H	H	B	H	H	B	B	H	H	B	H	B	H	B
408	m5-7578857	BGM005	7578857	LG6	57.8434	A	A	B	B	H	B	H	H	A	H	A	B	B	B	B	H	H	A	H	A	H	B	A	H	H	H	H	H	B	B	H	H	B	H	H	B	B	H	H	B	H	B	H	B
409	m5-8534674	BGM005	8534674	LG6	59.1585	A	A	B	B	H	B	H	H	A	H	A	B	B	B	B	H	H	A	H	A	H	B	A	H	H	H	H	H	B	B	H	H	B	H	H	B	B	H	H	B	H	B	H	B
410	m5-9512605	BGM005	9512605	LG6	59.6359	A	A	B	B	H	B	X	H	A	H	A	B	B	B	B	H	H	A	H	A	H	B	A	H	H	H	H	H	B	B	H	H	B	H	H	B	B	H	H	B	H	B	H	B
411	m5-10485060	BGM005	10485060	LG6	60.1133	A	A	B	B	H	B	X	H	A	H	A	B	B	B	B	H	H	A	H	A	H	B	A	H	H	H	H	H	B	B	H	H	B	H	H	B	B	H	H	B	H	B	H	B
412	m5-11438438	BGM005	11438438	LG6	60.557	A	A	B	B	H	B	H	H	A	H	A	B	B	B	B	H	H	A	H	A	H	B	A	H	H	H	H	H	B	B	H	H	B	H	H	B	B	H	H	B	H	B	H	B
413	m5-11887527	BGM005	11887527	LG6	61.0006	A	A	B	B	H	B	H	H	A	H	A	B	B	B	B	H	H	A	H	A	H	B	A	H	H	H	H	H	B	B	H	H	B	H	H	B	B	H	H	B	H	B	H	B
414	m5-12782693	BGM005	12782693	LG6	61.4483	A	A	B	B	H	B	H	H	A	H	A	B	B	B	B	H	H	A	H	A	H	B	A	H	H	H	H	H	B	B	H	H	B	H	H	B	B	H	H	B	H	B	H	B
415	m5-13609072	BGM005	13609072	LG6	61.4483	A	A	B	B	H	B	H	H	A	H	A	B	B	B	B	H	H	A	H	A	H	B	A	H	H	H	H	H	B	B	H	H	B	H	H	B	B	H	H	B	H	B	H	B
416	m5-14695581	BGM005	14695581	LG6	61.9125	A	A	B	B	H	B	H	H	A	H	A	B	B	B	B	H	H	A	H	A	H	B	A	H	H	H	H	H	B	B	H	H	B	H	H	B	B	H	H	B	H	B	H	B
417	m5-15676962	BGM005	15676962	LG6	61.9125	A	A	B	B	H	B	H	H	A	H	A	B	B	B	B	H	H	A	H	A	H	B	A	H	H	H	H	H	B	B	H	H	B	H	H	B	B	H	H	B	H	B	H	B
418	m5-16594188	BGM005	16594188	LG6	62.3522	A	A	B	B	H	B	H	H	A	H	A	B	B	B	B	H	H	A	H	A	H	B	A	H	H	H	H	H	B	B	H	H	B	H	H	B	B	H	H	B	H	B	H	B
419	m5-20436426	BGM005	20436426	LG6	62.792	A	A	B	B	H	B	H	H	A	H	A	B	B	B	B	H	H	A	H	A	H	B	A	H	H	H	H	H	B	B	H	H	B	H	H	B	B	H	H	B	H	B	H	B
420	m5-21252628	BGM005	21252628	LG6	62.792	A	A	B	B	H	B	X	H	A	H	A	B	B	B	B	H	H	A	H	A	H	B	A	H	H	H	H	H	B	B	H	H	B	H	H	B	B	H	H	B	H	B	H	B
421	m5-21652710	BGM005	21652710	LG6	63.2478	A	A	B	B	H	B	H	H	A	H	A	B	B	B	B	H	H	A	H	A	H	B	A	H	H	H	H	H	B	B	H	H	B	H	H	B	B	H	H	B	H	B	H	B
422	m5-22712919	BGM005	22712919	LG6	64.6356	A	A	B	B	H	B	H	H	A	H	A	H	B	B	B	H	H	A	H	A	H	B	A	H	H	H	H	H	B	B	H	H	B	H	H	B	B	H	H	B	H	B	H	B
423	m5-22804885	BGM005	22804885	LG6	65.0832	A	A	B	B	H	B	H	H	A	H	A	H	B	B	B	H	H	A	H	A	H	B	A	H	H	H	H	H	B	B	H	H	B	H	H	B	B	H	H	B	H	B	H	B
424	m5-24174251	BGM005	24174251	LG6	66.8267	A	A	B	B	H	B	H	H	A	H	A	H	B	B	B	H	H	A	H	A	H	B	A	H	H	H	H	H	B	B	H	H	B	H	H	B	B	H	H	B	H	B	H	B
425	m5-25356295	BGM005	25356295	LG6	66.8267	A	A	B	B	H	B	H	H	A	H	A	H	B	B	B	H	H	A	H	A	H	B	A	H	H	H	H	H	B	B	H	H	B	H	H	B	B	H	H	B	H	B	H	B
426	m5-26428864	BGM005	26428864	LG6	72.4414	A	A	B	B	H	B	H	B	A	H	A	H	B	B	B	H	H	A	X	A	H	H	A	H	H	H	H	H	B	B	H	H	B	H	H	B	B	H	H	B	H	H	H	B
427	m5-27579486	BGM005	27579486	LG6	77.5511	A	A	B	B	H	B	H	B	A	H	A	H	H	B	B	H	H	A	H	A	A	A	A	H	H	H	H	H	B	B	H	H	B	H	H	B	B	H	H	B	H	H	A	B
428	m5-28685049	BGM005	28685049	LG6	82.7225	A	A	B	B	H	H	H	B	A	H	A	H	H	B	B	H	H	A	H	A	A	A	A	H	H	H	H	H	B	B	H	H	H	H	H	B	X	B	H	B	H	H	A	B
429	m5-29431302	BGM005	29431302	LG6	84.7479	A	A	B	B	H	H	H	B	A	H	A	H	H	B	B	H	H	A	H	A	A	A	A	H	H	B	H	H	H	B	H	H	H	H	H	B	B	B	H	B	H	H	A	B
430	m5-29847945	BGM005	29847945	LG6	86.0623	A	A	B	B	H	H	H	B	A	H	A	H	H	B	B	H	H	A	H	A	A	A	A	H	H	B	H	H	H	B	H	H	H	H	H	B	B	B	H	H	H	H	A	B
431	m5-30827890	BGM005	30827890	LG6	97.8072	A	A	B	B	H	H	H	B	H	H	A	H	H	B	B	H	A	A	H	A	A	A	A	H	H	B	H	H	H	B	H	H	A	H	H	B	X	B	B	H	B	H	A	H
432	m5-31843625	BGM005	31843625	LG6	101.045	A	A	B	B	H	H	H	B	H	H	A	H	H	B	B	H	A	A	H	H	A	A	A	H	H	B	H	B	H	B	H	H	A	A	H	B	A	B	B	H	B	H	A	H
433	m5-32442931	BGM005	32442931	LG6	106.046	A	A	B	B	H	H	H	B	H	H	A	H	H	B	B	H	H	A	H	H	A	A	A	A	H	B	H	B	A	H	H	H	A	A	H	B	A	B	B	H	B	H	A	H
434	m5-33056800	BGM005	33056800	LG6	106.489	A	A	B	B	H	H	H	B	H	H	A	H	H	B	B	B	H	A	H	H	A	A	A	A	H	B	H	B	A	H	H	H	A	A	H	B	A	B	B	H	B	H	A	H
435	m5-33574316	BGM005	33574316	LG6	109.157	A	A	B	B	H	H	H	B	H	H	A	H	H	B	B	B	H	A	H	H	A	A	A	A	H	B	H	B	A	H	H	H	A	A	H	B	A	B	B	H	B	H	A	H
436	m5-34371880	BGM005	34371880	LG6	110.912	A	A	B	B	H	H	H	B	H	H	A	H	H	B	B	B	H	H	H	H	A	A	A	A	H	B	H	B	A	H	H	H	A	A	H	B	A	B	B	H	B	H	A	H
437	m5-35413064	BGM005	35413064	LG6	113.154	A	A	B	B	H	H	H	B	H	H	A	H	H	B	B	B	H	H	H	H	A	A	A	H	H	B	H	B	A	H	B	H	A	A	H	B	A	B	B	H	B	H	A	H
438	m5-36326706	BGM005	36326706	LG6	116.281	A	A	B	B	H	H	H	B	H	H	A	H	H	B	B	B	H	H	H	H	A	A	H	H	H	B	H	B	A	H	B	H	A	A	H	H	A	B	B	H	B	A	A	H
439	m3-1420740	BGM003	1420740	LG7	0	A	A	B	B	A	H	A	B	B	H	H	A	H	H	H	B	H	B	H	B	H	B	H	H	B	A	B	A	H	A	H	B	H	A	H	H	H	H	A	H	H	B	B	A
440	m3-2758992	BGM003	2758992	LG7	11.2368	A	A	B	B	A	H	X	B	H	H	H	A	H	H	H	B	H	B	H	B	H	B	A	H	X	A	H	A	H	A	H	B	A	A	B	H	H	H	H	H	H	H	B	A
441	m3-3217930	BGM003	3217930	LG7	18.5673	A	A	B	B	A	H	A	B	H	H	H	H	H	B	H	B	H	B	H	B	H	B	A	H	A	A	H	A	H	A	A	X	A	A	B	H	B	B	H	H	H	H	B	A
442	m3-3580577	BGM003	3580577	LG7	19.4402	A	A	B	B	A	H	A	B	H	H	H	H	H	B	H	B	H	B	H	B	H	B	A	H	A	A	H	A	H	A	A	B	A	A	B	H	B	B	H	H	H	H	B	A
443	m3-4037806	BGM003	4037806	LG7	21.1927	A	A	B	B	A	H	A	B	H	B	H	H	H	B	H	B	H	B	H	B	H	H	A	H	A	A	H	A	H	A	A	B	A	A	B	H	B	B	H	H	H	H	B	A
444	m3-5033866	BGM003	5033866	LG7	26.4009	A	A	B	B	A	H	H	B	H	B	H	H	H	B	H	B	X	H	H	B	H	H	A	H	A	A	H	A	H	H	A	B	A	A	B	H	B	B	H	H	H	H	H	A
445	m3-5201984	BGM003	5201984	LG7	26.878	A	A	B	B	A	H	X	B	H	B	H	H	H	B	H	B	H	H	H	B	H	H	A	H	A	A	H	A	H	H	A	B	A	A	B	H	B	B	H	H	H	H	H	A
446	m3-6068077	BGM003	6068077	LG7	33.4518	A	A	B	B	A	H	H	B	H	B	H	H	H	B	A	B	H	A	H	H	A	H	H	H	A	A	H	A	H	H	A	H	A	A	B	H	B	B	H	H	H	A	H	A
447	m3-7159303	BGM003	7159303	LG7	37.6568	A	A	B	B	A	H	H	H	H	B	H	H	H	B	A	B	X	A	H	H	A	H	H	H	A	A	H	A	H	H	A	A	A	A	B	H	H	B	H	H	H	A	H	A
448	m3-7967105	BGM003	7967105	LG7	41.8257	A	A	B	B	A	H	H	H	A	H	H	H	H	B	A	B	A	A	H	H	A	H	H	H	A	H	H	A	H	H	A	A	A	A	B	H	H	B	H	B	H	A	H	A
449	m3-8266705	BGM003	8266705	LG7	41.8257	A	A	B	B	A	H	X	H	A	H	H	H	H	B	A	B	X	A	H	H	A	H	H	H	A	H	H	A	H	H	A	A	A	A	B	H	H	B	H	B	H	A	H	A
450	m3-9257182	BGM003	9257182	LG7	42.7301	A	A	B	B	A	H	X	H	A	H	H	H	H	B	A	B	A	A	H	H	A	H	H	H	A	H	H	A	B	H	A	A	A	H	B	H	H	B	H	B	H	A	H	A
451	m3-10256577	BGM003	10256577	LG7	42.7301	A	A	B	B	A	H	H	H	A	H	H	H	H	B	A	B	A	A	H	H	A	H	H	H	A	H	H	A	B	H	A	A	A	H	B	H	H	B	H	B	H	A	H	A
452	m3-11269219	BGM003	11269219	LG7	44.0305	A	A	B	B	A	H	H	H	A	H	H	H	H	B	A	B	A	A	H	H	A	H	H	H	A	H	H	A	B	H	A	A	A	B	B	H	H	B	H	B	H	A	H	A
453	m3-11770602	BGM003	11770602	LG7	44.4623	A	A	B	B	A	H	H	H	A	H	H	H	H	B	H	B	A	A	H	H	A	H	H	H	A	H	H	A	B	H	A	A	A	B	B	H	H	B	H	B	H	A	H	A
454	m3-12646065	BGM003	12646065	LG7	45.4097	A	A	B	B	A	H	H	H	A	H	H	H	H	B	H	B	X	A	H	H	A	H	H	H	A	H	H	A	B	H	A	A	A	B	B	H	H	B	H	B	H	A	H	A
455	m3-13706966	BGM003	13706966	LG7	45.8825	A	A	B	B	A	H	H	H	A	H	H	H	H	B	H	B	A	A	H	H	A	H	H	H	A	H	H	A	B	H	A	A	A	B	B	H	H	B	H	B	H	A	H	A
456	m3-14440217	BGM003	14440217	LG7	45.8825	A	A	B	B	A	H	H	H	A	H	H	H	H	B	H	B	A	A	H	H	A	H	H	H	A	H	H	A	B	H	A	A	A	B	B	H	H	B	H	B	H	A	H	A
457	m3-14854547	BGM003	14854547	LG7	46.3181	A	A	B	B	A	H	H	H	A	H	H	H	H	B	H	B	A	A	H	H	A	H	H	H	A	H	H	A	B	H	A	A	A	B	B	H	H	B	H	B	H	A	H	A
458	m3-15833554	BGM003	15833554	LG7	46.7576	A	A	B	B	A	H	H	H	A	H	H	B	H	B	H	B	X	A	H	H	A	H	H	H	A	H	H	A	B	H	A	A	A	B	B	H	H	B	H	B	H	A	H	A
459	m3-16943069	BGM003	16943069	LG7	47.1971	A	A	B	B	A	H	X	H	A	H	H	B	H	B	H	B	A	A	H	H	A	H	H	H	A	H	H	A	B	H	A	A	A	B	B	H	H	B	H	B	H	A	H	A
460	m3-17922165	BGM003	17922165	LG7	47.6326	A	A	B	B	A	H	H	H	A	H	H	B	H	B	H	B	A	A	H	H	A	H	H	H	A	H	H	A	B	H	A	A	A	B	B	H	H	B	H	B	H	A	H	A
461	m3-18869218	BGM003	18869218	LG7	48.9335	A	A	B	B	A	H	H	H	A	H	H	B	H	B	H	B	A	A	H	H	A	H	H	H	A	H	H	A	B	H	A	A	A	B	B	H	H	B	H	B	H	A	H	A
462	m3-19225976	BGM003	19225976	LG7	49.3767	A	A	B	B	A	H	X	H	A	H	H	B	H	B	H	B	X	A	H	H	A	H	H	H	A	H	H	A	B	H	A	A	A	B	B	H	H	B	H	B	H	A	H	A
463	m3-19613511	BGM003	19613511	LG7	49.3767	A	A	B	B	A	H	A	H	A	H	H	B	H	B	H	B	A	A	H	H	A	H	H	H	A	H	H	A	B	H	A	A	A	B	B	H	H	B	H	B	H	A	H	A
464	m3-20631141	BGM003	20631141	LG7	49.3767	A	A	B	B	A	H	A	H	A	H	H	B	H	B	H	B	A	A	H	H	A	H	H	H	A	H	H	A	B	H	A	A	A	B	B	H	H	B	H	B	H	A	H	A
465	m3-21351377	BGM003	21351377	LG7	49.3767	A	A	B	B	A	H	X	H	A	H	H	B	H	B	H	B	A	A	H	H	A	H	H	H	A	H	H	A	B	H	A	A	A	B	B	H	H	B	H	B	H	A	H	A
466	m3-22376449	BGM003	22376449	LG7	49.3767	A	A	B	B	A	H	A	H	A	H	H	B	H	B	H	B	A	A	H	H	A	H	H	H	A	H	H	A	B	H	A	A	A	B	B	H	H	B	H	B	H	A	H	A
467	m3-23586380	BGM003	23586380	LG7	49.3767	A	A	B	B	A	H	X	H	A	H	H	B	H	B	H	B	A	A	H	H	A	H	H	H	A	H	H	A	B	H	A	A	A	B	B	H	H	B	H	B	H	A	H	A
468	m3-24573852	BGM003	24573852	LG7	49.3767	A	A	B	B	A	H	A	H	A	H	H	B	H	B	H	B	A	A	H	H	A	H	H	H	A	H	H	A	B	H	A	A	A	B	B	H	H	B	H	B	H	A	H	A
469	m3-24799452	BGM003	24799452	LG7	49.3767	A	A	B	B	A	H	A	H	A	H	H	B	H	B	H	B	A	A	H	H	A	H	H	H	A	H	H	A	B	H	A	A	A	B	B	H	H	B	H	B	H	A	H	A
470	m3-25678634	BGM003	25678634	LG7	49.8086	A	A	B	B	H	H	A	H	A	H	H	B	H	B	H	B	A	A	H	H	A	H	H	H	A	H	H	A	B	H	A	A	A	B	B	H	H	B	H	B	H	A	H	A
471	m3-26838140	BGM003	26838140	LG7	49.8086	A	A	B	B	H	H	A	H	A	H	H	B	H	B	H	B	A	A	H	H	A	H	H	H	A	H	H	A	B	H	A	A	A	B	B	H	H	B	H	B	H	A	H	A
472	m3-27569034	BGM003	27569034	LG7	50.6972	A	A	B	B	H	H	H	H	A	H	H	B	H	B	H	B	A	A	H	H	A	H	H	H	A	H	H	A	B	H	A	A	A	B	B	H	H	B	H	B	H	A	H	A
473	m3-27990287	BGM003	27990287	LG7	50.6972	A	A	B	B	H	H	H	H	A	H	H	B	H	B	H	B	X	A	H	H	A	H	H	H	A	H	H	A	B	H	A	A	A	B	B	H	H	B	H	B	H	A	H	A
474	m3-29237316	BGM003	29237316	LG7	51.5781	A	A	B	B	H	H	H	H	A	H	H	B	H	B	H	B	X	A	H	H	A	H	H	H	A	H	H	A	B	H	A	A	A	B	B	H	H	B	H	B	H	A	H	A
475	m3-30229246	BGM003	30229246	LG7	51.5781	A	A	B	B	H	H	H	H	A	H	H	B	H	B	H	B	A	A	H	H	A	H	H	H	A	H	H	A	B	H	A	A	A	B	B	H	H	B	H	B	H	A	H	A
476	m3-31180651	BGM003	31180651	LG7	51.5781	A	A	B	B	H	H	H	H	A	H	H	B	H	B	H	B	A	A	H	H	A	H	H	H	A	H	H	A	B	H	A	A	A	B	B	H	H	B	H	B	H	A	H	A
477	m3-31623141	BGM003	31623141	LG7	52.01	A	A	B	B	H	H	H	H	A	H	H	B	H	B	H	B	A	A	H	H	A	H	H	H	A	H	H	A	B	H	A	A	A	B	B	H	H	B	H	B	H	A	H	A
478	m3-32672800	BGM003	32672800	LG7	52.01	A	A	B	B	H	H	H	H	A	H	H	B	H	B	H	B	X	A	H	H	A	H	H	H	A	H	H	A	B	H	A	A	A	B	B	H	H	B	H	B	H	A	H	A
479	m3-33261774	BGM003	33261774	LG7	52.01	A	A	B	B	H	H	H	H	A	H	H	B	H	B	H	B	A	A	H	H	A	H	H	H	A	H	H	A	B	H	A	A	A	B	B	H	H	B	H	B	H	A	H	A
480	m3-34202498	BGM003	34202498	LG7	52.4698	A	A	B	B	H	H	X	H	A	H	H	B	H	B	H	B	A	A	H	H	A	H	H	H	A	H	H	A	B	A	A	A	A	B	B	H	H	B	H	B	H	A	H	A
481	m3-35206894	BGM003	35206894	LG7	52.9516	A	A	B	B	H	H	H	H	A	H	H	B	H	B	H	B	X	A	H	H	A	H	H	H	A	H	H	A	B	A	A	A	A	B	B	H	H	B	H	B	H	A	H	A
482	m3-36765766	BGM003	36765766	LG7	55.6927	A	A	B	B	H	H	H	H	H	H	H	B	H	B	H	B	A	A	H	H	A	H	H	H	A	H	H	A	B	A	A	A	A	B	B	H	H	H	H	B	H	H	H	A
483	m3-37612877	BGM003	37612877	LG7	56.5816	A	A	B	B	X	H	H	H	H	H	H	B	H	B	H	B	A	A	H	H	A	H	X	H	A	H	H	A	B	A	A	A	A	B	B	H	H	H	B	B	H	H	H	A
484	m3-38283892	BGM003	38283892	LG7	57.0329	A	A	B	B	H	H	H	H	H	H	H	B	H	B	H	B	X	A	H	H	A	H	H	H	A	H	H	A	B	A	A	A	A	B	B	H	H	H	B	B	H	H	H	A
485	m3-39196563	BGM003	39196563	LG7	60.6128	A	A	B	B	H	H	H	H	H	H	H	B	H	B	H	B	H	A	H	H	A	H	H	B	A	H	H	A	B	A	A	A	A	B	B	H	H	H	H	H	H	H	H	A
486	m3-40225751	BGM003	40225751	LG7	63.4612	A	A	B	B	H	H	X	H	H	H	H	B	H	B	H	B	A	A	H	H	H	H	H	B	A	H	H	A	B	A	A	A	A	B	B	H	H	H	H	H	H	H	H	A
487	m3-41218749	BGM003	41218749	LG7	65.8503	A	A	B	B	H	A	H	H	H	H	H	B	H	B	H	B	A	A	H	H	H	H	H	B	A	H	H	A	B	A	A	A	A	B	B	H	H	H	H	H	H	H	H	A
488	m3-42286472	BGM003	42286472	LG7	76.812	A	A	B	B	B	A	H	H	H	H	H	B	H	B	A	B	H	A	H	B	H	H	H	B	A	H	H	A	B	H	A	A	A	B	H	H	H	H	H	H	H	H	A	H
489	m3-42823216	BGM003	42823216	LG7	79.508	A	A	B	B	B	H	H	H	H	H	H	B	H	B	A	B	H	A	B	B	H	H	H	B	A	H	H	A	B	H	A	A	A	B	H	H	H	H	H	H	H	H	A	H
490	m3-43677919	BGM003	43677919	LG7	81.7098	A	A	B	B	B	H	H	H	H	H	H	B	H	B	A	B	H	A	B	B	B	H	H	B	A	H	H	H	B	H	A	A	A	B	A	H	H	H	H	H	H	H	A	H
491	m3-44096578	BGM003	44096578	LG7	83.4671	A	A	B	B	B	H	H	H	H	H	H	B	H	B	A	H	H	A	B	B	B	H	H	B	A	H	H	H	B	H	A	A	A	B	A	H	H	H	H	H	H	H	A	H
492	m3-44632343	BGM003	44632343	LG7	85.7108	A	A	B	B	B	H	H	H	H	H	H	B	H	B	A	H	H	A	B	B	B	H	H	B	A	H	H	H	H	H	H	A	H	B	A	H	H	H	H	H	H	H	A	H
493	m3-45086295	BGM003	45086295	LG7	89.3381	A	A	B	B	B	H	H	H	H	H	H	B	H	B	A	H	H	A	B	B	B	H	H	B	A	H	H	H	H	H	B	A	H	H	A	H	A	H	H	H	H	H	H	H
494	m3-45710500	BGM003	45710500	LG7	93.9084	A	A	B	B	B	H	H	B	H	H	H	A	H	B	H	H	X	H	B	B	B	H	H	B	H	H	H	H	H	H	B	A	H	H	A	H	A	H	H	H	H	H	H	H
495	m3-46854268	BGM003	46854268	LG7	93.9084	A	A	B	B	B	H	H	B	H	H	H	A	H	B	H	H	H	H	B	B	B	H	H	B	H	H	H	H	H	H	B	A	H	H	A	H	A	H	H	H	H	H	H	H
496	m3-47839929	BGM003	47839929	LG7	95.7501	A	A	B	B	B	H	H	B	H	H	H	A	H	H	H	H	H	H	B	B	B	H	H	B	H	H	H	H	H	H	B	A	H	H	A	H	A	H	H	H	H	H	H	H
497	m3-48432244	BGM003	48432244	LG7	102.694	A	A	B	B	B	H	H	B	B	H	H	A	H	H	H	H	H	H	B	H	B	B	H	B	H	B	H	H	H	H	B	A	H	H	A	B	A	H	H	A	H	H	H	H
498	m3-48821832	BGM003	48821832	LG7	105.326	A	A	B	B	B	H	B	B	B	H	H	A	H	H	H	H	H	H	B	H	B	B	H	B	H	B	H	H	H	H	B	A	H	H	A	B	A	H	H	A	H	H	H	H
499	m31-621334	BGM031	621334	LG8	0	A	A	B	B	H	A	A	B	H	A	H	H	A	H	H	H	H	H	B	H	H	B	B	H	A	H	A	H	H	H	H	H	A	H	B	H	B	H	H	A	A	A	A	B
500	m31-1212121	BGM031	1212121	LG8	2.6511	A	A	B	B	H	A	X	B	H	A	H	H	A	H	H	H	H	B	B	H	H	B	B	H	A	H	A	H	H	H	H	H	A	H	B	H	B	H	H	A	H	A	A	B
501	m31-1833308	BGM031	1833308	LG8	3.5329	A	A	B	B	H	A	A	B	H	A	B	H	A	H	H	H	H	B	B	H	H	B	B	H	A	H	A	H	H	H	H	H	A	H	B	H	B	H	H	A	H	A	A	B
502	m31-3351346	BGM031	3351346	LG8	7.1575	A	A	B	B	H	A	H	B	H	A	B	H	A	H	H	H	H	H	B	H	H	B	B	H	A	H	A	H	H	H	H	B	A	H	H	H	B	H	H	X	H	A	A	H
503	m31-4091743	BGM031	4091743	LG8	10.3202	A	A	B	B	H	A	H	B	H	A	B	H	A	H	H	H	H	H	B	H	H	B	B	H	H	H	A	H	H	H	H	B	A	H	H	B	B	H	H	X	H	A	A	H
504	m31-4615231	BGM031	4615231	LG8	10.3202	A	A	B	B	H	A	H	B	H	A	B	H	A	H	H	H	H	H	B	H	H	B	B	H	H	H	A	H	H	H	H	B	A	H	H	B	B	H	H	H	H	A	A	H
505	m31-5379480	BGM031	5379480	LG8	11.6471	A	A	B	B	H	A	H	B	H	A	B	H	A	H	A	H	H	H	B	H	H	B	B	H	H	H	A	H	H	H	H	B	A	H	H	B	B	H	H	H	H	A	A	H
506	m31-5949438	BGM031	5949438	LG8	14.474	A	A	B	B	X	A	H	B	H	A	B	H	A	H	A	X	H	H	B	H	H	B	B	H	H	H	A	H	H	H	H	B	H	H	H	B	B	H	X	X	H	A	A	H
507	m31-6775208	BGM031	6775208	LG8	23.5651	A	A	B	B	H	H	H	H	H	H	B	H	A	B	A	H	H	H	B	H	H	H	B	H	H	H	H	A	H	H	H	H	H	H	H	B	B	H	H	H	B	A	H	H
508	m31-7476680	BGM031	7476680	LG8	24.4796	A	A	B	B	H	H	H	H	H	H	B	H	A	B	A	H	H	H	B	H	H	H	B	H	H	H	H	A	H	H	H	H	H	H	H	B	B	H	H	H	B	A	H	H
509	m31-7807449	BGM031	7807449	LG8	26.7058	A	A	B	B	H	H	H	H	H	H	B	H	A	B	A	A	H	H	B	H	H	H	H	H	H	H	H	A	H	H	H	H	H	H	H	B	B	H	H	H	B	A	H	H
510	m31-8274061	BGM031	8274061	LG8	28.0572	A	A	B	B	H	H	H	H	H	H	B	H	A	B	A	A	H	H	B	H	H	H	H	H	H	H	H	A	H	H	H	H	H	H	H	B	B	H	H	H	B	A	H	H
511	m31-10513468	BGM031	10513468	LG8	32.1081	A	A	B	B	H	H	X	H	H	H	B	H	A	B	A	H	X	H	B	H	H	H	H	H	H	H	H	A	H	H	H	H	H	H	H	B	B	H	H	H	B	A	H	H
512	m6-788300	BGM006	788300	LG8	33.7943	A	A	B	B	H	H	H	H	H	H	B	H	A	B	A	H	H	H	B	H	H	H	H	H	H	H	H	A	H	H	H	H	H	H	H	B	B	H	H	H	B	A	H	H
513	m6-1571000	BGM006	1571000	LG8	39.5395	A	A	B	B	H	H	H	H	H	H	B	X	A	B	H	H	X	H	B	H	H	H	H	H	B	H	B	A	H	H	H	H	H	H	H	B	B	H	H	H	B	A	H	H
514	m6-3081199	BGM006	3081199	LG8	44.7294	A	A	B	B	H	H	X	H	H	H	B	H	A	B	H	H	X	H	B	H	H	H	H	H	B	H	B	A	H	H	H	H	H	H	H	B	B	H	H	H	B	A	H	H
515	m6-4451896	BGM006	4451896	LG8	45.334	A	A	B	B	H	H	A	H	H	H	B	H	A	B	H	H	H	H	B	H	H	H	H	H	B	H	B	A	H	H	H	H	H	H	H	B	B	H	H	X	B	A	H	H
516	m6-6276776	BGM006	6276776	LG8	47.0984	A	A	B	B	H	H	A	H	H	H	B	H	A	B	H	H	X	H	B	H	H	H	H	H	B	H	B	A	H	H	H	H	H	H	H	B	B	H	H	H	B	A	H	H
517	m6-6998196	BGM006	6998196	LG8	47.656	A	A	B	B	H	H	X	H	H	H	B	H	A	B	H	H	X	H	B	H	H	H	H	H	B	H	B	A	H	H	H	H	H	H	H	B	B	H	H	H	B	A	H	H
518	m6-8920945	BGM006	8920945	LG8	48.2327	A	A	B	B	H	H	X	H	H	H	B	H	A	B	H	H	X	X	B	H	H	H	H	H	B	H	B	A	H	H	H	H	H	H	H	B	B	H	H	H	B	A	H	H
519	m6-11518563	BGM006	11518563	LG8	50.0402	A	A	B	B	H	H	X	H	X	H	B	H	A	B	H	H	X	H	B	H	H	H	H	H	B	H	B	A	H	H	H	H	H	H	H	B	B	H	A	H	B	A	H	H
520	m6-11991408	BGM006	11991408	LG8	50.0402	A	A	B	B	H	H	X	H	A	H	B	H	A	B	H	H	X	H	B	H	H	H	H	H	B	H	B	A	H	H	H	H	H	H	H	B	B	H	A	H	B	A	H	H
521	m6-13425215	BGM006	13425215	LG8	52.222	A	A	B	B	H	H	X	H	H	H	B	H	A	B	H	H	X	H	B	H	H	H	H	H	B	H	B	A	H	H	H	H	H	H	H	B	B	H	A	H	B	A	H	H
522	m6-14637525	BGM006	14637525	LG8	53.282	A	A	B	B	H	H	H	H	H	H	B	H	A	B	H	H	X	H	B	H	H	H	H	H	B	B	B	A	H	H	H	H	H	H	H	B	B	H	A	H	B	A	H	H
523	m6-15853693	BGM006	15853693	LG8	54.3422	A	A	B	B	B	H	X	H	H	H	B	H	A	B	H	H	X	H	B	H	H	H	H	H	B	B	B	A	H	H	H	H	H	H	H	B	B	H	A	H	B	A	H	H
524	m6-17425270	BGM006	17425270	LG8	56.4329	A	A	B	B	B	H	X	H	H	H	B	H	A	X	H	H	X	H	B	H	H	H	H	H	B	B	B	A	H	H	H	H	H	H	H	B	B	H	A	H	B	A	H	H
525	m6-19051769	BGM006	19051769	LG8	57.4704	A	A	B	B	B	H	X	H	H	H	B	H	A	H	H	H	H	H	B	H	H	H	H	H	B	B	B	A	H	H	H	H	H	H	H	B	B	H	A	H	B	A	H	H
526	m6-20772855	BGM006	20772855	LG8	58.8718	A	A	B	B	B	H	H	H	H	H	B	H	A	H	H	H	H	H	B	H	H	H	H	H	B	B	B	A	H	H	H	H	B	H	H	B	B	H	A	H	B	A	H	H
527	m6-21496121	BGM006	21496121	LG8	58.8718	A	A	B	B	B	H	H	H	H	H	B	H	A	H	H	H	H	H	B	H	H	H	H	H	B	B	B	A	H	H	H	H	B	H	H	B	B	H	A	H	B	A	H	H
528	m6-22305255	BGM006	22305255	LG8	58.8718	A	A	B	B	B	H	H	H	H	H	B	H	A	H	H	H	H	H	B	H	H	H	H	H	B	B	B	A	H	H	H	H	B	H	H	B	B	H	A	H	B	A	H	H
529	m6-23337055	BGM006	23337055	LG8	59.77	A	A	B	B	B	H	H	H	H	H	B	H	A	H	H	H	H	H	B	H	H	H	H	H	B	B	B	A	H	H	H	H	B	H	A	B	B	H	A	H	B	A	H	H
530	m6-23797623	BGM006	23797623	LG8	61.1091	A	A	B	B	B	H	H	H	H	H	B	H	A	H	B	H	H	B	B	H	H	H	H	H	B	B	B	A	H	H	H	H	B	H	A	B	B	H	A	H	B	A	H	H
531	m6-24841453	BGM006	24841453	LG8	61.5608	A	A	B	B	B	H	H	H	X	H	B	H	A	H	B	H	H	B	B	H	H	H	H	H	B	B	B	A	H	H	H	H	B	H	A	B	B	H	A	H	B	A	H	H
532	m6-25835781	BGM006	25835781	LG8	62.5007	A	A	B	B	B	H	X	H	H	H	B	H	A	H	B	H	H	B	B	H	H	H	H	A	B	B	B	A	H	H	H	H	B	H	A	B	B	H	A	H	B	A	H	H
533	m6-26748010	BGM006	26748010	LG8	67.148	A	A	B	B	B	A	H	H	H	H	B	H	A	H	B	H	H	B	B	H	H	H	H	A	H	B	B	A	H	H	H	H	B	H	A	B	H	H	A	H	B	A	B	H
534	m6-27367184	BGM006	27367184	LG8	68.9068	A	A	B	B	B	A	H	H	H	H	B	H	A	H	B	H	H	B	B	H	H	H	H	A	H	B	B	A	H	H	H	H	H	H	A	B	H	H	H	H	B	A	B	H
535	m6-28356541	BGM006	28356541	LG8	70.6506	A	A	B	B	B	A	H	H	H	H	B	H	A	H	B	H	H	B	B	H	H	H	H	A	H	B	B	A	H	H	H	H	H	H	A	B	H	H	H	H	B	A	B	H
536	m6-29819633	BGM006	29819633	LG8	73.3291	A	A	B	B	B	A	H	H	H	H	B	B	A	H	B	H	H	B	B	B	H	H	H	A	H	B	B	A	H	H	H	H	H	H	H	B	H	H	H	H	B	A	B	H
537	m6-29945646	BGM006	29945646	LG8	73.7689	A	A	B	B	B	A	H	H	H	H	B	B	A	H	B	H	H	B	B	B	B	H	H	A	H	B	B	A	H	H	H	H	H	H	H	B	H	H	H	H	B	A	B	H
538	m6-30087675	BGM006	30087675	LG8	74.2331	A	A	B	B	B	A	H	H	H	H	B	B	A	H	B	H	X	B	B	B	B	H	H	A	H	B	B	A	H	H	H	H	H	H	H	B	H	H	H	H	B	A	B	H
539	m6-31306765	BGM006	31306765	LG8	78.2146	A	A	B	B	B	A	H	H	H	H	B	B	A	H	B	H	H	B	B	B	B	H	H	A	H	B	B	A	H	H	H	A	H	H	H	B	H	H	H	H	B	A	B	H
540	m6-31492563	BGM006	31492563	LG8	78.2146	A	A	B	B	B	A	H	H	H	H	B	B	A	H	B	H	H	B	B	B	B	H	H	A	H	B	B	A	H	H	H	A	H	H	H	B	H	H	H	H	B	A	B	H
541	m6-32514620	BGM006	32514620	LG8	85.1161	A	A	B	B	H	A	H	H	B	H	B	B	A	H	B	B	H	B	B	B	B	H	H	A	H	B	B	A	H	H	H	A	H	H	H	H	H	H	H	A	H	A	B	H
542	m6-33097864	BGM006	33097864	LG8	85.1161	A	A	B	B	H	A	H	H	B	H	B	B	A	H	B	B	H	B	B	B	B	H	H	A	H	B	B	A	H	H	H	A	H	H	H	H	H	H	H	A	H	A	B	H
543	m6-33666505	BGM006	33666505	LG8	86.431	A	A	B	B	H	A	H	H	B	H	B	B	A	H	B	B	H	H	B	B	B	H	H	A	H	B	B	A	H	H	H	A	H	H	H	H	H	H	H	A	H	A	B	H
544	m56-32160	BGM056	32160	LG8	91.9478	A	A	B	B	H	A	H	H	B	H	B	B	A	H	B	B	H	H	H	H	B	H	H	A	H	B	B	A	H	H	H	A	H	H	H	H	H	H	H	A	H	A	B	H
545	m56-268944	BGM056	268944	LG8	98.8759	A	A	B	B	H	A	H	H	B	H	H	B	A	H	B	B	H	H	H	H	H	H	B	A	H	B	H	A	H	H	B	H	H	H	H	H	H	H	H	A	H	A	B	H
546	m54-1655697	BGM054	1655697	LG9	0	A	A	B	B	H	H	A	H	A	H	H	H	H	H	A	B	H	H	B	B	B	H	H	H	A	B	H	H	H	A	H	H	H	A	A	H	A	A	H	H	H	B	B	H
547	m54-2028969	BGM054	2028969	LG9	3.1251	A	A	B	B	H	H	H	H	A	H	H	H	H	H	A	B	H	H	B	H	B	H	H	H	A	B	H	H	H	A	H	H	H	A	A	H	A	A	H	H	H	B	B	H
548	m4-160650	BGM004	160650	LG9	5.8219	A	A	B	B	H	H	H	H	A	H	H	H	H	H	A	B	X	H	B	H	B	H	H	H	A	B	H	H	H	A	H	H	H	A	A	A	H	A	H	H	H	B	B	H
549	m4-634407	BGM004	634407	LG9	6.7439	A	A	B	B	H	H	A	H	A	H	H	H	H	H	A	B	H	H	B	H	B	H	H	H	A	B	H	H	H	A	H	H	H	A	A	A	H	A	H	H	H	B	B	H
550	m4-906856	BGM004	906856	LG9	7.1955	A	A	B	B	H	H	A	H	A	H	H	H	H	H	A	B	H	H	B	H	B	H	H	H	A	B	H	H	H	A	H	H	H	A	A	A	H	A	H	H	H	B	B	H
551	m4-1769082	BGM004	1769082	LG9	10.2961	A	A	B	B	H	H	A	H	A	H	H	H	H	H	A	H	H	H	B	H	B	H	H	H	H	B	H	H	H	A	H	H	H	A	A	A	H	A	H	H	H	B	B	H
552	m4-2237113	BGM004	2237113	LG9	10.7281	A	A	B	B	H	H	H	H	A	H	H	H	H	H	A	H	H	H	B	H	B	H	H	H	H	B	H	H	H	A	H	H	H	A	A	A	H	A	H	H	H	B	B	H
553	m4-2895012	BGM004	2895012	LG9	24.6579	A	A	B	B	H	H	H	H	H	B	H	H	A	H	H	H	A	B	B	H	B	H	H	H	H	H	H	H	H	A	A	B	H	A	A	A	B	A	A	H	B	B	B	H
554	m4-3833906	BGM004	3833906	LG9	26.4156	A	A	B	B	H	H	X	H	H	B	H	H	A	H	H	H	A	B	B	H	B	A	H	H	H	H	H	B	H	A	A	B	H	A	A	A	B	A	A	H	B	B	B	H
555	m4-4780866	BGM004	4780866	LG9	29.5445	A	A	B	B	H	H	H	H	H	B	H	H	A	H	H	H	X	B	B	H	B	A	H	B	H	H	H	B	H	A	A	B	H	A	A	A	B	A	A	A	B	H	B	H
556	m4-5713038	BGM004	5713038	LG9	31.3011	A	A	B	B	H	H	H	H	H	B	H	H	A	H	H	H	A	B	B	H	B	A	H	B	H	H	H	B	H	A	A	H	H	A	A	A	B	A	A	A	B	H	B	H
557	m4-6951854	BGM004	6951854	LG9	35.7217	A	A	B	B	H	H	H	H	H	B	H	H	A	H	H	H	A	H	B	H	B	A	H	B	H	A	B	B	H	A	A	H	H	A	A	A	B	A	A	A	B	H	B	H
558	m4-7443919	BGM004	7443919	LG9	36.1574	A	A	B	B	H	H	X	H	H	B	H	H	A	H	H	H	A	H	B	H	B	A	H	B	H	A	B	B	H	H	A	H	H	A	A	A	B	A	A	A	B	H	B	H
559	m4-8077459	BGM004	8077459	LG9	37.0705	A	A	B	B	H	H	H	H	H	B	X	H	A	H	H	H	A	H	B	H	B	A	H	B	H	A	B	H	H	H	A	H	H	A	A	A	B	A	A	A	B	H	B	X
560	m4-8198106	BGM004	8198106	LG9	38.1411	A	A	B	B	H	H	H	H	H	B	H	H	X	H	H	H	A	H	B	H	B	X	H	B	H	X	B	H	H	H	X	H	H	X	A	A	B	X	H	X	B	H	B	H
561	m4-9126840	BGM004	9126840	LG9	42.2927	A	A	B	B	H	H	H	H	H	B	A	H	A	H	H	H	A	H	B	H	H	A	H	B	H	A	B	H	H	H	A	H	H	A	A	A	B	A	A	A	B	H	B	A
562	m4-10029973	BGM004	10029973	LG9	42.7246	A	A	B	B	H	H	H	H	H	B	A	H	A	H	H	H	A	H	B	H	H	A	H	B	H	A	B	H	H	H	A	H	H	A	A	A	B	A	A	A	B	H	B	A
563	m4-11014093	BGM004	11014093	LG9	44.4652	A	A	B	B	H	H	H	H	H	B	A	H	H	H	H	H	A	H	B	H	H	A	H	B	H	A	B	H	H	H	A	H	H	A	A	A	B	A	A	A	B	H	B	A
564	m4-11382593	BGM004	11382593	LG9	46.706	A	A	B	B	H	H	H	H	H	B	A	H	H	H	H	H	A	H	B	H	H	A	H	B	H	A	B	H	H	H	A	H	H	A	A	A	B	A	A	A	B	H	B	A
565	m4-12034574	BGM004	12034574	LG9	46.706	A	A	B	B	H	H	H	H	H	B	A	H	H	H	H	H	A	H	B	H	H	A	H	B	H	A	B	H	H	H	A	H	H	A	A	A	B	A	A	A	B	H	B	A
566	m4-12902612	BGM004	12902612	LG9	48.4779	A	A	B	B	H	H	H	A	H	B	A	H	H	H	H	H	A	H	B	H	H	A	H	B	H	A	B	H	H	H	H	H	H	A	A	A	B	A	A	A	B	H	B	A
567	m4-13299165	BGM004	13299165	LG9	49.3593	A	A	B	B	H	H	H	A	H	B	A	H	H	H	H	H	A	H	B	H	H	A	H	B	H	A	B	H	H	H	H	H	H	A	A	A	B	A	A	A	B	H	B	A
568	m4-14146113	BGM004	14146113	LG9	49.3593	A	A	B	B	H	H	H	A	H	B	A	H	H	H	H	H	A	H	B	H	H	A	H	B	H	A	B	H	H	H	H	H	H	A	A	A	B	A	A	A	B	H	B	A
569	m4-15052629	BGM004	15052629	LG9	51.147	A	A	B	B	H	H	H	A	H	B	A	H	H	H	B	H	X	H	B	H	H	H	H	B	H	A	B	H	H	H	H	H	H	A	A	A	B	A	A	A	B	H	B	A
570	m4-15777143	BGM004	15777143	LG9	51.5905	A	A	B	B	H	H	H	A	H	B	A	H	H	H	B	H	H	H	B	H	H	H	H	B	H	A	B	H	H	H	H	H	H	A	A	A	B	A	A	A	B	H	B	A
571	m4-16051989	BGM004	16051989	LG9	52.4955	A	A	B	B	H	H	H	A	H	B	A	H	H	H	B	H	H	H	B	H	H	H	H	B	H	A	B	H	H	H	H	H	H	A	A	A	B	A	A	A	B	H	B	A
572	m4-17034596	BGM004	17034596	LG9	52.9553	A	A	B	B	H	H	H	A	H	B	A	H	H	H	B	H	H	H	B	H	H	H	H	B	H	A	B	H	H	H	H	H	H	A	A	A	B	A	A	A	B	H	B	A
573	m4-18119536	BGM004	18119536	LG9	53.4193	A	A	B	B	H	H	X	A	H	B	A	H	H	H	B	H	X	H	B	H	H	H	H	B	H	A	B	H	H	H	H	H	H	A	A	A	B	A	A	A	B	H	B	A
574	m4-19161714	BGM004	19161714	LG9	54.3328	A	A	B	B	B	H	H	A	H	B	A	H	H	H	B	H	H	H	B	H	H	H	H	B	H	A	B	H	H	H	H	H	H	A	A	A	B	A	A	A	B	H	B	A
575	m4-20141047	BGM004	20141047	LG9	54.3328	A	A	B	B	B	H	H	A	H	B	A	H	H	H	B	H	H	H	B	H	H	H	H	B	H	A	B	H	H	H	H	H	H	A	A	A	B	A	A	A	B	H	B	A
576	m4-21198986	BGM004	21198986	LG9	54.7724	A	A	B	B	B	H	H	A	H	B	A	H	H	H	B	H	H	H	B	H	H	H	H	B	H	A	B	H	H	H	H	H	H	A	A	A	B	A	A	A	B	H	B	A
577	m4-22045621	BGM004	22045621	LG9	55.2119	A	A	B	B	B	H	H	A	H	B	A	H	H	H	B	H	H	H	B	H	H	H	H	B	H	A	B	H	H	H	H	H	H	A	A	A	B	A	A	A	B	H	B	A
578	m4-22296205	BGM004	22296205	LG9	55.6594	A	A	B	B	B	H	H	A	H	B	A	H	H	H	B	H	H	H	B	H	H	H	H	B	H	A	B	H	H	H	H	H	H	A	A	A	B	A	A	A	B	H	B	A
579	m4-22653238	BGM004	22653238	LG9	55.6594	A	A	B	B	B	H	H	A	H	B	A	H	H	H	B	H	H	H	B	H	H	H	H	B	H	A	B	H	H	H	H	H	H	A	A	A	B	A	A	A	B	H	B	A
580	m4-23524946	BGM004	23524946	LG9	56.9964	A	A	B	B	B	H	H	A	H	B	A	H	H	H	B	H	H	H	B	H	H	H	H	B	H	A	B	H	H	H	H	H	H	A	A	A	B	A	A	A	B	H	B	A
581	m4-24529655	BGM004	24529655	LG9	57.5077	A	A	B	B	B	X	X	A	X	B	A	H	H	H	B	H	H	H	B	H	H	H	H	B	H	A	B	H	H	H	H	H	H	A	A	A	B	A	A	A	B	H	B	A
582	m4-25481910	BGM004	25481910	LG9	58.0138	A	A	B	B	B	H	H	A	H	B	A	H	H	H	B	H	H	H	B	H	H	H	H	B	H	A	B	H	H	H	H	H	H	A	A	A	B	A	A	A	B	H	B	A
583	m4-26096317	BGM004	26096317	LG9	59.3162	A	A	B	B	B	H	H	A	H	B	A	H	H	H	B	H	H	H	B	H	H	H	H	B	H	A	B	H	H	H	H	H	H	A	A	A	B	A	A	A	B	H	B	A
584	m4-27052265	BGM004	27052265	LG9	59.7559	A	A	B	B	B	H	H	A	H	B	A	H	H	H	B	H	H	H	B	H	H	H	H	B	H	A	B	H	H	H	H	H	H	A	A	A	B	A	A	A	B	H	B	A
585	m4-28043466	BGM004	28043466	LG9	60.1994	A	A	B	B	B	H	H	A	H	B	A	H	H	H	B	H	H	H	B	H	H	H	H	B	H	A	B	H	H	H	H	H	H	A	A	A	B	A	A	A	B	H	B	A
586	m4-28128211	BGM004	28128211	LG9	60.1994	A	A	B	B	B	H	H	A	H	B	A	H	H	H	B	H	H	H	B	H	H	H	H	B	H	A	B	H	H	H	H	H	H	A	A	A	B	A	A	A	B	H	B	A
587	m4-29270188	BGM004	29270188	LG9	60.6429	A	A	B	B	B	H	H	A	H	B	A	H	H	H	B	H	H	H	B	H	H	H	H	B	H	A	B	H	H	H	H	H	H	A	A	A	B	A	A	A	B	H	B	A
588	m4-29659475	BGM004	29659475	LG9	61.0904	A	A	B	B	B	H	H	A	H	B	A	H	H	H	B	H	H	H	B	H	H	H	H	B	H	A	B	H	H	H	H	H	H	A	A	A	B	A	A	A	B	H	B	A
589	m4-30820387	BGM004	30820387	LG9	61.5339	A	A	B	B	B	H	H	A	H	B	A	H	H	H	B	H	H	H	B	H	H	H	H	B	H	A	B	H	H	H	H	H	H	A	A	A	B	A	A	A	B	H	B	A
590	m4-31921144	BGM004	31921144	LG9	61.9774	A	A	B	B	B	H	H	A	H	B	A	H	H	H	B	H	H	H	B	H	H	H	H	B	H	A	B	H	H	H	H	H	H	A	A	A	B	A	A	A	B	H	B	A
591	m4-32172270	BGM004	32172270	LG9	61.9774	A	A	B	B	B	H	H	A	H	B	A	H	H	H	B	H	H	H	B	H	H	H	H	B	H	A	B	H	H	H	H	H	H	A	A	A	B	A	A	A	B	H	B	A
592	m4-33014773	BGM004	33014773	LG9	63.3144	A	A	B	B	B	H	H	A	H	B	A	H	H	H	B	H	H	H	B	H	H	H	H	B	H	A	B	H	H	H	H	H	H	A	A	A	B	A	A	A	B	H	B	A
593	m4-33843885	BGM004	33843885	LG9	65.0706	A	A	B	B	B	H	H	A	H	B	A	H	H	H	B	H	H	H	B	H	H	H	H	B	H	A	B	H	H	A	H	H	H	A	A	A	B	A	A	A	B	H	B	A
594	m4-34696023	BGM004	34696023	LG9	65.0706	A	A	B	B	B	H	H	A	H	B	A	H	H	H	B	H	H	H	B	H	H	H	H	B	H	A	B	H	H	A	H	H	H	A	A	A	B	A	A	A	B	H	B	A
595	m4-35514972	BGM004	35514972	LG9	65.0706	A	A	B	B	B	H	H	A	H	B	A	H	H	H	B	H	H	H	B	H	H	H	H	B	H	A	B	H	H	A	H	H	H	A	A	A	B	A	A	A	B	H	B	A
596	m4-36447105	BGM004	36447105	LG9	65.9519	A	A	B	B	B	H	H	A	H	H	A	H	H	H	B	H	H	H	B	H	H	H	B	B	H	A	B	H	H	A	H	H	H	A	A	A	B	A	A	A	B	H	B	A
597	m4-36792912	BGM004	36792912	LG9	69.471	A	A	B	B	H	H	H	A	H	H	A	H	H	H	B	H	H	H	B	H	H	H	B	B	H	A	B	H	B	A	H	H	H	A	A	A	B	A	A	A	B	H	B	H
598	m4-37316856	BGM004	37316856	LG9	69.9107	A	A	B	B	H	H	H	A	H	H	A	H	H	H	B	H	H	H	B	H	H	H	B	B	H	A	B	H	B	A	H	H	H	A	A	A	B	A	A	A	B	H	B	H
599	m43-70832	BGM043	70832	LG9	69.9107	A	A	B	B	H	X	H	A	H	H	A	H	X	H	B	H	H	H	B	H	H	H	B	B	H	A	B	H	B	A	H	H	H	A	A	A	B	A	A	A	B	H	B	H
600	m43-494660	BGM043	494660	LG9	69.9107	A	A	B	B	H	H	H	A	H	H	A	H	H	H	B	H	H	H	B	H	H	H	B	B	H	A	B	H	B	A	H	H	H	A	A	A	B	A	A	A	B	H	B	H
601	m43-932162	BGM043	932162	LG9	73.915	A	A	B	B	H	H	H	A	H	H	A	H	H	H	B	H	B	A	B	A	H	H	B	B	H	A	B	H	B	A	H	H	H	A	A	A	B	A	A	H	B	H	B	H
602	m18-7487309	BGM018	7487309	LG10	0	A	A	B	B	H	H	B	B	B	H	B	H	B	A	H	H	H	B	B	A	H	B	B	H	H	B	B	A	H	H	B	B	A	H	B	B	A	B	H	A	A	H	H	B
603	m18-8670905	BGM018	8670905	LG10	2.257	A	A	B	B	H	H	X	B	B	H	B	H	H	A	H	H	H	B	B	A	H	B	B	H	H	B	B	A	H	H	B	B	A	H	B	B	A	B	H	A	H	H	H	B
604	m18-9173683	BGM018	9173683	LG10	3.6421	A	A	B	B	H	H	B	B	B	A	B	H	H	A	H	H	H	B	B	A	H	B	B	H	H	B	B	A	H	H	B	B	A	H	B	B	A	B	H	A	H	H	H	B
605	m18-9676943	BGM018	9676943	LG10	4.0895	A	A	B	B	H	H	B	B	B	A	B	H	H	A	H	H	H	B	B	A	H	B	B	H	H	B	B	A	H	H	B	B	A	H	B	B	A	B	H	A	H	H	H	B
606	m18-10380683	BGM018	10380683	LG10	6.7339	A	A	B	B	H	H	X	B	B	A	B	H	H	A	H	H	H	B	B	H	H	B	B	H	H	B	B	A	H	H	B	B	A	H	B	B	H	B	H	A	H	H	H	B
607	m18-11106300	BGM018	11106300	LG10	8.5201	A	A	B	B	H	H	B	B	B	A	B	H	H	A	H	H	H	B	B	H	H	B	B	H	H	B	B	A	H	H	B	B	A	H	B	B	H	B	H	A	H	H	H	B
608	m18-12113160	BGM018	12113160	LG10	10.7389	A	A	B	B	H	H	H	B	B	A	B	H	H	A	H	H	H	B	B	H	H	B	B	H	H	B	B	A	H	H	B	B	A	H	B	B	H	B	H	A	H	H	H	B
609	m18-12148465	BGM018	12148465	LG10	11.1709	A	A	B	B	H	H	H	B	B	A	B	H	H	A	H	H	H	B	B	H	H	B	B	H	H	B	B	A	H	H	B	B	A	H	B	B	H	B	H	A	H	H	H	B
610	m18-12971450	BGM018	12971450	LG10	12.6388	A	A	B	B	H	H	H	B	B	A	B	X	H	X	H	H	H	B	B	X	H	B	B	H	H	B	B	A	H	H	B	B	X	H	B	H	H	B	H	X	H	H	H	B
611	m18-13132178	BGM018	13132178	LG10	13.644	A	A	B	B	H	H	H	B	B	H	B	H	H	A	H	H	H	B	B	H	H	B	B	H	H	B	B	A	H	H	B	B	A	H	B	H	H	B	A	A	H	H	H	B
612	m18-13436590	BGM018	13436590	LG10	14.5329	A	A	B	B	H	H	H	H	B	H	B	H	H	A	H	H	H	B	B	H	H	H	B	H	H	B	B	A	H	H	B	B	A	H	B	H	H	B	A	A	H	H	H	B
613	m18-14358774	BGM018	14358774	LG10	15.4717	A	A	B	B	H	H	H	H	B	H	B	H	H	A	H	H	H	B	B	H	H	H	B	H	H	B	B	A	H	H	B	B	A	H	B	H	H	B	A	H	H	H	B	B
614	m18-15081735	BGM018	15081735	LG10	15.4717	A	A	B	B	H	H	H	H	B	H	B	H	H	A	H	H	H	B	B	H	H	H	B	H	H	B	B	A	H	H	B	B	A	H	B	H	H	B	A	H	H	H	B	B
615	m18-15918617	BGM018	15918617	LG10	15.9074	A	A	B	B	H	H	H	H	B	H	B	H	H	A	H	H	H	B	B	H	H	H	B	H	H	B	B	A	H	H	B	B	A	H	B	H	H	B	A	H	H	H	B	B
616	m40-60535	BGM040	60535	LG10	16.3587	A	A	B	B	H	H	H	H	B	H	B	H	H	A	H	H	H	B	B	H	H	H	B	H	H	B	B	A	H	H	B	B	A	H	B	H	H	B	A	H	H	H	B	B
617	m40-868966	BGM040	868966	LG10	16.3587	A	A	B	B	H	H	H	H	B	H	B	H	H	A	H	H	H	B	B	H	H	H	B	H	H	B	B	A	H	H	B	B	A	H	B	H	H	B	A	H	H	H	B	B
618	m40-1742080	BGM040	1742080	LG10	16.3587	A	A	B	B	H	H	X	H	B	H	B	H	H	A	H	X	X	B	B	H	H	H	B	H	H	B	B	A	H	H	B	B	A	H	B	H	X	B	A	H	H	H	B	B
619	m40-1974130	BGM040	1974130	LG10	16.3587	A	A	B	B	H	H	H	H	B	H	B	H	H	A	H	H	B	B	B	H	H	H	B	H	H	B	B	A	H	H	B	B	A	H	B	H	H	B	A	H	H	H	B	B
620	m40-2365761	BGM040	2365761	LG10	16.3587	A	A	B	B	H	H	H	H	B	H	B	H	H	A	H	H	B	B	B	H	H	H	B	H	H	B	B	A	H	H	B	B	A	H	B	H	H	B	A	H	H	H	B	B
621	m40-3213646	BGM040	3213646	LG10	16.3587	A	A	B	B	H	H	H	H	B	H	B	H	H	A	H	H	B	B	B	H	H	H	B	H	H	B	B	A	H	H	B	B	A	H	B	H	H	B	A	H	H	H	B	B
622	m40-4228446	BGM040	4228446	LG10	16.3587	A	A	B	B	H	H	X	H	B	H	B	H	H	A	H	H	B	B	B	H	H	H	B	H	H	B	B	A	H	H	B	B	A	H	B	H	H	B	A	H	H	H	B	B
623	m40-5048353	BGM040	5048353	LG10	16.802	A	A	B	B	H	H	H	H	B	H	B	H	H	A	H	H	B	B	B	H	H	H	B	H	H	B	B	A	H	H	B	B	A	H	B	H	H	B	A	H	H	H	B	B
624	m40-5926294	BGM040	5926294	LG10	16.802	A	A	B	B	H	H	H	H	B	H	B	H	H	A	H	H	B	B	B	H	H	H	B	H	H	B	B	A	H	H	B	B	A	H	B	H	H	B	A	H	H	H	B	B
625	m50-566331	BGM050	566331	LG10	16.802	A	A	B	B	H	H	X	H	B	H	B	H	H	A	H	H	B	B	B	H	H	H	B	H	H	B	B	A	H	H	B	B	A	H	B	H	H	B	A	H	H	H	B	B
626	m50-1807746	BGM050	1807746	LG10	17.2455	A	A	B	B	H	H	H	H	B	H	B	H	H	A	H	H	H	B	B	H	H	H	B	H	H	B	B	A	H	H	B	B	A	H	B	H	H	B	A	H	H	H	B	B
627	m50-2801890	BGM050	2801890	LG10	17.2455	A	A	B	B	H	H	H	H	B	H	B	H	H	A	H	H	H	B	B	H	H	H	B	H	H	B	B	A	H	H	B	B	A	H	B	H	H	B	A	H	H	H	B	B
628	m17-406708	BGM017	406708	LG10	19.0006	A	A	B	B	H	H	B	H	B	H	B	H	H	A	H	H	B	B	B	H	H	H	B	H	H	B	B	A	H	H	B	B	A	H	B	H	H	B	A	H	H	H	B	B
629	m17-853385	BGM017	853385	LG10	19.4363	A	A	B	B	H	H	B	H	B	H	B	H	H	A	H	H	B	B	B	H	H	H	B	H	H	B	B	A	H	H	B	B	A	H	B	H	H	B	A	H	H	H	B	B
630	m17-1473518	BGM017	1473518	LG10	19.9325	A	A	B	B	H	H	X	H	B	H	B	H	H	A	H	H	B	B	B	H	H	H	B	H	H	B	B	A	H	H	B	B	A	H	B	H	H	B	A	H	H	X	B	B
631	m17-2001029	BGM017	2001029	LG10	19.9325	A	A	B	B	H	H	B	H	B	H	B	H	H	A	H	H	B	B	B	H	H	H	B	H	H	B	B	A	H	H	B	B	A	H	B	H	H	B	A	H	H	H	B	B
632	m17-2244760	BGM017	2244760	LG10	20.372	A	A	B	B	H	H	H	H	B	H	B	H	H	A	H	H	B	B	B	H	H	H	B	H	H	B	B	A	H	H	B	B	A	H	B	H	H	B	A	H	H	H	B	B
633	m17-2864702	BGM017	2864702	LG10	22.337	A	A	B	B	H	H	H	H	B	H	B	H	H	A	H	H	B	B	B	H	H	H	B	H	H	X	B	A	H	H	X	X	A	H	H	H	H	B	A	H	H	H	B	B
634	m17-3193441	BGM017	3193441	LG10	22.8238	A	A	B	B	H	H	H	H	B	H	B	H	H	A	H	H	B	B	B	H	H	H	B	H	H	B	B	A	H	H	B	B	A	H	X	H	H	B	A	H	H	H	B	B
635	m17-4092129	BGM017	4092129	LG10	24.6603	A	A	B	B	H	H	B	H	B	H	B	H	H	A	H	H	B	B	B	H	H	H	B	H	H	B	B	A	H	H	B	B	A	H	H	H	H	B	A	H	H	H	B	B
636	m17-4340178	BGM017	4340178	LG10	24.6603	A	A	B	B	H	H	B	H	B	H	B	H	H	A	H	H	B	B	B	H	H	H	B	H	H	B	B	A	H	H	B	B	A	H	H	H	H	B	A	H	H	H	B	B
637	m17-4813307	BGM017	4813307	LG10	24.6603	A	A	B	B	H	H	B	H	B	H	B	H	H	A	H	H	B	B	B	H	H	H	B	H	H	B	B	A	H	H	B	B	A	H	H	H	H	B	A	H	H	H	B	B
638	m17-5478268	BGM017	5478268	LG10	26.0598	A	A	B	B	H	H	H	H	B	H	B	H	H	A	H	H	X	H	B	H	H	H	B	H	H	B	B	A	H	H	B	B	A	H	H	H	H	B	A	H	H	H	B	B
639	m17-6562209	BGM017	6562209	LG10	26.9414	A	A	B	B	H	H	H	H	B	H	B	H	H	A	H	H	B	H	B	H	H	H	B	H	H	B	B	A	B	H	B	B	A	H	H	H	H	B	A	H	H	H	B	B
640	m17-7663642	BGM017	7663642	LG10	30.0429	A	A	B	B	B	H	X	H	B	H	B	H	H	A	H	H	B	H	B	H	H	H	B	H	H	H	B	A	B	H	B	H	A	H	H	H	H	B	A	H	H	H	B	B
641	m17-8445876	BGM017	8445876	LG10	31.4049	A	A	B	B	B	H	H	H	B	H	B	H	H	A	H	H	B	H	B	H	H	H	B	H	H	H	B	A	B	H	B	H	H	H	H	H	H	B	A	H	H	H	B	B
642	m17-9259126	BGM017	9259126	LG10	35.9969	A	A	B	B	B	B	H	H	B	H	B	H	H	A	H	H	B	H	B	H	H	A	B	H	H	H	B	A	B	H	B	H	H	H	H	H	H	B	A	H	H	H	B	H
643	m17-10131315	BGM017	10131315	LG10	35.9969	A	A	B	B	B	B	X	H	B	H	B	H	H	A	H	H	B	H	B	H	H	A	B	H	H	H	B	A	B	H	B	H	H	H	H	H	H	B	A	H	H	H	B	H
644	m17-10992776	BGM017	10992776	LG10	38.2573	A	A	B	B	H	B	H	H	B	B	B	H	H	A	H	H	B	H	B	H	H	A	B	H	H	H	B	A	B	H	B	H	H	H	H	H	H	B	A	H	H	H	B	H
645	m17-11983166	BGM017	11983166	LG10	41.3084	A	A	B	B	H	B	H	H	B	B	B	H	H	A	H	H	B	H	B	B	H	A	B	H	H	H	B	A	B	H	B	H	H	H	H	H	H	B	A	H	H	H	B	H
646	m17-12428592	BGM017	12428592	LG10	42.8997	A	A	B	B	H	B	H	H	B	B	B	H	H	A	H	H	B	H	B	B	H	A	B	A	H	H	B	A	B	H	B	H	H	H	H	H	H	B	A	H	H	H	B	H
647	m17-13196474	BGM017	13196474	LG10	48.3385	A	A	B	B	H	H	X	H	B	B	B	H	H	A	B	B	X	H	B	B	H	A	B	A	H	H	B	A	B	H	H	A	H	H	H	H	X	B	H	H	H	H	B	H
648	m17-14022297	BGM017	14022297	LG10	51.1306	A	A	B	B	H	H	H	H	H	B	B	H	H	A	B	B	B	H	B	B	H	A	B	A	H	H	B	A	X	H	H	A	H	H	H	H	H	B	H	H	A	H	B	H
649	m17-14620850	BGM017	14620850	LG10	54.6517	A	A	B	B	X	X	X	X	H	B	B	X	H	A	B	B	B	A	B	B	H	A	B	A	H	H	B	A	X	H	X	A	H	H	H	B	H	B	X	H	A	H	B	X
650	m17-14875912	BGM017	14875912	LG10	54.6517	A	A	B	B	H	H	H	H	H	B	B	H	H	A	B	B	B	A	B	B	H	A	B	A	H	H	B	A	H	H	H	A	H	H	H	B	H	B	H	H	A	H	B	H
651	m17-15314585	BGM017	15314585	LG10	55.0911	A	A	B	B	H	H	H	H	H	B	B	B	H	A	B	B	B	A	B	B	H	A	B	A	H	H	B	A	H	H	H	A	H	H	H	B	H	B	H	H	A	H	B	H
652	m17-15858034	BGM017	15858034	LG10	60.059	A	A	B	B	X	X	B	X	H	B	H	B	H	A	B	B	B	A	B	B	H	H	B	A	H	H	B	A	X	H	X	A	H	H	H	B	H	B	H	H	A	H	H	X
653	m17-16328338	BGM017	16328338	LG10	61.5109	A	A	B	B	H	H	B	H	H	B	H	B	H	A	B	B	B	A	B	B	H	H	B	A	H	H	H	A	H	H	H	A	H	H	H	B	H	B	H	H	A	H	H	H
654	m17-17180189	BGM017	17180189	LG10	62.3998	A	A	B	B	H	H	X	H	H	B	H	B	H	A	B	B	B	A	B	B	H	H	B	A	H	H	H	A	H	H	H	A	H	H	H	B	H	B	H	B	A	H	H	H
655	m17-17789038	BGM017	17789038	LG10	63.7363	A	A	B	B	H	H	B	H	H	B	H	B	H	A	B	B	B	A	B	B	H	H	B	A	H	H	H	A	H	H	H	A	H	H	H	B	H	B	H	B	A	H	H	H
656	m53-137781	BGM053	137781	LG11	0	A	A	B	B	A	H	H	A	H	H	B	H	H	A	H	H	H	B	H	H	B	A	B	B	B	H	H	B	A	H	B	B	B	H	B	H	B	B	A	A	H	B	H	B
657	m53-357913	BGM053	357913	LG11	3.1665	A	A	B	B	A	H	X	A	H	X	B	H	H	A	H	X	X	B	H	H	B	A	B	B	B	H	X	B	A	H	B	B	B	H	B	H	B	B	A	A	H	B	H	B
658	m41-719359	BGM041	719359	LG11	4.3926	A	A	B	B	A	H	H	A	H	H	B	H	H	H	H	H	H	B	H	H	B	A	B	B	B	H	H	B	A	H	B	B	B	H	B	H	B	B	A	A	H	B	H	B
659	m41-1509987	BGM041	1509987	LG11	9.2939	A	A	B	B	H	H	H	A	H	H	B	H	H	H	H	A	H	B	H	H	B	A	B	B	B	H	H	B	A	H	B	B	B	H	B	H	B	B	A	A	H	B	A	B
660	m41-2824568	BGM041	2824568	LG11	11.6566	A	A	B	B	H	H	H	A	H	H	B	H	H	H	H	A	H	B	H	H	B	A	B	X	B	H	H	B	A	B	B	X	X	H	B	H	B	B	A	A	H	B	A	B
661	m41-3205963	BGM041	3205963	LG11	14.1856	A	A	B	B	H	H	X	A	H	H	B	H	H	H	H	A	H	B	H	H	B	B	B	B	B	H	H	B	A	B	B	B	B	H	B	H	B	B	A	A	H	B	A	B
662	m41-3776175	BGM041	3776175	LG11	18.5768	A	A	B	B	H	H	X	A	H	H	B	H	H	H	H	A	H	B	H	H	B	B	B	X	B	H	X	B	A	B	B	B	X	H	B	H	B	B	X	X	A	B	A	B
663	m41-4259978	BGM041	4259978	LG11	28.7992	A	A	B	B	H	B	H	A	B	H	B	H	H	H	B	A	H	B	H	H	B	B	B	B	B	H	H	B	A	B	A	B	B	A	B	H	H	B	A	A	A	B	A	B
664	m41-4887775	BGM041	4887775	LG11	31.3248	A	A	B	B	H	B	X	A	B	H	B	H	H	H	B	A	H	B	H	H	B	B	B	B	B	X	H	B	H	B	A	B	B	A	B	H	H	B	A	X	A	B	A	B
665	m35-275956	BGM035	275956	LG11	34.7544	A	A	B	B	H	B	H	A	B	H	B	H	H	X	B	A	H	B	H	H	B	B	B	B	B	H	H	X	H	B	H	B	X	A	B	H	H	B	A	A	A	B	X	B
666	m35-342823	BGM035	342823	LG11	36.1343	A	A	B	B	H	B	H	A	B	X	B	X	H	H	B	X	H	X	H	H	X	B	B	B	B	H	H	B	H	X	H	B	B	X	X	H	H	B	A	A	X	B	A	B
667	m35-2250444	BGM035	2250444	LG11	40.6168	A	A	B	B	H	B	X	A	B	H	B	H	H	H	B	A	X	B	H	H	B	B	B	B	B	H	H	B	H	B	A	B	B	A	B	H	H	B	A	A	A	B	A	B
668	m35-2348041	BGM035	2348041	LG11	41.1443	A	A	B	B	H	B	H	A	B	H	B	H	H	H	B	A	H	B	H	H	B	B	B	B	B	H	H	B	H	B	A	B	B	A	B	H	H	B	A	A	A	B	A	B
669	m35-3264656	BGM035	3264656	LG11	42.2242	A	A	B	B	H	B	H	A	B	H	B	H	H	H	B	A	H	B	H	H	B	B	B	B	B	H	H	B	H	B	A	B	B	A	B	H	X	B	A	A	A	B	A	B
670	m35-4331019	BGM035	4331019	LG11	42.2242	A	A	B	B	H	B	X	A	B	H	B	H	H	H	B	A	X	B	H	H	B	B	B	B	B	H	H	B	H	B	A	B	B	A	B	H	H	B	A	A	A	B	A	B
671	m35-5647424	BGM035	5647424	LG11	43.7643	A	A	B	B	H	B	A	A	B	H	B	H	H	H	B	A	H	B	H	H	B	B	B	B	B	H	H	B	H	B	A	B	B	A	B	H	H	B	A	A	A	B	A	B
672	m35-7059799	BGM035	7059799	LG11	44.2156	A	A	B	B	H	B	A	A	B	H	B	H	H	H	B	A	X	B	H	H	B	B	B	B	B	H	H	B	H	B	A	B	B	A	B	H	H	B	A	A	A	B	A	B
673	m35-7391886	BGM035	7391886	LG11	45.1811	A	A	B	B	H	B	B	A	B	H	B	H	H	H	B	A	X	B	H	H	B	B	B	B	B	H	H	B	H	B	A	B	B	A	B	H	H	B	A	A	A	B	A	B
674	m35-8005357	BGM035	8005357	LG11	46.5038	A	A	B	B	H	B	X	A	X	H	X	H	H	H	B	A	X	B	H	H	B	B	B	B	B	H	H	B	H	B	A	B	B	A	X	H	H	B	A	A	A	B	A	B
675	m35-8408445	BGM035	8408445	LG11	47.1465	A	A	B	B	H	B	H	A	B	H	B	H	H	H	B	A	H	B	H	H	B	B	B	B	B	H	H	B	H	B	A	B	B	A	B	H	H	B	A	A	A	B	A	B
676	m35-8482551	BGM035	8482551	LG11	48.9891	A	A	B	B	H	B	X	A	B	H	B	H	H	X	B	A	X	B	X	H	B	B	B	B	B	H	H	B	H	B	A	B	B	A	B	H	H	B	A	A	A	B	A	B
677	m13-182270	BGM013	182270	LG11	48.9891	A	A	B	B	H	B	X	A	B	X	B	H	H	H	B	A	A	B	H	H	B	B	B	B	B	H	H	B	H	B	A	B	B	A	B	H	H	B	A	A	A	B	A	B
678	m13-396903	BGM013	396903	LG11	50.2942	A	A	B	B	H	B	X	A	B	H	B	H	H	H	B	A	X	B	H	H	B	B	B	B	B	H	X	B	X	B	A	B	B	A	B	H	H	B	A	A	X	B	A	B
679	m13-1866200	BGM013	1866200	LG11	50.2942	A	A	B	B	H	B	X	A	B	H	B	H	H	H	B	A	A	B	H	H	B	B	B	B	B	H	H	B	H	B	A	X	B	A	B	H	H	B	A	A	A	B	A	B
680	m13-2621271	BGM013	2621271	LG11	50.8769	A	A	B	B	H	B	X	A	B	H	B	H	H	H	B	A	X	B	H	H	B	B	B	B	B	H	H	B	X	B	A	B	B	A	B	H	H	B	A	X	A	B	A	B
681	m13-3553848	BGM013	3553848	LG11	51.4157	A	A	B	B	H	B	H	A	B	H	B	H	H	H	B	A	H	B	H	H	B	B	B	B	B	H	H	B	H	B	A	B	B	A	B	H	H	B	A	A	A	B	A	B
682	m13-4425552	BGM013	4425552	LG11	52.3459	A	A	B	B	H	B	H	A	B	H	B	H	H	H	B	A	H	B	H	H	B	B	B	B	B	H	H	B	H	B	A	B	B	A	B	H	H	B	A	A	A	B	A	B
683	m13-5195700	BGM013	5195700	LG11	52.8057	A	A	B	B	H	B	X	A	B	H	B	H	H	H	B	A	X	B	H	H	B	B	B	B	B	H	H	B	H	B	A	B	B	A	B	H	H	B	A	A	A	B	A	B
684	m13-5495214	BGM013	5495214	LG11	54.43	A	A	B	B	H	B	H	A	B	H	B	H	H	H	X	A	H	B	H	H	X	X	B	B	B	H	H	B	H	B	A	B	B	A	X	H	X	B	A	A	A	B	A	B
685	m13-6216458	BGM013	6216458	LG11	55.4988	A	A	B	B	H	B	H	A	B	H	B	H	H	H	B	A	H	B	H	H	B	B	H	B	B	H	H	B	H	B	A	B	B	A	B	H	H	B	A	A	A	B	A	B
686	m13-7418857	BGM013	7418857	LG11	55.9422	A	A	B	B	H	B	H	A	B	H	B	H	H	H	B	A	H	B	H	H	B	B	H	B	B	H	H	B	H	B	A	B	B	A	B	H	H	B	A	A	A	B	A	B
687	m13-8424712	BGM013	8424712	LG11	57.2548	A	A	B	B	H	B	H	A	B	H	B	H	H	H	B	A	H	B	H	H	B	B	H	B	B	H	H	B	H	B	A	B	B	A	B	H	H	B	A	A	A	B	A	B
688	m13-8707739	BGM013	8707739	LG11	57.6867	A	A	B	B	H	B	H	A	B	H	B	H	H	H	B	A	H	B	H	H	B	B	H	B	B	H	H	B	H	B	A	B	B	A	B	H	H	B	A	A	A	B	A	B
689	m13-9482193	BGM013	9482193	LG11	59.0226	A	A	B	B	H	B	H	A	B	H	B	H	H	H	B	A	H	B	H	H	B	B	H	B	B	H	H	B	H	B	A	B	B	A	B	H	H	B	A	A	A	B	A	B
690	m13-10614441	BGM013	10614441	LG11	61.7863	A	A	B	B	H	B	H	A	B	H	B	H	H	H	B	A	H	B	H	H	B	B	H	B	B	A	H	B	H	B	A	B	B	A	B	H	H	B	A	A	A	B	A	B
691	m13-11553847	BGM013	11553847	LG11	64.4761	A	A	B	B	H	B	H	A	B	H	B	H	H	H	B	A	H	B	H	H	B	B	H	B	B	A	H	B	H	B	A	B	B	A	B	H	H	B	A	A	A	B	A	B
692	m13-12002588	BGM013	12002588	LG11	64.9115	A	A	B	B	H	B	H	A	B	H	B	H	H	H	B	A	H	B	H	H	B	B	H	B	B	A	H	B	H	B	A	B	B	A	B	H	H	B	A	A	A	B	A	B
693	m13-12660155	BGM013	12660155	LG11	68.0012	A	A	B	B	H	B	H	A	B	H	B	H	H	H	B	A	H	B	H	H	B	B	H	B	B	A	H	B	H	B	A	B	B	A	B	H	H	B	A	A	A	B	A	B
694	m13-13557800	BGM013	13557800	LG11	68.8741	A	A	B	B	H	B	X	A	B	H	B	H	H	H	B	A	H	B	H	H	B	B	H	B	B	A	H	B	H	B	A	B	B	A	B	H	H	B	A	A	A	B	A	B
695	m13-14342914	BGM013	14342914	LG11	69.7549	A	A	B	B	H	B	H	A	B	H	B	H	H	H	B	A	H	B	H	H	B	B	H	B	B	A	H	B	H	B	A	B	B	A	B	H	H	B	A	A	A	B	A	B
696	m13-15017526	BGM013	15017526	LG11	69.7549	A	A	B	B	H	B	H	A	B	H	B	H	H	H	B	A	H	B	H	H	B	B	H	B	B	A	H	B	H	B	A	B	B	A	B	H	H	B	A	A	A	B	A	B
697	m13-15498244	BGM013	15498244	LG11	69.7549	A	A	B	B	H	B	H	A	B	H	B	H	H	H	B	A	H	B	H	H	B	B	H	B	B	A	H	B	H	B	A	B	B	A	B	H	H	B	A	A	A	B	A	B
698	m13-16491528	BGM013	16491528	LG11	72.444	A	A	B	B	H	B	H	A	B	B	B	H	H	H	B	A	H	B	H	H	B	B	H	B	B	A	H	B	H	B	A	B	B	A	B	H	H	B	A	A	A	B	A	B
699	m13-17074272	BGM013	17074272	LG11	72.444	A	A	B	B	H	B	H	A	B	B	B	H	H	H	B	A	H	B	H	H	B	B	H	B	B	A	H	B	H	B	A	B	B	A	B	H	H	B	A	A	A	B	A	B
700	m13-18357519	BGM013	18357519	LG11	83.1254	A	A	B	B	H	B	H	H	B	B	B	H	H	H	B	H	H	H	H	B	H	B	H	B	B	A	H	B	H	B	A	B	B	A	H	H	H	H	A	A	A	B	A	B
701	m13-19402137	BGM013	19402137	LG11	84.0225	A	A	B	B	H	B	X	H	B	B	B	H	H	H	B	H	H	H	H	B	H	B	H	B	B	A	H	B	H	B	A	B	B	A	H	H	H	H	A	A	A	B	A	B
702	m13-19769789	BGM013	19769789	LG11	86.5877	A	A	B	B	H	H	H	H	H	B	B	H	H	H	B	H	H	H	H	B	H	B	H	B	B	H	H	B	H	B	A	B	B	A	H	H	H	H	A	A	A	B	A	B
703	m13-19967645	BGM013	19967645	LG11	89.0528	A	A	B	B	H	H	H	H	H	B	B	H	H	H	B	H	H	H	H	B	H	B	H	B	B	H	H	B	H	B	A	B	B	A	H	H	H	H	A	A	A	B	A	B
704	m13-20360458	BGM013	20360458	LG11	89.4924	A	A	B	B	H	H	H	H	H	B	B	H	H	H	B	H	H	H	H	B	H	B	H	B	B	H	H	B	H	B	A	B	B	A	H	H	H	H	A	A	A	B	A	B
705	m13-21501429	BGM013	21501429	LG11	93.1054	A	A	B	B	H	H	H	H	H	B	B	H	H	H	B	H	H	H	H	B	A	B	H	B	B	H	H	B	B	B	A	B	B	A	H	H	A	H	A	A	H	B	A	B
706	m13-22683608	BGM013	22683608	LG11	95.3237	A	A	B	B	H	H	H	H	H	B	B	H	H	H	B	H	X	H	H	B	A	B	H	B	B	H	H	B	B	B	A	B	B	A	H	B	A	H	H	A	H	B	A	B
707	m44-457262	BGM044	457262	LG11	96.6481	A	A	B	B	H	H	H	H	H	B	B	H	H	H	B	H	H	H	H	B	A	B	H	B	B	H	H	B	B	B	A	B	B	A	H	B	A	H	H	A	H	B	A	B
708	m44-795100	BGM044	795100	LG11	105.512	A	A	B	B	H	H	H	H	H	B	B	H	H	H	B	H	H	H	B	B	A	B	H	H	B	H	H	X	B	B	X	H	H	H	H	B	X	H	H	X	B	H	X	B
709	m44-1067757	BGM044	1067757	LG11	107.622	A	A	B	B	A	H	H	H	H	B	B	H	H	H	B	H	H	H	B	B	A	B	H	H	B	H	H	A	B	B	A	H	H	H	H	B	A	H	H	A	B	H	A	B
710	m44-1836257	BGM044	1836257	LG11	108.058	A	A	B	B	A	H	H	H	H	B	B	H	H	H	B	H	H	H	B	B	A	B	H	H	B	H	H	A	B	B	A	H	H	H	H	B	A	H	H	A	B	H	A	B
711	m44-2702679	BGM044	2702679	LG11	108.058	A	A	B	B	A	H	H	H	H	B	B	H	H	H	B	H	H	H	B	B	A	B	H	H	B	H	H	A	B	B	A	H	H	H	H	B	A	H	H	A	B	H	A	B
712	m44-3601536	BGM044	3601536	LG11	109.827	A	A	B	B	A	H	H	H	H	B	B	H	H	H	B	H	B	H	B	B	A	B	H	H	B	H	H	A	B	H	A	H	H	H	H	B	A	H	H	A	B	H	A	B
713	m94-110358	BGM094	110358	LG12	0	A	A	B	B	B	A	B	B	H	H	A	H	H	X	B	A	B	H	H	H	A	X	H	H	H	A	H	H	H	B	B	H	H	H	B	X	B	A	H	A	B	B	H	X
714	m48-1495156	BGM048	1495156	LG12	12.7215	A	A	B	B	B	A	B	H	B	B	A	H	H	A	B	A	B	B	B	H	A	A	H	B	H	A	H	H	H	B	B	H	H	B	B	A	B	A	B	A	H	H	A	A
715	m48-1680171	BGM048	1680171	LG12	12.7215	A	A	B	B	B	A	B	H	B	B	A	H	H	A	B	A	B	B	B	H	A	A	H	B	H	A	H	H	H	B	B	H	H	B	B	A	B	A	B	A	H	H	A	A
716	m48-2535672	BGM048	2535672	LG12	16.8369	A	A	B	B	B	A	H	H	X	B	A	H	H	A	B	A	H	B	B	H	H	A	H	B	H	A	H	H	H	B	B	H	H	B	B	A	B	A	B	A	H	H	A	H
717	m48-3140722	BGM048	3140722	LG12	22.2825	A	A	B	B	B	A	H	H	A	B	A	H	H	A	B	A	H	B	H	H	H	A	H	H	H	A	H	H	H	B	B	H	H	B	B	A	B	A	B	A	H	H	A	H
718	m48-3368867	BGM048	3368867	LG12	25.4345	A	A	B	B	B	A	H	H	A	B	A	H	H	A	H	A	H	B	H	H	H	A	H	H	B	A	H	H	H	B	B	H	H	B	B	H	B	A	B	A	H	H	A	H
719	m24-510783	BGM024	510783	LG12	26.7951	A	A	B	B	B	A	H	H	A	B	A	H	H	A	H	A	H	B	H	H	H	A	H	H	B	A	H	H	H	B	B	H	B	B	B	H	B	A	B	A	H	H	A	H
720	m24-1078550	BGM024	1078550	LG12	26.7951	A	A	B	B	X	A	H	H	A	B	A	H	H	A	H	A	H	X	H	H	H	A	H	H	B	A	H	H	H	B	X	H	B	X	X	H	X	A	B	A	H	H	A	H
721	m24-1397643	BGM024	1397643	LG12	26.7951	A	A	B	B	B	A	X	H	A	B	A	H	H	A	H	A	X	B	H	H	H	A	H	H	B	A	H	H	H	B	B	H	B	B	B	H	B	A	B	A	H	H	A	H
722	m24-1774370	BGM024	1774370	LG12	26.7951	A	A	B	B	B	A	H	H	A	B	A	H	H	A	H	A	H	B	H	H	H	A	H	H	B	A	H	H	H	B	B	H	B	B	B	H	B	A	B	A	H	H	A	H
723	m24-2705547	BGM024	2705547	LG12	28.2619	A	A	B	B	B	A	H	H	A	B	A	H	H	A	H	A	H	B	H	H	H	A	H	H	B	A	H	H	H	B	B	H	B	B	H	H	B	A	B	A	H	H	A	H
724	m24-3297506	BGM024	3297506	LG12	32.7191	A	A	B	B	B	A	H	H	A	B	A	H	H	A	A	A	H	B	A	H	H	A	H	H	H	A	H	H	H	H	B	H	B	B	H	H	B	A	B	A	H	H	A	H
725	m24-4004072	BGM024	4004072	LG12	37.1764	A	A	B	B	B	A	H	H	A	B	A	H	H	A	A	A	H	B	A	H	H	A	H	H	H	A	H	H	H	H	H	B	B	B	H	H	B	A	B	A	H	H	A	H
726	m24-4527321	BGM024	4527321	LG12	38.5129	A	A	B	B	B	A	X	H	A	B	A	H	H	A	A	A	H	B	A	H	H	A	H	H	H	A	H	H	H	H	A	B	B	B	H	H	B	A	B	A	H	H	A	H
727	m24-5539325	BGM024	5539325	LG12	40.5114	A	A	B	B	B	A	H	H	A	B	A	H	H	A	A	A	X	B	A	H	H	A	H	H	H	A	H	H	H	H	A	B	B	B	H	H	B	A	B	A	H	H	A	H
728	m24-5929154	BGM024	5929154	LG12	40.5114	A	A	B	B	B	A	H	H	A	B	A	H	H	A	A	A	H	B	A	H	H	A	H	H	H	A	H	H	H	H	A	B	B	B	H	H	B	A	B	A	H	H	A	H
729	m24-6918020	BGM024	6918020	LG12	43.2302	A	A	B	B	H	A	A	H	A	B	A	H	H	A	A	A	X	B	A	H	H	A	H	H	H	A	H	H	H	H	A	B	B	B	H	H	B	A	B	A	H	H	A	H
730	m24-7727087	BGM024	7727087	LG12	45.9469	A	A	B	B	H	A	A	H	A	B	A	H	H	A	A	A	H	B	A	H	H	H	H	H	H	A	H	H	H	H	A	B	B	B	A	B	B	A	B	A	H	H	A	H
731	m24-8209661	BGM024	8209661	LG12	47.2834	A	A	B	B	H	A	X	H	A	B	A	H	H	A	A	A	H	B	A	H	H	H	H	H	H	A	H	H	H	H	A	B	B	B	A	B	B	A	B	A	H	H	A	H
732	m24-9221072	BGM024	9221072	LG12	49.9305	A	A	B	B	H	A	A	H	A	B	A	H	H	A	A	A	H	B	A	H	H	H	H	H	H	A	H	H	H	H	A	B	B	B	A	B	B	A	B	A	H	H	A	H
733	m24-9561428	BGM024	9561428	LG12	50.3624	A	A	B	B	H	A	A	H	A	B	A	H	H	A	A	A	H	H	A	H	H	H	H	H	H	A	H	H	H	H	A	B	B	B	A	B	B	A	B	A	H	H	A	H
734	m24-9960665	BGM024	9960665	LG12	53.9086	A	A	B	B	H	A	H	H	A	B	A	H	H	A	A	A	H	H	A	A	H	H	H	H	H	A	B	H	H	H	A	B	B	B	A	B	B	A	B	B	H	H	A	H
735	m24-10757534	BGM024	10757534	LG12	54.352	A	A	B	B	H	A	H	H	A	B	A	H	H	A	A	A	H	H	A	A	H	H	H	H	H	A	B	H	H	H	A	B	B	B	A	B	B	A	B	B	B	H	A	H
736	m24-11447749	BGM024	11447749	LG12	55.2328	A	A	B	B	H	A	A	H	A	B	A	H	H	A	A	A	H	H	A	A	H	H	H	H	H	A	B	H	H	H	A	B	B	B	A	B	B	A	B	B	B	H	A	H
737	m24-11921788	BGM024	11921788	LG12	55.684	A	A	B	B	H	A	X	H	A	B	A	H	H	A	A	A	H	H	A	A	B	H	H	H	H	A	B	H	H	H	A	B	B	B	A	B	B	A	B	B	B	H	A	H
738	m24-12658936	BGM024	12658936	LG12	56.6313	A	A	B	B	H	A	A	H	A	B	A	H	H	A	A	A	H	H	A	A	B	H	H	H	H	A	B	H	H	H	A	B	B	B	A	B	B	A	B	B	B	H	A	H
739	m24-12662149	BGM024	12662149	LG12	56.6313	A	A	B	B	H	A	A	H	A	B	A	H	H	A	A	A	H	H	A	A	B	H	H	X	H	A	B	H	H	H	A	B	B	B	A	B	B	A	B	B	B	H	A	H
740	m9-479066	BGM009	479066	LG12	58.4649	A	A	B	B	H	A	A	H	A	B	A	H	H	A	A	A	H	H	A	A	B	H	H	H	H	A	B	H	H	H	A	B	B	B	A	B	B	A	H	B	B	H	A	H
741	m9-1421989	BGM009	1421989	LG12	58.4649	A	A	B	B	H	A	A	H	A	B	A	H	H	A	A	A	H	H	A	A	B	H	H	H	H	A	B	H	H	H	A	B	B	B	A	B	B	A	H	B	B	H	A	H
742	m9-2159158	BGM009	2159158	LG12	58.4649	A	A	B	B	H	A	X	H	A	B	A	H	H	A	A	A	H	H	A	A	B	H	H	H	H	A	B	H	H	H	A	B	B	B	A	B	B	A	H	B	B	H	A	H
743	m9-3111390	BGM009	3111390	LG12	58.4649	A	A	B	B	H	A	A	H	A	B	A	H	H	A	A	A	H	H	A	A	B	H	H	H	H	A	B	H	H	H	A	B	B	B	A	B	B	A	H	B	B	H	A	H
744	m9-3830067	BGM009	3830067	LG12	58.9122	A	A	B	B	H	A	H	H	A	B	A	H	H	A	A	A	H	H	A	A	B	H	H	H	H	A	B	H	H	H	A	B	B	B	A	B	B	A	H	B	B	H	A	H
745	m9-4737787	BGM009	4737787	LG12	58.9122	A	A	B	B	H	A	H	H	A	B	A	H	H	A	A	A	H	H	A	A	B	H	H	H	H	A	B	H	H	H	A	B	B	B	A	B	B	A	H	B	B	H	A	H
746	m9-5429929	BGM009	5429929	LG12	59.3479	A	A	B	B	H	A	A	H	A	B	A	H	H	A	A	A	H	H	A	A	B	H	H	H	H	A	B	H	H	H	A	B	B	B	A	B	B	A	H	B	B	H	A	H
747	m9-6386414	BGM009	6386414	LG12	59.3479	A	A	B	B	H	A	A	H	A	B	A	H	H	A	A	A	H	H	A	A	B	H	H	H	H	A	B	H	H	H	A	B	B	B	A	B	B	A	H	B	B	H	A	H
748	m9-6987737	BGM009	6987737	LG12	59.3479	A	A	B	B	H	A	A	H	A	B	A	H	H	A	A	A	H	H	A	A	B	H	H	H	H	A	B	H	H	H	A	B	B	B	A	B	B	A	H	B	B	H	A	H
749	m9-7965812	BGM009	7965812	LG12	60.7076	A	A	B	B	H	A	A	H	A	B	A	H	H	A	A	A	H	H	A	A	B	H	H	H	H	A	B	H	H	H	A	B	B	B	A	B	B	A	H	B	B	H	A	B
750	m9-8841188	BGM009	8841188	LG12	60.7076	A	A	B	B	H	A	A	H	A	B	A	H	H	A	A	A	X	H	A	A	B	H	H	H	H	A	B	H	H	H	A	B	B	B	A	B	B	A	H	B	B	H	A	B
751	m9-9748626	BGM009	9748626	LG12	60.7076	A	A	B	B	H	A	A	H	A	B	A	H	H	A	A	A	H	H	A	A	B	H	H	H	H	A	B	H	H	H	A	B	B	B	A	B	B	A	H	B	B	H	A	B
752	m9-10506618	BGM009	10506618	LG12	60.7076	A	A	B	B	H	A	X	H	A	B	A	H	H	A	A	A	H	H	A	A	B	H	H	H	H	A	B	H	H	H	A	B	B	B	A	B	B	A	H	B	B	H	A	B
753	m9-10946930	BGM009	10946930	LG12	61.1431	A	A	B	B	H	A	A	H	A	B	A	H	H	A	A	A	H	H	A	A	B	H	H	H	H	A	B	H	H	H	A	B	B	B	A	B	B	A	H	B	B	H	A	B
754	m9-11794810	BGM009	11794810	LG12	61.1431	A	A	B	B	H	A	X	H	A	B	A	H	H	A	A	A	H	H	A	A	B	H	H	H	H	A	B	H	H	H	A	B	B	B	A	B	B	A	H	B	B	H	A	B
755	m9-12677239	BGM009	12677239	LG12	61.1431	A	A	B	B	H	A	A	H	A	B	A	H	H	A	A	A	H	H	A	A	B	H	H	H	H	A	B	H	H	H	A	B	B	B	A	B	B	A	H	B	B	H	A	B
756	m9-12803880	BGM009	12803880	LG12	61.5904	A	A	B	B	H	A	X	H	A	B	A	H	H	A	A	A	H	H	A	A	B	H	H	H	H	A	B	H	H	H	A	B	B	B	A	B	B	A	H	B	B	H	A	B
757	m9-13804156	BGM009	13804156	LG12	61.5904	A	A	B	B	H	A	A	H	A	B	A	H	H	A	A	A	H	H	A	A	B	H	H	H	H	A	B	H	H	H	A	B	B	B	A	B	B	A	H	B	B	H	A	B
758	m9-14901461	BGM009	14901461	LG12	62.0377	A	A	B	B	H	A	X	H	A	B	A	H	H	A	A	A	H	H	A	A	B	H	H	H	H	A	B	H	H	H	A	B	B	B	A	B	B	A	H	B	B	H	A	B
759	m9-15250830	BGM009	15250830	LG12	62.0377	A	A	B	B	H	A	A	H	A	B	A	H	H	A	A	A	H	H	A	A	B	H	H	H	H	A	B	H	H	H	A	B	B	B	A	B	B	A	H	B	B	H	A	B
760	m25-1208697	BGM025	1208697	LG13	0	A	A	B	B	H	B	H	B	A	A	H	H	H	A	H	B	B	A	A	B	A	B	H	B	B	B	H	H	H	B	B	A	B	H	A	A	H	A	H	A	A	B	A	B
761	m25-2133197	BGM025	2133197	LG13	5.4504	A	A	B	B	H	B	H	B	A	A	H	H	H	A	H	H	X	A	A	B	A	B	H	B	B	B	H	H	H	B	B	A	H	H	A	A	H	H	H	A	H	H	A	B
762	m25-3769461	BGM025	3769461	LG13	6.339	A	A	B	B	H	B	H	B	A	A	H	H	H	A	H	H	B	A	A	B	A	B	H	B	B	B	H	H	H	B	B	A	H	H	A	A	H	H	H	A	H	H	A	B
763	m25-4722393	BGM025	4722393	LG13	13.433	A	A	B	B	H	B	X	H	A	A	H	H	H	A	H	H	B	A	A	B	H	B	H	B	B	B	H	H	H	B	H	A	H	H	A	H	H	H	H	A	H	H	A	B
764	m25-5451771	BGM025	5451771	LG13	19.0681	A	A	B	B	H	B	H	H	A	A	H	H	H	A	H	H	B	A	A	B	H	B	A	B	B	B	H	A	B	H	H	H	H	H	A	H	H	H	B	A	H	H	A	B
765	m25-6268898	BGM025	6268898	LG13	23.1109	A	A	B	B	H	B	H	H	A	A	H	H	H	A	H	A	B	A	A	B	H	B	A	B	B	B	H	A	B	H	H	H	H	H	A	H	H	H	B	A	H	H	A	B
766	m25-6678626	BGM025	6678626	LG13	24.8829	A	A	B	B	H	B	H	H	A	A	H	H	H	A	H	A	B	A	H	B	H	B	A	B	B	B	H	A	B	H	H	H	H	H	A	H	A	H	B	H	H	H	A	B
767	m25-7625609	BGM025	7625609	LG13	31.6976	A	A	B	B	H	H	H	H	A	H	H	H	H	A	H	A	B	A	H	B	H	B	A	B	B	H	H	A	B	H	H	H	H	B	A	H	A	H	B	H	H	H	A	H
768	m25-8113475	BGM025	8113475	LG13	35.0662	A	A	B	B	H	H	H	H	A	H	H	H	H	A	H	A	H	A	H	B	H	B	A	B	B	H	H	A	B	H	H	H	H	B	A	H	A	H	B	H	H	H	A	H
769	m25-8222185	BGM025	8222185	LG13	35.0662	A	A	B	B	H	H	H	H	A	H	H	X	H	A	H	A	X	A	H	B	H	B	A	B	B	H	H	A	B	H	H	H	H	B	A	H	A	H	B	X	H	H	A	H
770	m25-9349384	BGM025	9349384	LG13	37.3146	A	A	B	B	H	H	H	H	A	H	H	H	H	H	H	A	B	A	H	B	H	H	A	B	B	H	B	A	B	H	H	H	H	B	A	H	A	H	B	H	H	H	A	H
771	m25-10274477	BGM025	10274477	LG13	40.163	A	A	B	B	H	H	X	H	A	H	H	H	H	H	H	A	B	A	B	B	H	H	A	B	B	H	B	A	B	H	H	H	H	B	A	H	A	H	B	H	H	H	A	H
772	m25-11146259	BGM025	11146259	LG13	42.985	A	A	B	B	B	H	H	H	A	H	H	H	H	H	H	A	B	A	B	B	H	H	A	B	B	H	B	A	B	H	A	H	H	B	A	H	A	H	B	H	H	H	A	H
773	m25-11842606	BGM025	11842606	LG13	43.4247	A	A	B	B	B	H	H	H	A	H	H	H	H	H	H	A	B	A	B	B	H	H	A	B	B	H	B	A	B	H	A	H	H	B	A	H	A	H	B	H	H	H	A	H
774	m25-12095375	BGM025	12095375	LG13	43.931	A	A	B	B	B	H	X	H	A	H	H	H	H	H	X	X	X	A	B	B	H	H	A	B	B	H	B	A	B	H	X	H	H	B	A	H	A	H	X	H	H	H	A	X
775	m36-494508	BGM036	494508	LG13	45.9942	A	A	B	B	B	H	H	H	A	H	H	H	H	H	H	A	B	A	B	B	H	H	A	B	B	H	B	A	B	H	A	B	H	B	A	H	A	H	B	H	H	H	A	H
776	m36-1574092	BGM036	1574092	LG13	46.8835	A	A	B	B	B	H	H	H	A	H	H	H	H	H	H	A	B	A	B	H	H	H	A	B	B	H	B	A	B	H	A	B	H	B	A	H	A	H	B	H	H	H	A	H
777	m36-1695817	BGM036	1695817	LG13	46.8835	A	A	B	B	B	H	H	H	A	H	H	H	H	H	H	A	B	A	B	H	H	H	A	B	B	H	B	A	B	H	A	B	H	B	A	H	A	H	B	H	H	H	A	H
778	m36-2684840	BGM036	2684840	LG13	48.905	A	A	B	B	B	H	H	A	A	H	H	H	H	H	H	A	X	A	B	H	H	H	A	B	B	H	B	A	B	H	A	B	H	B	A	H	A	H	B	H	H	H	A	H
779	m36-2969231	BGM036	2969231	LG13	48.905	A	A	B	B	B	H	H	A	A	H	H	H	H	H	H	A	B	A	B	H	H	H	A	B	B	H	B	A	B	H	A	B	H	B	A	H	A	H	B	H	H	H	A	H
780	m36-3795462	BGM036	3795462	LG13	51.1252	A	A	B	B	B	H	X	A	A	H	H	H	H	H	H	A	B	A	B	H	H	H	A	B	B	H	B	A	B	H	A	B	H	B	A	H	A	H	B	H	H	H	H	H
781	m36-4623432	BGM036	4623432	LG13	52.0224	A	A	B	B	B	H	H	A	A	H	H	H	H	H	H	A	H	A	B	H	H	H	A	B	B	H	B	A	B	H	A	B	H	B	A	H	A	H	B	H	H	H	H	H
782	m36-5647264	BGM036	5647264	LG13	52.0224	A	A	B	B	B	H	H	A	A	H	H	H	H	H	H	A	H	A	B	H	H	H	A	B	B	H	B	A	B	H	A	B	H	B	A	H	A	H	B	H	H	H	H	H
783	m36-6642581	BGM036	6642581	LG13	52.4659	A	A	B	B	B	H	H	A	A	H	H	H	H	H	H	A	B	A	B	H	H	H	A	B	B	H	B	A	B	H	A	B	H	B	A	H	A	H	B	H	H	H	H	H
784	m36-7299637	BGM036	7299637	LG13	52.9132	A	A	B	B	B	H	H	A	A	H	H	H	H	H	H	A	B	A	B	H	H	H	A	B	B	H	B	A	B	H	A	B	H	B	A	H	A	H	B	H	H	H	H	H
785	m36-7795462	BGM036	7795462	LG13	52.9132	A	A	B	B	B	H	H	A	A	H	H	H	H	H	H	A	B	A	B	H	H	H	A	B	B	H	B	A	B	H	A	B	H	B	A	H	A	H	B	H	H	H	H	H
786	m27-364120	BGM027	364120	LG13	53.373	A	A	B	B	B	H	H	A	A	H	H	H	H	H	H	A	X	A	B	H	H	H	A	B	B	H	B	A	B	H	A	B	H	B	A	H	A	H	B	H	H	H	H	H
787	m27-548711	BGM027	548711	LG13	53.373	A	A	B	B	B	H	X	A	A	H	H	H	H	H	H	A	B	A	B	H	H	H	A	B	B	H	B	A	B	H	A	B	H	B	A	H	A	H	B	H	H	H	H	H
788	m27-1520913	BGM027	1520913	LG13	53.8088	A	A	B	B	B	H	H	A	A	H	H	H	H	H	H	A	B	A	B	H	H	H	A	B	B	H	B	A	B	H	A	B	H	B	A	H	A	H	B	H	H	H	H	H
789	m27-1631253	BGM027	1631253	LG13	54.2445	A	A	B	B	B	H	H	A	A	H	H	H	H	H	H	A	X	A	B	H	H	H	A	B	B	H	B	A	B	H	A	B	H	B	A	H	A	H	B	H	H	H	H	H
790	m27-2633446	BGM027	2633446	LG13	54.2445	A	A	B	B	B	H	X	X	A	H	H	H	H	H	H	X	X	A	B	H	H	H	A	B	B	H	B	A	B	H	X	B	H	B	X	H	X	H	B	X	H	H	H	H
791	m27-2870285	BGM027	2870285	LG13	54.2445	A	A	B	B	B	H	H	A	A	H	H	H	H	H	H	A	B	A	B	H	H	H	A	B	B	H	B	A	B	H	A	B	H	B	A	H	A	H	B	H	H	H	H	H
792	m27-3376913	BGM027	3376913	LG13	54.2445	A	A	B	B	B	H	H	A	A	H	H	H	H	H	H	A	B	A	B	H	H	H	A	B	B	H	B	A	B	H	A	B	H	B	A	H	A	H	B	H	H	H	H	H
793	m27-4538444	BGM027	4538444	LG13	54.6841	A	A	B	B	B	H	H	A	A	H	H	H	H	H	H	A	B	A	B	H	H	H	A	B	B	H	B	A	B	H	A	B	H	B	A	H	A	H	B	H	H	H	H	H
794	m27-5549992	BGM027	5549992	LG13	55.5654	A	A	B	B	B	H	H	A	A	H	H	H	H	H	H	A	X	A	B	H	H	H	A	B	B	H	B	A	B	H	A	B	H	B	A	H	A	H	H	H	H	H	H	H
795	m27-5910368	BGM027	5910368	LG13	55.5654	A	A	B	B	B	H	H	A	A	H	H	H	H	H	H	A	B	A	B	H	H	H	A	B	B	H	B	A	B	H	A	B	H	B	A	H	A	H	H	H	H	H	H	H
796	m27-6271140	BGM027	6271140	LG13	56.4704	A	A	B	B	B	H	H	A	A	H	H	H	H	H	H	A	B	A	B	H	H	H	A	B	B	H	B	A	B	H	A	B	X	X	A	H	A	H	H	H	H	H	H	H
797	m27-7059431	BGM027	7059431	LG13	57.8315	A	A	B	B	B	H	X	A	A	H	H	H	H	H	H	A	H	A	B	H	H	H	A	B	B	H	B	A	B	H	A	B	H	B	A	B	A	H	H	H	H	H	H	H
798	m27-7930062	BGM027	7930062	LG13	59.618	A	A	B	B	B	H	H	A	A	A	H	H	H	H	A	A	H	A	B	H	H	H	A	B	B	H	B	A	B	H	A	B	H	B	A	B	A	H	H	H	H	H	H	H
799	m27-8910428	BGM027	8910428	LG13	59.618	A	A	B	B	B	H	H	A	A	A	H	H	H	H	A	A	X	A	B	H	H	H	A	B	B	H	B	A	B	H	A	B	H	B	A	B	A	H	H	H	H	H	H	H
800	m27-9880759	BGM027	9880759	LG13	60.499	A	A	B	B	B	H	H	A	A	A	H	A	H	H	A	A	H	A	B	H	H	H	A	B	B	H	B	A	B	H	A	B	H	B	A	B	A	H	H	H	H	H	H	H
801	m27-10378569	BGM027	10378569	LG13	70.6602	A	A	B	B	H	H	A	A	A	A	H	A	H	H	A	A	A	A	B	H	H	H	A	H	B	H	H	A	B	H	H	B	H	B	H	B	A	H	A	H	H	B	H	H
802	m52-105435	BGM052	105435	LG13	71.635	A	A	B	B	H	H	A	A	A	A	H	A	H	H	A	A	A	A	B	H	H	H	A	X	B	H	H	A	B	A	H	B	X	B	H	B	A	X	A	X	H	B	H	H
803	m52-189030	BGM052	189030	LG13	71.635	A	A	B	B	H	H	A	A	A	A	H	A	H	H	A	A	A	A	B	H	H	H	A	H	B	H	H	A	B	A	H	B	H	B	H	B	A	H	A	H	H	B	H	H
804	m52-724810	BGM052	724810	LG13	73.3736	A	A	B	B	H	H	A	A	A	A	H	A	H	H	A	A	A	A	B	H	H	H	A	H	B	H	H	A	B	A	H	B	H	B	H	B	A	H	A	H	H	B	H	H
805	m52-1758159	BGM052	1758159	LG13	75.7806	A	A	B	B	A	H	A	A	A	A	H	A	X	X	A	A	A	A	B	H	H	H	A	H	B	H	H	A	B	A	H	B	H	B	H	B	H	H	A	H	X	B	H	H
806	m52-2068422	BGM052	2068422	LG13	76.2719	A	A	B	B	A	H	A	A	A	A	H	A	H	H	A	A	A	A	B	H	H	H	A	H	B	H	H	A	B	A	H	B	H	B	H	B	H	H	A	H	H	B	H	H
807	m52-2787187	BGM052	2787187	LG13	78.6335	A	A	B	B	A	A	A	A	A	A	H	A	H	H	A	A	A	A	B	H	H	H	A	H	B	H	H	A	B	A	H	B	H	B	H	B	H	B	A	H	H	B	H	H
808	m49-86409	BGM049	86409	LG13	80.0841	A	A	B	B	A	A	A	A	A	A	H	A	H	H	A	A	A	A	B	H	H	H	A	H	B	H	H	A	B	A	H	B	H	B	H	B	H	B	A	H	H	B	H	H
809	m49-114262	BGM049	114262	LG13	81.0777	A	A	B	B	A	A	A	A	A	A	H	A	H	H	A	A	A	A	B	H	H	H	A	H	B	H	H	A	B	A	H	B	H	B	X	B	H	B	A	H	X	B	H	H
810	m49-537597	BGM049	537597	LG13	83.4605	A	A	B	B	A	A	A	A	A	A	H	A	H	H	A	A	A	A	H	H	H	H	A	H	B	H	H	A	B	A	H	B	H	B	H	B	H	B	A	H	H	B	H	H
811	m49-581705	BGM049	581705	LG13	83.4605	A	A	B	B	A	A	A	A	A	A	H	A	H	H	A	A	A	A	H	H	H	H	A	H	B	H	H	A	B	A	H	B	H	B	H	B	H	B	A	H	H	B	H	H
812	m49-907069	BGM049	907069	LG13	84.3261	A	A	B	B	A	A	A	A	A	A	H	A	H	H	A	A	A	A	H	H	H	H	A	H	B	H	H	A	B	A	H	B	H	B	H	B	H	B	A	H	H	B	H	H
813	m49-1163967	BGM049	1163967	LG13	84.7618	A	A	B	B	A	A	A	A	A	A	H	A	H	H	A	A	A	A	H	H	H	H	A	H	B	H	H	A	B	A	H	B	H	B	H	B	H	B	A	H	H	B	H	H
814	m49-1796291	BGM049	1796291	LG13	104.445	A	A	B	B	A	A	X	A	A	A	H	A	A	A	A	H	X	A	A	A	A	A	A	A	A	H	H	H	B	A	X	H	H	B	H	B	B	B	A	H	H	B	H	H
815	m49-1949475	BGM049	1949475	LG13	104.445	A	A	B	B	X	X	X	X	A	A	H	X	A	A	X	X	X	A	A	A	A	A	A	A	A	H	H	H	B	A	X	H	H	B	H	B	B	B	A	H	H	B	H	H
816	m49-2595029	BGM049	2595029	LG13	109.281	A	A	B	B	A	A	X	A	A	A	A	A	A	A	A	A	X	A	A	A	A	A	A	A	A	H	H	H	B	H	H	B	H	B	H	B	B	B	A	H	H	B	H	H
817	m32-7261649	BGM032	7261649	LG14	0	A	A	B	B	A	H	H	A	A	H	H	H	A	H	H	B	A	A	B	A	H	B	A	H	B	H	B	A	B	H	H	A	A	H	B	H	H	H	H	H	A	B	A	H
818	m32-8274678	BGM032	8274678	LG14	0.432	A	A	B	B	A	H	H	A	A	H	H	H	A	H	H	B	A	A	B	A	H	B	A	H	B	H	B	A	B	H	H	A	A	H	H	H	H	H	H	H	A	B	A	H
819	m32-9239323	BGM032	9239323	LG14	0.432	A	A	B	B	A	H	H	A	A	H	H	H	A	H	H	B	A	A	B	A	H	B	A	H	B	H	B	A	B	H	H	A	A	H	H	H	H	H	H	H	A	B	A	H
820	m32-9692085	BGM032	9692085	LG14	0.8677	A	A	B	B	A	H	H	A	A	H	H	H	A	H	H	B	H	A	B	A	H	B	A	H	B	H	B	A	B	H	H	A	A	H	H	H	H	H	H	H	A	B	A	H
821	m32-10371898	BGM032	10371898	LG14	1.9491	A	A	B	B	A	H	H	A	A	H	H	H	A	H	H	B	H	A	B	A	H	B	A	H	B	H	B	X	B	H	X	A	A	H	H	H	H	H	H	H	A	B	A	H
822	m11-347806	BGM011	347806	LG14	1.9491	A	A	B	B	A	H	H	A	A	H	H	H	A	H	H	B	X	A	B	A	H	B	A	H	B	H	B	A	B	H	H	A	A	H	H	H	H	H	H	H	A	B	A	H
823	m11-882696	BGM011	882696	LG14	2.8301	A	A	B	B	A	H	H	A	A	H	H	H	A	H	H	B	H	A	B	A	H	B	A	H	B	H	B	A	B	H	H	A	A	H	H	H	H	H	H	H	A	B	A	H
824	m11-1305881	BGM011	1305881	LG14	5.4524	A	A	B	B	A	H	H	A	A	H	H	H	A	H	H	B	A	A	B	A	H	B	A	H	B	H	B	A	H	H	B	A	A	H	H	H	B	H	H	H	A	B	A	H
825	m11-1980815	BGM011	1980815	LG14	7.2075	A	A	B	B	A	H	H	A	A	H	H	H	A	H	H	B	A	A	B	A	H	B	A	H	B	H	B	A	H	H	B	A	A	H	H	H	B	H	H	H	H	B	A	H
826	m11-2908482	BGM011	2908482	LG14	7.651	A	A	B	B	A	H	H	A	A	H	H	H	A	H	H	B	X	A	B	A	H	B	A	H	B	H	B	A	H	H	B	A	A	H	H	H	B	H	H	H	H	B	A	H
827	m11-4147386	BGM011	4147386	LG14	16.2971	A	A	B	B	H	H	H	A	A	H	H	A	A	H	H	B	X	A	B	A	H	H	A	H	H	H	B	A	A	H	B	A	A	H	H	H	B	H	H	B	B	B	H	H
828	m11-4570704	BGM011	4570704	LG14	16.7528	A	A	B	B	H	H	H	A	A	H	H	A	A	H	H	B	A	A	B	A	H	H	A	H	H	H	B	A	A	H	B	A	A	H	H	H	B	H	H	B	B	B	H	H
829	m11-5618947	BGM011	5618947	LG14	17.1963	A	A	B	B	H	H	X	A	A	H	H	A	A	H	H	B	A	A	B	A	H	H	A	H	H	H	B	A	A	H	B	A	A	H	H	H	B	H	H	B	B	B	H	H
830	m11-6653622	BGM011	6653622	LG14	17.6399	A	A	B	B	H	H	H	A	A	H	H	A	A	H	H	B	A	A	B	A	H	H	A	H	H	H	B	A	A	H	B	A	A	H	H	H	B	H	H	B	B	B	H	A
831	m11-7813368	BGM011	7813368	LG14	19.4275	A	A	B	B	H	H	X	A	A	H	H	A	A	H	H	B	A	A	B	A	H	H	A	H	H	H	B	A	A	H	B	A	A	A	A	H	B	H	H	B	B	B	H	A
832	m11-9249170	BGM011	9249170	LG14	20.3088	A	A	B	B	H	H	H	A	A	H	H	A	A	H	H	B	A	A	B	A	H	H	A	H	H	H	B	A	A	H	B	A	A	A	A	H	B	H	H	B	B	B	H	A
833	m11-10326014	BGM011	10326014	LG14	21.1823	A	A	B	B	H	H	H	A	A	H	H	A	A	H	H	B	A	A	B	A	H	H	A	H	H	H	B	A	A	H	B	A	A	A	A	H	B	H	H	B	B	B	H	A
834	m11-11399953	BGM011	11399953	LG14	23.3818	A	A	B	B	H	H	H	A	A	H	H	A	A	H	H	B	A	A	B	A	H	H	A	H	H	H	B	A	H	H	B	A	A	A	H	H	B	H	H	B	B	B	H	A
835	m11-12147489	BGM011	12147489	LG14	24.7068	A	A	B	B	H	H	H	A	A	H	H	A	A	H	B	B	X	A	B	A	H	H	A	H	A	H	B	A	H	H	B	A	A	A	H	H	B	H	H	B	B	B	H	A
836	m11-13137502	BGM011	13137502	LG14	27.3764	A	A	B	B	H	H	H	A	A	H	H	A	A	H	B	B	A	A	B	A	H	H	A	H	A	H	B	H	H	H	B	A	A	A	H	H	B	H	H	B	B	B	H	A
837	m11-14111380	BGM011	14111380	LG14	28.6895	A	A	B	B	H	H	H	A	A	H	H	A	A	H	B	B	A	A	B	A	H	H	A	H	A	H	B	H	H	H	B	A	A	A	H	B	B	H	H	B	B	B	H	A
838	m11-15032422	BGM011	15032422	LG14	29.5628	A	A	B	B	H	H	H	A	A	H	H	A	A	H	B	B	A	A	B	A	H	H	A	H	A	H	B	H	H	H	B	A	A	A	H	B	B	H	H	B	B	B	H	A
839	m11-15626271	BGM011	15626271	LG14	30.4285	A	A	B	B	H	H	H	A	A	H	H	A	A	H	B	B	A	A	B	A	H	H	A	H	A	H	B	H	H	H	B	A	A	A	H	B	B	H	H	B	B	B	H	A
840	m11-16700629	BGM011	16700629	LG14	30.8642	A	A	B	B	H	H	X	A	A	H	H	A	A	H	B	B	A	A	B	A	H	H	A	H	A	H	B	H	H	B	B	A	A	A	H	B	B	H	H	B	B	B	H	A
841	m11-17183103	BGM011	17183103	LG14	30.8642	A	A	B	B	H	H	H	A	A	H	H	A	A	H	B	B	A	A	B	A	H	H	A	H	A	H	B	H	H	B	B	A	A	A	H	B	B	H	H	B	B	B	H	A
842	m11-18291273	BGM011	18291273	LG14	32.6488	A	A	B	B	H	H	H	A	A	A	H	A	A	A	B	B	A	A	H	A	H	H	A	H	A	H	B	H	H	B	B	A	A	A	H	B	B	H	H	B	B	B	H	A
843	m11-19224031	BGM011	19224031	LG14	36.8612	A	A	B	B	H	H	X	A	A	A	H	A	A	A	H	B	A	A	H	A	H	H	A	H	A	H	B	H	H	B	B	A	A	A	H	B	B	H	H	B	B	B	B	H
844	m11-19667799	BGM011	19667799	LG14	39.2005	A	A	B	B	H	H	H	A	A	A	H	A	A	A	H	B	X	A	A	A	H	H	A	H	A	H	B	B	H	B	B	A	A	A	H	B	B	H	H	B	B	B	B	H
845	m11-20528773	BGM011	20528773	LG14	41.456	A	A	B	B	H	H	H	A	A	A	H	A	A	A	H	B	A	A	A	H	H	H	A	H	A	H	B	B	H	B	B	A	A	A	H	B	B	H	H	B	B	B	B	H
846	m11-21437529	BGM011	21437529	LG14	44.0991	A	A	B	B	H	H	H	A	A	A	H	A	A	A	H	B	H	A	A	H	H	H	A	H	A	H	B	B	H	B	B	H	A	A	H	B	H	H	H	B	B	B	B	H
847	m11-22391497	BGM011	22391497	LG14	49.3487	A	A	B	B	H	H	H	A	H	A	H	A	A	A	H	B	H	H	A	H	H	H	A	B	A	H	B	B	H	B	B	H	H	A	H	B	H	B	H	B	B	H	B	H
848	m11-23041309	BGM011	23041309	LG14	51.2189	A	A	B	B	H	H	H	A	H	A	H	A	A	A	H	B	H	H	A	H	H	H	A	B	A	H	H	B	H	B	B	H	H	A	H	B	H	B	H	B	B	H	B	H
849	m23-944182	BGM023	944182	LG15	0	A	A	B	B	H	B	A	B	A	A	H	H	A	B	B	H	A	H	H	B	H	H	H	B	H	H	B	B	A	H	H	B	H	B	B	B	H	B	B	A	H	B	H	B
850	m23-2152718	BGM023	2152718	LG15	1.3859	A	A	B	B	H	B	X	B	A	A	H	H	A	B	B	H	A	H	H	B	H	H	H	B	H	H	B	B	A	H	H	B	H	B	B	B	H	B	B	A	H	B	H	B
851	m23-2591043	BGM023	2591043	LG15	2.3076	A	A	B	B	H	B	A	B	A	A	H	H	A	B	B	H	A	H	H	B	H	H	H	B	B	H	B	B	A	H	H	B	H	B	B	B	H	B	B	A	H	B	H	B
852	m23-3497629	BGM023	3497629	LG15	3.7186	A	A	B	B	H	B	A	B	A	A	H	H	A	B	B	H	A	H	H	B	H	H	H	B	B	H	H	B	A	H	H	B	H	B	B	B	H	B	B	A	H	B	H	B
853	m23-4647096	BGM023	4647096	LG15	9.0612	A	A	B	B	H	H	X	B	A	A	H	H	A	B	B	H	H	H	H	B	H	H	H	B	B	A	H	B	A	H	H	B	A	B	B	H	H	B	B	A	H	B	H	B
854	m23-5180093	BGM023	5180093	LG15	13.6059	A	A	B	B	B	H	A	B	A	A	H	H	A	B	H	H	H	H	H	B	H	H	H	B	B	A	H	B	A	A	H	B	A	B	H	H	H	B	B	A	H	B	H	B
855	m23-5828305	BGM023	5828305	LG15	14.4948	A	A	B	B	B	H	H	B	A	A	H	H	A	B	H	H	H	H	H	B	H	H	H	B	B	A	H	B	A	A	H	B	A	B	H	H	H	B	B	A	H	B	H	B
856	m23-6673049	BGM023	6673049	LG15	16.7155	A	A	B	B	B	H	H	B	A	A	H	H	A	B	H	H	H	H	H	B	H	H	H	B	B	A	H	B	A	A	H	H	A	B	H	H	H	B	B	A	H	B	H	B
857	m23-6918679	BGM023	6918679	LG15	17.1475	A	A	B	B	B	H	A	B	A	A	H	H	A	B	H	H	H	H	H	B	H	H	H	B	B	A	H	B	A	A	H	H	A	B	H	H	H	B	B	A	H	B	H	B
858	m23-8031808	BGM023	8031808	LG15	20.3023	A	A	B	B	B	H	A	B	A	A	H	H	A	B	H	A	H	H	H	B	H	B	H	B	B	A	H	B	A	A	H	H	A	B	H	H	B	B	H	A	H	B	H	B
859	m23-8905687	BGM023	8905687	LG15	24.4211	A	A	B	B	B	A	A	B	A	A	H	H	A	B	H	A	H	H	H	B	H	B	A	B	B	A	H	B	H	A	H	H	A	B	H	H	B	B	H	A	H	H	H	H
860	m23-9144842	BGM023	9144842	LG15	28.0405	A	A	B	B	H	A	A	B	A	A	H	H	A	B	H	A	H	H	H	B	H	B	A	H	B	A	H	B	H	A	H	H	A	B	H	H	B	B	H	A	H	H	H	H
861	m23-9974395	BGM023	9974395	LG15	28.0405	A	A	B	B	H	A	X	B	A	A	H	H	A	B	H	A	H	H	H	B	H	B	A	H	B	A	H	B	H	A	H	H	A	B	H	H	B	B	H	A	H	H	H	H
862	m23-10807804	BGM023	10807804	LG15	33.2085	A	A	B	B	H	A	X	B	A	A	H	A	A	B	H	A	H	H	H	B	H	B	A	H	B	A	H	B	H	A	H	H	A	B	A	H	B	B	H	A	A	H	H	H
863	m23-11654517	BGM023	11654517	LG15	33.2085	A	A	B	B	H	A	A	B	A	A	H	A	A	B	H	A	H	H	H	B	H	B	A	H	B	A	H	B	H	A	H	H	A	B	A	H	B	B	H	A	A	H	H	H
864	m23-11895235	BGM023	11895235	LG15	33.2085	A	A	B	B	H	A	A	B	A	A	H	A	A	B	H	A	H	H	H	B	H	B	A	H	B	A	H	B	H	A	H	H	A	B	A	H	B	B	H	A	A	H	H	H
865	m23-12561022	BGM023	12561022	LG15	33.652	A	A	B	B	H	A	A	B	A	A	H	A	A	B	H	A	H	H	H	B	H	B	A	H	B	A	H	B	H	A	H	H	A	B	A	H	B	B	H	A	A	H	H	H
866	m23-12571075	BGM023	12571075	LG15	34.6003	A	A	B	B	H	A	H	B	A	A	H	A	A	B	H	A	X	H	H	B	H	B	A	H	B	A	H	B	H	A	H	H	A	B	A	H	B	B	H	A	A	H	H	H
867	m16-381807	BGM016	381807	LG15	34.6003	A	A	B	B	H	A	H	B	A	A	H	A	A	B	H	A	H	H	H	B	H	B	A	H	B	A	H	B	H	A	H	H	A	B	A	H	B	B	H	A	A	H	H	H
868	m16-1293600	BGM016	1293600	LG15	34.6003	A	A	B	B	H	A	X	B	A	A	H	A	A	B	H	A	H	H	H	B	H	B	A	H	B	A	H	B	H	A	H	H	A	B	A	H	B	B	H	A	A	H	H	H
869	m16-2299829	BGM016	2299829	LG15	35.926	A	A	B	B	H	A	H	B	A	A	H	A	A	B	H	A	H	H	H	B	H	B	A	H	B	A	H	B	H	A	H	H	A	B	A	H	B	B	H	A	A	H	H	H
870	m16-2528918	BGM016	2528918	LG15	35.926	A	A	B	B	H	A	X	B	A	A	H	A	A	B	H	A	H	H	H	B	H	B	A	H	B	A	H	B	H	A	H	H	A	B	A	H	B	B	H	A	A	H	H	H
871	m16-3907660	BGM016	3907660	LG15	36.4173	A	A	B	B	H	A	H	B	A	A	H	A	A	B	H	A	H	H	H	B	H	B	A	H	B	A	H	B	H	A	H	H	A	B	A	H	B	B	H	A	A	H	H	H
872	m16-4898937	BGM016	4898937	LG15	36.4173	A	A	B	B	H	A	H	B	A	A	H	A	A	B	H	A	H	H	H	B	H	B	A	H	B	A	H	B	H	A	H	H	A	B	A	H	B	B	H	A	A	H	H	H
873	m16-5138857	BGM016	5138857	LG15	36.4173	A	A	B	B	H	A	H	B	A	A	H	A	A	B	H	A	H	H	H	B	H	B	A	H	B	A	H	B	H	A	H	H	A	B	A	H	B	B	H	A	A	H	H	H
874	m16-6076767	BGM016	6076767	LG15	37.7548	A	A	B	B	H	A	A	B	A	A	H	A	A	B	H	A	H	H	H	B	H	B	A	H	B	A	H	B	H	A	H	H	A	B	A	H	B	B	H	A	A	H	H	H
875	m16-6718181	BGM016	6718181	LG15	38.2023	A	A	B	B	H	A	A	B	A	A	H	A	A	B	H	A	H	H	H	B	H	B	A	H	B	A	H	B	H	A	H	H	A	B	A	H	B	B	H	A	A	H	H	H
876	m16-7376697	BGM016	7376697	LG15	40.0235	A	A	B	B	H	A	A	B	A	A	H	A	H	B	H	A	H	H	H	B	H	B	A	H	B	A	H	B	H	A	H	H	H	B	A	H	B	B	H	A	A	H	H	H
877	m16-8223553	BGM016	8223553	LG15	40.4709	A	A	B	B	H	A	X	B	A	A	H	A	H	B	H	A	H	H	H	B	H	B	A	H	B	A	H	B	H	A	H	H	H	B	A	H	B	B	H	A	A	H	H	H
878	m16-9043068	BGM016	9043068	LG15	43.1691	A	A	B	B	H	A	A	B	A	A	H	A	H	B	H	A	H	H	H	B	H	B	A	H	B	A	H	B	B	A	H	H	H	B	A	H	B	B	H	A	A	H	H	H
879	m16-9810784	BGM016	9810784	LG15	46.782	A	A	B	B	B	A	A	B	A	A	H	A	H	B	H	A	H	B	H	B	H	H	A	H	B	A	H	B	B	A	H	H	H	B	A	H	B	B	H	A	A	A	H	H
880	m16-10526595	BGM016	10526595	LG15	47.2255	A	A	B	B	B	A	X	B	A	A	H	A	H	B	H	A	H	B	H	B	H	H	A	H	B	A	H	B	B	A	H	H	H	B	A	H	B	B	H	A	A	A	H	H
881	m16-11470746	BGM016	11470746	LG15	48.1558	A	A	B	B	B	A	H	B	A	A	H	A	H	B	H	A	H	B	H	B	H	H	A	H	B	A	H	H	B	A	H	H	H	B	A	H	B	B	H	A	A	A	H	H
882	m16-11787889	BGM016	11787889	LG15	48.1558	A	A	B	B	B	A	H	B	A	A	H	A	H	B	H	A	H	B	H	B	H	H	A	H	B	A	H	H	B	A	H	H	H	B	A	H	B	B	H	A	A	A	H	H
883	m16-12541697	BGM016	12541697	LG15	49.1041	A	A	B	B	B	A	H	B	A	A	H	A	H	B	H	A	X	B	H	B	H	H	A	H	B	A	H	H	B	A	H	H	H	B	A	H	B	B	H	A	A	A	H	H
884	m30-4929787	BGM030	4929787	LG16	0	A	A	B	B	A	H	X	A	A	B	B	B	H	A	B	H	A	B	H	A	B	B	H	A	B	H	A	H	H	H	H	B	H	B	A	H	B	H	H	H	H	B	H	H
885	m30-5101430	BGM030	5101430	LG16	6.5459	A	A	B	B	A	H	H	A	A	B	H	B	H	A	B	H	H	B	H	A	B	B	A	A	B	H	A	H	H	B	B	B	H	B	A	A	B	H	A	A	H	B	H	H
886	m30-5947045	BGM030	5947045	LG16	8.0266	A	A	B	B	A	H	H	A	A	B	H	B	H	A	B	H	H	B	H	A	B	B	A	A	H	H	A	H	H	B	B	B	H	B	A	A	B	H	A	A	H	B	H	H
887	m30-6924701	BGM030	6924701	LG16	8.8999	A	A	B	B	A	H	H	A	A	B	H	B	H	A	B	H	H	B	H	A	B	B	A	A	H	H	A	H	H	B	B	B	H	B	A	A	B	H	A	A	H	B	H	H
888	m30-7756120	BGM030	7756120	LG16	14.7952	A	A	B	B	A	H	H	A	A	B	H	H	H	A	H	H	H	B	H	A	B	B	A	A	H	H	A	X	H	B	B	B	B	B	A	A	B	H	A	A	H	B	H	H
889	m30-8827265	BGM030	8827265	LG16	15.231	A	A	B	B	A	H	H	A	A	B	H	H	H	A	H	H	H	B	H	A	B	B	A	A	H	H	A	H	H	B	B	B	B	B	A	H	B	H	A	A	H	B	H	H
890	m30-9626663	BGM030	9626663	LG16	15.6668	A	A	B	B	A	H	H	A	A	B	H	H	H	A	H	H	H	B	H	A	B	B	A	A	H	H	A	H	H	B	B	B	B	B	A	H	B	H	A	A	H	B	H	B
891	m30-10698054	BGM030	10698054	LG16	16.1103	A	A	B	B	A	H	H	A	A	B	H	H	H	A	H	H	H	B	H	A	B	B	A	A	H	H	A	H	H	B	B	B	B	B	A	H	B	H	A	A	H	B	H	B
892	m14-10087529	BGM014	10087529	LG16	24.0271	A	A	B	B	X	H	X	X	A	X	H	H	H	H	H	H	H	B	H	X	X	B	X	X	X	X	H	H	H	B	B	B	B	B	H	H	B	H	H	X	X	B	H	B
893	m14-10220909	BGM014	10220909	LG16	29.7904	A	A	B	B	A	A	H	A	A	B	H	H	H	A	H	H	H	B	H	A	B	B	A	A	H	B	H	H	H	B	B	B	B	B	A	H	B	H	A	A	H	B	H	B
894	m14-10701294	BGM014	10701294	LG16	29.7904	A	A	B	B	A	A	H	A	A	B	H	H	H	A	H	H	H	B	H	A	B	B	A	A	H	B	H	H	H	B	B	B	B	B	A	H	B	H	A	A	H	B	H	B
895	m14-11591915	BGM014	11591915	LG16	30.2337	A	A	B	B	A	A	H	A	A	B	H	H	H	A	H	H	X	B	H	A	B	B	A	A	H	B	H	H	H	B	B	B	B	B	A	H	B	H	A	A	H	B	H	B
896	m14-12183784	BGM014	12183784	LG16	30.2337	A	A	B	B	A	A	H	A	A	B	H	H	H	A	H	H	H	B	H	A	B	B	A	A	H	B	H	H	H	B	B	B	B	B	A	H	B	H	A	A	H	B	H	B
897	m14-13011832	BGM014	13011832	LG16	32.5316	A	A	B	B	A	A	H	A	A	B	H	H	H	A	H	H	H	B	H	A	B	B	A	A	H	H	A	H	H	B	B	B	B	B	A	H	B	H	A	A	H	B	H	B
898	m14-13243034	BGM014	13243034	LG16	33.4444	A	A	B	B	A	A	H	A	A	B	H	H	H	A	H	H	H	B	H	A	B	B	A	A	H	H	A	H	H	B	B	B	B	B	A	H	B	H	A	A	H	B	H	B
899	m14-14220068	BGM014	14220068	LG16	34.7459	A	A	B	B	A	A	H	A	A	B	H	H	H	A	H	H	H	B	H	A	B	B	A	A	H	H	A	H	H	B	B	B	B	B	A	H	B	H	A	A	H	B	H	B
900	m14-15315969	BGM014	15315969	LG16	36.0824	A	A	B	B	A	H	H	A	A	B	H	H	H	A	H	H	H	B	H	A	B	B	A	A	H	H	A	H	H	B	B	B	B	B	A	H	B	H	A	A	H	B	H	B
901	m14-15740547	BGM014	15740547	LG16	36.9874	A	A	B	B	A	H	H	A	A	B	H	H	H	A	H	H	H	B	H	A	B	B	A	A	H	H	A	H	H	B	B	B	B	B	A	H	B	H	A	A	H	B	H	B
902	m15-103827	BGM015	103827	LG16	39.3513	A	A	B	B	A	A	X	A	A	B	H	H	H	A	H	H	X	B	H	A	B	B	A	A	H	B	H	H	H	B	B	B	B	B	A	H	B	H	A	A	H	B	H	B
903	m15-896214	BGM015	896214	LG16	39.8108	A	A	B	B	A	A	H	A	A	B	H	H	H	A	H	H	H	B	H	A	B	B	A	A	H	B	H	H	H	B	B	B	B	B	A	H	B	H	A	A	H	B	H	B
904	m15-1438984	BGM015	1438984	LG16	40.2427	A	A	B	B	A	A	H	A	A	B	H	H	H	A	H	H	H	B	H	A	B	B	A	A	H	B	H	H	H	B	B	B	B	B	A	H	B	H	A	A	H	B	H	B
905	m15-2386354	BGM015	2386354	LG16	41.1727	A	A	B	B	A	A	H	A	A	B	H	H	H	A	H	H	H	B	H	A	B	B	A	A	H	B	H	H	H	B	B	B	B	B	A	H	B	H	A	A	H	B	H	B
906	m15-2965161	BGM015	2965161	LG16	42.1201	A	A	B	B	A	H	H	A	A	B	H	H	H	A	H	H	H	B	H	A	B	B	A	A	H	B	H	H	H	B	B	B	B	B	A	H	B	H	A	A	H	B	H	B
907	m15-3767957	BGM015	3767957	LG16	43.4682	A	A	B	B	A	H	X	A	A	B	H	H	H	A	H	H	H	B	H	A	B	B	A	A	H	B	H	H	H	B	B	B	B	B	A	H	B	H	A	A	H	B	H	B
908	m15-4685476	BGM015	4685476	LG16	44.8168	A	A	B	B	A	H	H	A	A	B	H	H	H	A	H	H	H	B	H	A	B	B	A	A	H	B	H	H	H	B	B	B	B	B	A	H	B	H	A	A	H	B	H	B
909	m15-5706715	BGM015	5706715	LG16	44.8168	A	A	B	B	A	H	H	A	A	B	H	H	H	A	H	H	H	B	H	A	B	B	A	A	H	B	H	H	H	B	B	B	B	B	A	H	B	H	A	A	H	B	H	B
910	m15-6551315	BGM015	6551315	LG16	47.0955	A	A	B	B	A	H	X	A	A	B	H	H	H	A	H	H	H	B	H	A	B	B	A	A	H	B	H	H	H	B	B	B	B	B	A	H	B	H	A	A	H	B	H	B
911	m15-7264070	BGM015	7264070	LG16	47.5552	A	A	B	B	A	H	H	A	A	B	H	H	B	A	H	H	H	B	H	A	B	B	A	A	H	B	H	H	H	B	B	B	B	B	A	H	B	H	A	A	H	B	H	B
912	m15-7704127	BGM015	7704127	LG16	49.3567	A	A	B	B	A	H	H	A	A	B	H	H	B	A	H	H	H	B	H	A	B	B	A	A	H	B	H	H	H	B	B	B	B	B	A	H	B	H	A	A	H	B	H	B
913	m15-8613384	BGM015	8613384	LG16	51.1423	A	A	B	B	A	H	H	H	A	B	H	H	B	A	H	H	H	B	H	A	B	B	A	A	H	B	H	H	H	B	B	B	B	B	A	H	B	H	A	A	H	B	H	B
914	m15-9382007	BGM015	9382007	LG16	56.4756	A	A	B	B	A	H	A	H	A	B	H	H	B	A	H	H	A	B	H	A	B	B	A	A	B	B	H	H	H	B	B	B	B	B	A	H	B	H	A	H	H	B	H	B
915	m15-9562000	BGM015	9562000	LG16	57.3492	A	A	B	B	A	H	A	H	A	B	H	H	B	A	H	H	A	B	H	A	B	B	A	H	B	B	H	H	H	B	B	B	B	B	A	H	B	H	A	H	H	B	H	B
916	m15-10647623	BGM015	10647623	LG16	59.5891	A	A	B	B	A	H	A	H	A	B	H	H	B	A	H	H	A	B	H	A	B	B	A	H	B	B	H	H	H	B	B	B	B	B	A	H	B	H	A	H	H	H	H	B
917	m15-11312182	BGM015	11312182	LG16	63.2033	A	A	B	B	A	H	A	H	A	B	H	H	B	A	H	H	H	B	H	A	B	B	A	H	B	B	H	H	A	B	B	B	H	B	A	H	B	H	A	H	H	H	H	B
918	m15-12179289	BGM015	12179289	LG16	64.1006	A	A	B	B	A	H	H	H	A	B	H	H	B	A	H	H	H	B	H	A	B	B	A	H	B	B	H	H	A	B	B	B	H	B	A	H	B	H	A	H	H	H	H	B
919	m15-13856383	BGM015	13856383	LG16	64.5521	A	A	B	B	A	H	H	H	A	B	H	H	B	A	H	H	H	B	H	A	B	B	A	H	B	B	H	H	A	B	B	B	H	B	A	H	B	H	A	H	H	H	H	B
920	m15-14000422	BGM015	14000422	LG16	65.8779	A	A	B	B	A	H	A	H	A	B	H	H	B	A	H	H	H	B	H	A	B	B	A	H	B	B	H	H	A	B	B	B	H	B	A	H	B	B	A	H	H	H	H	B
921	m15-14486557	BGM015	14486557	LG16	67.6344	A	A	B	B	A	H	A	H	A	B	H	H	B	A	H	H	H	B	H	A	B	B	A	H	B	B	H	H	A	B	B	B	H	B	A	H	B	B	A	H	H	H	H	B
922	m34-318911	BGM034	318911	LG17	0	A	A	B	B	H	B	A	H	A	B	H	H	H	B	H	B	H	H	H	H	A	A	H	H	B	A	A	B	B	H	A	B	H	H	H	H	H	B	H	H	H	H	H	H
923	m34-637407	BGM034	637407	LG17	0.4962	A	A	B	B	H	B	X	H	A	B	H	H	H	B	H	B	H	H	H	H	A	A	X	H	B	A	A	B	B	H	A	B	H	H	H	H	H	B	H	H	H	H	H	H
924	m34-1245816	BGM034	1245816	LG17	0.4962	A	A	B	B	H	B	H	H	A	B	H	H	H	B	H	B	H	H	H	H	A	A	H	H	B	A	A	B	B	H	A	B	H	H	H	H	H	B	H	H	H	H	H	H
925	m34-2129070	BGM034	2129070	LG17	0.4962	A	A	B	B	H	B	X	H	A	B	H	H	H	B	H	B	H	H	H	H	A	A	H	H	B	A	A	B	B	H	A	B	H	H	H	H	H	B	H	H	H	H	H	H
926	m34-3210944	BGM034	3210944	LG17	0.4962	A	A	B	B	H	B	A	H	A	B	H	H	H	B	H	B	H	H	H	H	A	A	H	H	B	A	A	B	B	H	A	B	H	H	H	H	H	B	H	H	H	H	H	H
927	m34-3682029	BGM034	3682029	LG17	0.4962	A	A	B	B	H	B	A	H	A	B	H	H	H	B	H	B	H	H	H	H	A	A	H	H	B	A	A	B	B	H	A	B	H	H	H	H	H	B	H	H	H	H	H	H
928	m34-4697538	BGM034	4697538	LG17	1.3699	A	A	B	B	H	B	A	H	A	B	H	H	H	B	H	B	H	H	H	H	A	A	H	H	B	A	A	B	B	H	A	B	H	H	H	H	H	B	H	H	H	H	H	H
929	m34-5062538	BGM034	5062538	LG17	1.3699	A	A	B	B	H	B	X	H	A	B	H	H	H	B	H	B	H	H	H	H	A	A	H	H	B	A	A	B	B	H	A	B	H	H	H	H	H	B	H	H	H	H	H	H
930	m34-6085170	BGM034	6085170	LG17	1.8134	A	A	B	B	H	B	A	H	A	B	H	H	H	B	H	B	H	H	H	H	A	A	H	H	B	A	A	B	B	H	A	B	H	H	H	H	H	B	H	H	H	H	H	H
931	m34-7072073	BGM034	7072073	LG17	2.265	A	A	B	B	H	B	X	H	A	B	H	H	H	B	H	B	H	H	H	H	A	A	H	H	B	A	A	B	B	H	A	B	H	H	H	H	H	B	H	H	H	H	H	H
932	m34-7233527	BGM034	7233527	LG17	2.265	A	A	B	B	H	B	H	H	A	B	H	H	H	B	H	B	H	H	H	H	A	A	H	H	B	A	A	B	B	H	A	B	H	H	H	H	H	B	H	H	H	H	H	H
933	m34-8232750	BGM034	8232750	LG17	3.1312	A	A	B	B	H	B	A	H	A	B	H	H	H	B	H	B	H	H	H	H	A	A	H	H	B	A	A	B	B	H	A	B	H	H	H	H	H	B	H	H	H	H	H	H
934	m34-8361322	BGM034	8361322	LG17	3.1312	A	A	B	B	H	B	A	H	A	B	H	H	H	B	H	B	H	H	H	H	A	A	H	H	B	A	A	B	B	H	A	B	H	H	H	H	H	B	H	H	H	H	H	H
935	m34-8800677	BGM034	8800677	LG17	4.0286	A	A	B	B	H	B	H	H	A	B	H	H	H	B	H	B	H	H	H	H	A	A	H	H	B	A	A	B	B	H	A	B	H	H	H	H	H	B	H	H	H	H	H	H
936	m26-272456	BGM026	272456	LG17	4.0286	A	A	B	B	H	B	X	H	A	B	H	H	H	B	H	B	H	H	H	H	A	A	H	H	B	A	A	B	B	H	A	B	H	H	H	H	H	B	H	H	H	H	H	H
937	m26-489536	BGM026	489536	LG17	4.0286	A	A	B	B	H	B	H	H	A	B	H	H	H	B	H	B	H	H	H	H	A	A	H	H	B	A	A	B	B	H	A	B	H	H	H	H	H	B	H	H	H	H	H	H
938	m26-1152253	BGM026	1152253	LG17	4.4643	A	A	B	B	H	B	H	H	A	B	H	H	H	B	H	B	H	H	H	H	A	A	H	H	B	A	A	B	B	H	A	B	H	H	H	H	H	B	H	H	H	H	H	H
939	m26-1951970	BGM026	1951970	LG17	4.8963	A	A	B	B	H	B	H	H	A	B	H	H	H	B	H	B	H	H	H	H	A	A	H	H	B	A	A	B	B	H	A	B	H	H	H	H	H	B	H	H	H	H	H	H
940	m26-2870354	BGM026	2870354	LG17	7.5231	A	A	B	B	H	B	H	H	A	B	H	H	H	B	H	B	H	B	H	B	A	A	H	H	B	A	A	B	B	H	A	B	H	H	H	H	H	B	H	H	H	H	H	H
941	m26-3481975	BGM026	3481975	LG17	7.9551	A	A	B	B	H	B	H	H	A	B	H	H	H	B	H	B	H	B	H	B	A	A	H	H	B	A	A	B	B	H	A	B	H	H	H	H	H	B	H	H	H	H	H	H
942	m26-4011967	BGM026	4011967	LG17	8.3909	A	A	B	B	H	B	X	H	A	B	H	H	H	B	H	B	H	B	H	B	A	A	H	H	B	A	A	B	B	H	A	B	H	H	H	H	H	B	H	H	H	H	H	H
943	m26-4823277	BGM026	4823277	LG17	10.1782	A	A	B	B	H	B	H	H	A	B	H	H	H	B	H	B	X	B	H	B	A	A	H	H	B	A	A	B	B	H	A	B	H	H	H	H	H	B	H	H	H	H	H	H
944	m26-5543334	BGM026	5543334	LG17	10.651	A	A	B	B	H	B	A	H	A	B	H	H	H	B	H	B	H	B	H	B	A	A	H	H	B	A	A	B	B	H	A	B	H	H	H	H	H	B	H	H	H	H	H	H
945	m26-6500592	BGM026	6500592	LG17	11.1237	A	A	B	B	H	B	X	H	A	B	H	H	H	B	H	B	H	B	H	B	A	A	H	H	B	A	A	B	B	H	A	B	H	H	H	H	H	B	H	H	H	H	H	H
946	m26-7522759	BGM026	7522759	LG17	12.021	A	A	B	B	H	B	A	H	A	B	H	H	H	B	H	B	H	B	H	B	A	A	H	H	B	A	A	B	B	H	A	B	H	H	H	H	H	B	H	H	H	H	H	H
947	m26-8189725	BGM026	8189725	LG17	12.9025	A	A	B	B	H	B	H	H	A	B	H	H	H	B	H	B	H	B	H	B	A	A	H	H	B	A	A	B	B	H	A	B	H	H	H	H	H	B	H	H	H	H	H	H
948	m26-9037131	BGM026	9037131	LG17	13.7765	A	A	B	B	H	B	H	H	A	B	H	H	H	B	H	B	H	B	H	B	A	A	H	H	B	A	A	B	B	H	A	B	H	H	H	H	H	H	H	H	H	H	H	H
949	m26-9928384	BGM026	9928384	LG17	15.1026	A	A	B	B	H	B	H	H	A	B	H	H	H	B	A	B	H	B	H	B	A	A	H	H	B	A	A	B	B	H	A	B	H	H	H	H	H	H	H	H	H	H	H	H
950	m26-10500725	BGM026	10500725	LG17	17.3052	A	A	B	B	H	B	H	H	A	B	H	B	H	B	A	B	H	B	H	B	A	H	H	H	B	A	A	B	B	H	A	B	H	H	H	H	H	H	H	H	H	H	H	H
951	m26-10584831	BGM026	10584831	LG17	18.6193	A	A	B	B	H	B	A	H	A	B	H	B	H	B	A	B	H	B	H	B	A	H	H	H	B	A	A	B	B	H	A	B	H	H	H	H	H	H	H	H	H	H	H	H
952	m39-359427	BGM039	359427	LG17	21.3147	A	A	B	B	H	B	A	H	A	B	H	B	H	B	A	B	H	B	H	B	A	H	H	H	B	A	A	B	B	H	A	B	H	H	H	H	H	H	H	H	H	H	H	H
953	m39-814873	BGM039	814873	LG17	22.7963	A	A	B	B	H	H	A	H	A	B	H	B	H	B	A	B	H	B	H	B	A	H	H	H	B	A	A	B	B	H	A	B	H	H	H	H	H	H	H	H	H	H	H	H
954	m39-1433169	BGM039	1433169	LG17	24.4224	A	A	B	B	H	H	A	A	A	B	H	B	H	B	A	B	A	B	H	B	A	H	H	H	B	A	A	B	B	H	A	B	H	H	H	H	H	H	H	H	H	H	H	H
955	m39-2048022	BGM039	2048022	LG17	29.9087	A	A	B	B	H	H	A	A	A	B	H	B	H	B	A	B	A	B	H	B	A	H	H	H	B	A	A	B	B	B	A	B	H	H	H	H	H	H	H	H	H	H	H	H
956	m39-3764291	BGM039	3764291	LG17	33.2702	A	A	B	B	H	H	A	A	H	B	B	B	H	B	A	B	A	B	H	B	A	H	H	H	B	A	A	B	B	B	A	B	H	A	H	H	H	H	H	H	H	H	H	H
957	m39-4187261	BGM039	4187261	LG17	39.132	A	A	B	B	H	H	A	A	H	B	B	B	H	B	A	B	A	B	H	B	A	H	H	H	B	H	B	B	B	B	B	B	H	A	A	H	H	A	H	B	H	H	H	H
958	m39-5068192	BGM039	5068192	LG17	45.8519	A	A	B	B	H	H	A	A	B	H	B	H	H	H	A	B	A	B	H	B	A	H	H	B	B	H	B	H	B	B	B	B	H	A	A	H	H	A	H	B	B	H	H	H
959	m39-5407129	BGM039	5407129	LG17	54.6854	A	A	B	B	B	H	A	A	B	H	B	H	H	H	A	H	A	B	H	B	A	H	B	B	B	H	B	H	B	B	B	H	A	A	A	H	H	A	H	B	B	H	H	H
960	m39-6145153	BGM039	6145153	LG17	58.2931	A	A	B	B	B	H	A	A	B	H	B	H	H	A	A	H	A	B	H	B	A	H	B	B	B	H	B	H	B	B	B	H	A	A	A	H	H	A	H	B	B	H	H	H
961	m39-6565692	BGM039	6565692	LG17	58.8044	A	A	B	B	B	H	X	A	B	H	B	X	H	A	A	H	X	B	H	B	A	H	B	B	B	H	B	H	B	B	B	H	A	A	A	H	H	A	H	B	B	H	H	H
962	m55-1302977	BGM055	1302977	LG17	59.4732	A	A	B	B	B	H	A	X	B	H	B	X	H	X	X	H	A	B	H	B	H	H	B	B	B	H	B	H	B	B	B	H	X	X	A	H	X	X	H	B	B	H	H	H
963	m55-2280045	BGM055	2280045	LG17	63.45	A	A	B	B	B	H	A	A	B	H	B	H	H	A	A	H	A	B	H	B	A	H	B	B	B	H	B	H	B	B	B	H	A	A	A	H	H	A	H	B	B	H	H	H
964	m10-873609	BGM010	873609	LG18	0	A	A	B	B	A	B	H	H	H	B	H	B	B	H	H	B	H	H	B	A	H	H	A	B	B	A	A	H	H	A	H	B	H	H	H	A	H	H	H	H	H	H	H	B
965	m10-1892674	BGM010	1892674	LG18	2.6751	A	A	B	B	A	B	H	H	H	B	H	B	B	H	H	B	H	H	B	A	H	H	H	B	B	H	A	H	H	A	H	B	H	H	H	A	H	H	H	H	H	H	H	B
966	m10-2743127	BGM010	2743127	LG18	10.0443	A	A	B	B	A	H	H	H	B	H	B	B	B	H	H	B	H	H	B	A	H	H	H	H	B	H	A	H	H	A	H	B	B	H	H	A	H	H	B	B	H	H	H	B
967	m10-3455748	BGM010	3455748	LG18	15.0577	A	A	B	B	A	H	H	H	B	H	B	B	B	H	H	B	H	H	B	A	H	A	H	H	B	H	A	H	H	A	B	B	B	H	H	A	H	H	B	B	H	H	X	B
968	m10-4173136	BGM010	4173136	LG18	16.4568	A	A	B	B	A	H	H	H	B	H	B	B	B	H	H	B	H	H	B	A	H	A	H	H	B	H	A	H	H	A	B	B	B	H	H	A	H	H	B	B	H	H	H	B
969	m10-4594275	BGM010	4594275	LG18	19.2521	A	A	B	B	A	H	H	A	B	H	B	H	B	H	B	B	H	H	B	A	H	A	H	H	B	H	H	H	H	A	B	B	B	H	H	A	H	H	B	B	H	H	H	B
970	m10-5602962	BGM010	5602962	LG18	20.6256	A	A	B	B	A	H	H	A	B	H	B	H	B	H	B	B	B	H	B	A	H	A	H	H	B	H	H	H	H	A	B	B	B	H	H	A	H	H	B	B	H	H	H	B
971	m10-6000041	BGM010	6000041	LG18	21.9742	A	A	B	B	A	H	H	A	B	H	B	H	B	H	B	B	B	H	B	A	H	A	H	H	B	H	H	H	H	A	B	B	B	H	H	A	H	H	B	B	H	H	H	B
972	m10-6999925	BGM010	6999925	LG18	23.7456	A	A	B	B	A	H	X	A	B	H	B	H	B	H	B	B	B	H	B	A	H	A	H	H	H	H	H	H	H	A	B	H	B	H	H	H	H	H	B	B	H	H	H	B
973	m10-7519408	BGM010	7519408	LG18	27.8227	A	A	B	B	A	H	H	A	B	A	B	H	H	H	B	B	H	H	B	A	H	A	H	H	H	H	H	H	H	A	B	H	B	X	H	H	H	H	B	B	H	H	H	B
974	m10-8248982	BGM010	8248982	LG18	29.1597	A	A	B	B	A	H	X	A	B	A	B	H	H	H	H	B	H	H	B	A	H	A	H	H	H	H	H	H	H	A	B	H	B	H	H	H	H	H	B	B	H	H	H	B
975	m10-9189722	BGM010	9189722	LG18	30.0568	A	A	B	B	A	H	H	A	B	A	B	H	H	H	H	B	H	H	B	A	H	A	H	H	H	H	H	H	H	A	B	H	B	H	H	H	H	H	B	B	H	H	H	H
976	m10-10221005	BGM010	10221005	LG18	33.2389	A	A	B	B	A	H	B	A	B	A	B	H	H	H	H	B	H	H	B	A	H	A	H	H	H	H	H	H	H	A	B	H	B	H	H	H	H	H	H	B	H	H	H	H
977	m10-10505143	BGM010	10505143	LG18	34.5643	A	A	B	B	A	H	B	A	B	A	B	A	H	H	H	B	H	A	B	A	H	A	H	H	H	H	H	H	H	A	B	H	B	H	H	H	H	H	H	B	H	H	H	H
978	m10-11385660	BGM010	11385660	LG18	35.4381	A	A	B	B	H	H	X	A	B	A	B	A	H	B	H	B	H	A	B	A	H	A	H	H	H	H	H	H	H	A	B	H	B	H	H	H	H	H	H	B	H	H	H	H
979	m10-12432366	BGM010	12432366	LG18	36.812	A	A	B	B	H	H	B	A	B	A	B	A	H	B	H	B	H	A	B	H	H	A	B	H	H	H	H	B	H	A	B	H	B	H	H	H	H	H	H	B	H	H	H	H
980	m10-12969545	BGM010	12969545	LG18	36.812	A	A	B	B	H	H	B	A	B	A	B	A	H	B	H	B	H	A	B	H	H	A	B	H	H	H	H	B	H	A	B	H	B	H	H	H	H	H	H	B	H	H	H	H
981	m10-13759957	BGM010	13759957	LG18	37.2478	A	A	B	B	H	H	B	A	B	A	B	A	H	B	H	B	H	A	B	H	H	A	B	H	H	H	H	B	H	A	B	H	B	H	H	H	H	H	H	B	H	H	H	H
982	m10-14688361	BGM010	14688361	LG18	37.2478	A	A	B	B	H	H	X	A	B	A	B	A	H	B	H	B	H	A	B	H	H	A	B	H	H	H	H	B	H	A	B	H	B	H	H	H	H	H	H	B	H	H	H	H
983	m10-15533729	BGM010	15533729	LG18	37.6874	A	A	B	B	H	H	B	A	B	A	B	A	H	B	H	B	H	A	B	H	H	A	B	H	H	H	H	B	H	A	B	H	B	H	H	H	H	H	H	B	H	H	H	H
984	m10-15803917	BGM010	15803917	LG18	37.6874	A	A	B	B	H	H	B	A	B	A	B	A	H	B	H	B	H	A	B	H	H	A	B	H	H	H	H	B	H	A	B	H	B	H	H	H	H	H	H	B	H	H	H	H
985	m10-16395420	BGM010	16395420	LG18	38.1515	A	A	B	B	H	H	B	A	B	A	B	A	H	B	H	B	H	A	B	H	H	A	B	H	H	H	H	B	H	A	B	H	B	H	H	H	H	H	H	B	H	H	H	H
986	m10-17188285	BGM010	17188285	LG18	39.5004	A	A	B	B	H	H	B	A	B	A	B	A	H	B	H	B	H	A	B	H	H	A	B	H	H	H	H	B	H	A	B	H	B	H	H	H	H	A	H	B	H	H	H	H
987	m10-17910722	BGM010	17910722	LG18	45.088	A	A	B	B	H	H	H	A	B	A	B	A	H	B	H	B	X	A	B	B	H	A	B	H	H	A	H	B	H	A	B	H	H	H	H	H	B	A	H	B	H	H	H	H
988	m10-18198751	BGM010	18198751	LG18	52.4247	A	A	B	B	H	H	H	A	H	A	H	A	H	B	H	B	X	H	B	B	H	A	B	H	H	A	H	B	H	A	B	H	H	H	H	H	B	A	A	B	H	H	H	A
989	m10-18499126	BGM010	18499126	LG18	52.9161	A	A	B	B	H	H	X	A	H	A	H	A	H	B	H	B	A	H	B	B	H	A	B	H	H	A	H	B	H	A	B	H	H	H	H	H	B	A	A	B	H	H	H	A
990	m10-19249233	BGM010	19249233	LG18	53.8213	A	A	B	B	H	H	H	A	H	A	H	A	H	B	H	B	A	H	B	B	H	A	B	H	H	A	H	B	H	A	B	H	H	H	H	H	B	A	A	B	H	H	H	A
991	m10-20277758	BGM010	20277758	LG18	55.2743	A	A	B	B	H	H	X	A	X	A	H	A	H	B	H	B	A	H	B	B	H	A	B	H	H	A	H	B	H	A	B	H	H	H	H	H	B	A	A	B	H	H	H	A
992	m10-20600819	BGM010	20600819	LG18	55.7562	A	A	B	B	H	H	H	A	H	A	H	A	H	B	H	B	A	H	B	B	H	A	B	H	H	A	H	B	H	H	B	H	H	H	H	H	B	A	A	B	H	H	H	A
993	m10-21358591	BGM010	21358591	LG18	59.799	A	A	B	B	H	H	X	A	H	A	H	A	H	B	H	B	H	H	B	B	H	H	B	H	H	A	H	B	H	H	B	H	H	A	H	H	B	A	A	B	H	H	H	A
994	m10-22400554	BGM010	22400554	LG18	62.7592	A	A	B	B	H	H	H	A	H	A	H	A	H	B	H	B	H	H	B	B	A	H	B	H	H	A	H	B	H	H	B	H	H	A	H	A	B	A	A	B	H	H	H	A
995	m10-22400901	BGM010	22400901	LG18	63.2708	A	A	B	B	H	H	H	A	H	A	H	A	H	B	H	B	H	H	B	B	A	H	B	H	H	A	H	B	H	H	B	H	H	A	H	A	B	A	A	B	H	H	H	A
996	m10-22677855	BGM010	22677855	LG18	65.3141	A	A	B	B	H	H	H	A	H	A	H	A	H	B	H	B	H	H	B	B	A	H	H	H	H	A	H	B	H	H	B	H	A	A	H	A	B	A	A	B	H	H	H	A
Note: A: homozygous genotype of iM line; B: homozygous genotype of BS90; H: heterozygous genotype
[truncated: 76 more columns]
