# Supplementary material for: Compatibility between snails and schistosomes: insights from new genetic resources, comparative genomics, and genetic mapping
Source: Commun Biol. 2022 Sep 9;5:940. doi: 10.1038/s42003-022-03844-5 (PMC9463173; doi:10.1038/s42003-022-03844-5)
Supplement: Supplementary file 6 — Supplementary Data 4 [file 42003_2022_3844_MOESM6_ESM.xlsx]

## Sheet: Supplementary Table 6
Supplementary Data 4: Linkage groups and corresponding scaffolds in iM line and iBS90 genome assemblies.
Linkage Group	iM line LG length	iM line Scaffold	iM line Length (bp)			Linkage Group	iBS90 LG length	iBS90 Scaffold	iBS90 Length (bp)
LG1	90496716	BGM001	60252455			LG1	89441924	BGB020	17455177
		BGM007	30244261					BGB008	25950179
LG2	66747142	BGM037	7462562					BGB024	14786486
		BGM002	59284580					BGB005	27764950
LG3	63635287	BGM078	411948					*BGB068	1206086
		BGM020	15821620					*BGB057	2279046
		*BGM161	66924			LG2	66778536	BGB002	31686377
		BGM014	21007235					BGB048	4725885
		BGM029	10856547					*BGB067	1245839
		BGM021	15471013					*BGB083	704845
LG4	55383378	BGM051	2924389					*BGB120	314827
		BGM042	4965774					*BGB323	18587
		BGM022	12752167					BGB004	28082176
		BGM058	1549528			LG3	56421066	BGB009	25904639
		BGM028	10901146					BGB045	6543646
		BGM057	1769418					BGB012	23972781
		BGM033	9416404			LG4	55253663	BGB044	6895302
		BGM047	3968428					BGB029	12176310
		BGM038	7136124					BGB035	9604171
LG5	53611432	BGM046	3982706					BGB047	5174220
		BGM012	23753757					BGB015	21403660
		BGM008	25874969			LG5	54304166	BGB010	25871997
LG6	53597567	BGM019	16086630					BGB025	14187453
		BGM005	37510937					BGB026	12981329
LG7	49437159	BGM003	49437159					*BGB274	57608
LG8	47187740	BGM031	10601373					BGB069	1205779
		BGM006	34430212			LG6	53845056	BGB039	8754414
		BGM056	2156155					BGB027	12691781
LG9	44567691	BGM054	2526087					BGB006	27626162
		BGM004	37614608					BGB066	1278614
		BGM043	4426996					BGB050	3494085
LG10	43919015	BGM018	16456283			LG7	46492183	*BGB094	535114
		*BGM125	91800					*BGB167	127441
		BGM040	6057326					BGB038	9301795
		BGM050	2956567					BGB007	27323410
		BGM017	18357039					*BGB151	166411
LG11	43378735	BGM053	2853329					BGB214	86235
		BGM041	5010932					BGB043	6978533
		BGM035	8731665					BGB060	1973244
		BGM013	22698051			LG8	44612238	BGB036	9323262
		BGM044	4084758					BGB001	35288976
LG12	41045628	BGM094	182299			LG9	44557991	BGB013	22651663
		BGM048	3504732					*BGB235	76829
		BGM024	12686328					BGB016	20977100
		BGM009	24672269					*BGB227	81622
LG13	37372633	BGM025	12193423					BGB082	770777
		BGM036	7898423			LG10	41531335	BGB056	2430710
		BGM027	11033594					BGB019	18193522
		BGM052	2900262					BGB033	10136761
		*BGM088	267576					BGB032	10770342
		BGM049	3079355			LG11	43423618	BGB049	3760437
LG14	34262990	BGM032	10423947					BGB040	8553691
		BGM011	23839043					BGB018	19398339
LG15	31523935	BGM023	12716442					*BGB285	50065
		BGM016	18807493					BGB030	11661086
LG16	29809083	*BGM166	64496			LG12	30142174	BGB052	3418364
		BGM030	10827704					BGB053	3275540
		BGM015	18916883					BGB064	1428472
LG17	29313110	*BGM093	216320					BGB014	22019798
		BGM034	9157746			LG13	37361723	BGB003	29455812
		BGM026	11051467					BGB042	7905911
		BGM039	6571049			LG14	33958998	BGB072	1113356
		BGM055	2316528					BGB046	5673384
LG18	24539238	BGM010	24539238					BGB051	3451045
Total			839828479					BGB028	12491748
iM line assembly			870959050					BGB031	11229465
Percentage			0.964257			LG15	32312042	BGB063	1661607
								BGB037	9316048
								BGB055	2611767
								BGB058	2198819
								BGB022	16523801
						LG16	37557730	BGB074	1082188
Note: * iM line scaffolds added to linkage group based on synteny information from iBS90, or vise versa.								BGB023	16110119
								BGB017	20365423
						LG17	26969636	BGB021	17214215
								BGB034	9755421
						LG18	25254883	BGB011	25254883
						Total			820218962
