# Supplementary material for: Compatibility between snails and schistosomes: insights from new genetic resources, comparative genomics, and genetic mapping
Source: Commun Biol. 2022 Sep 9;5:940. doi: 10.1038/s42003-022-03844-5 (PMC9463173; doi:10.1038/s42003-022-03844-5)
Supplement: Supplementary file 7 — Supplementary Data 5 [file 42003_2022_3844_MOESM7_ESM.xlsx]

## Sheet: Supplementary Table 8
Supplementary Data 5. Differential SNPs detected in the QTL regions and their gene effect and mRNA products
QTL_region	GeneID	Scaffold	Position	Reference	Allele	Coding region change	Effect	Amino acid change	Other variants within codon	Non-synonymous	mRNA-product
qRS-2.1	iM03754	BGM002	35860418	A	G	iM03754:c.-2854T>C	upstream		No	-	Domains<11-PTHR45803(132)-142>|similarity100%|coverage100%|matches142aa|XP_013091187.1 PREDICTED: transcription factor Sox-10-like [Biomphalaria glabrata]
qRS-2.1	iM03754	BGM002	35860460	T	C	iM03754:c.-2896A>G	upstream		No	-	Domains<11-PTHR45803(132)-142>|similarity100%|coverage100%|matches142aa|XP_013091187.1 PREDICTED: transcription factor Sox-10-like [Biomphalaria glabrata]
qRS-2.1	iM03754	BGM002	35860474	A	G	iM03754:c.-2910T>C	upstream		No	-	Domains<11-PTHR45803(132)-142>|similarity100%|coverage100%|matches142aa|XP_013091187.1 PREDICTED: transcription factor Sox-10-like [Biomphalaria glabrata]
qRS-2.1	iM03756	BGM002	36031208	A	G	iM03756:c.10079+1411T>C	intron		No	-	Domains<121-MyosinH(98)-218><219-GOLGA6L(141)-359><382-GOLGA6L(112)-493><495-GOLGA6L(109)-603><605-GOLGA6L(138)-742><816-GOLGA6L(124)-939><969-GOLGA6L(132)-1100><1102-GOLGA6L(143)-1244><1272-GOLGA6L(155)-1426><1458-GOLGA6L(103)-1560><2985-SSF49299(127)-3111><3456-SSF49299(128)-3583><3658-SSF49299(142)-3799><3839-PF02010(464)-4302>|similarity27.4%|coverage43.9%|matches2157aa|XP_034312456.1 polycys…
qRS-2.1	iM03756	BGM002	36031233	T	G	iM03756:c.10079+1386A>C	intron		No	-	Domains<121-MyosinH(98)-218><219-GOLGA6L(141)-359><382-GOLGA6L(112)-493><495-GOLGA6L(109)-603><605-GOLGA6L(138)-742><816-GOLGA6L(124)-939><969-GOLGA6L(132)-1100><1102-GOLGA6L(143)-1244><1272-GOLGA6L(155)-1426><1458-GOLGA6L(103)-1560><2985-SSF49299(127)-3111><3456-SSF49299(128)-3583><3658-SSF49299(142)-3799><3839-PF02010(464)-4302>|similarity27.4%|coverage43.9%|matches2157aa|XP_034312456.1 polycys…
qRS-2.1	iM03756	BGM002	36031237	T	C	iM03756:c.10079+1382A>G	intron		No	-	Domains<121-MyosinH(98)-218><219-GOLGA6L(141)-359><382-GOLGA6L(112)-493><495-GOLGA6L(109)-603><605-GOLGA6L(138)-742><816-GOLGA6L(124)-939><969-GOLGA6L(132)-1100><1102-GOLGA6L(143)-1244><1272-GOLGA6L(155)-1426><1458-GOLGA6L(103)-1560><2985-SSF49299(127)-3111><3456-SSF49299(128)-3583><3658-SSF49299(142)-3799><3839-PF02010(464)-4302>|similarity27.4%|coverage43.9%|matches2157aa|XP_034312456.1 polycys…
qRS-2.1	iM03756	BGM002	36031472	A	G	iM03756:c.10079+1147T>C	intron		No	-	Domains<121-MyosinH(98)-218><219-GOLGA6L(141)-359><382-GOLGA6L(112)-493><495-GOLGA6L(109)-603><605-GOLGA6L(138)-742><816-GOLGA6L(124)-939><969-GOLGA6L(132)-1100><1102-GOLGA6L(143)-1244><1272-GOLGA6L(155)-1426><1458-GOLGA6L(103)-1560><2985-SSF49299(127)-3111><3456-SSF49299(128)-3583><3658-SSF49299(142)-3799><3839-PF02010(464)-4302>|similarity27.4%|coverage43.9%|matches2157aa|XP_034312456.1 polycys…
qRS-2.1	iM03756	BGM002	36031477	G	C	iM03756:c.10079+1142C>G	intron		No	-	Domains<121-MyosinH(98)-218><219-GOLGA6L(141)-359><382-GOLGA6L(112)-493><495-GOLGA6L(109)-603><605-GOLGA6L(138)-742><816-GOLGA6L(124)-939><969-GOLGA6L(132)-1100><1102-GOLGA6L(143)-1244><1272-GOLGA6L(155)-1426><1458-GOLGA6L(103)-1560><2985-SSF49299(127)-3111><3456-SSF49299(128)-3583><3658-SSF49299(142)-3799><3839-PF02010(464)-4302>|similarity27.4%|coverage43.9%|matches2157aa|XP_034312456.1 polycys…
qRS-2.1	iM03756	BGM002	36031482	T	G	iM03756:c.10079+1137A>C	intron		No	-	Domains<121-MyosinH(98)-218><219-GOLGA6L(141)-359><382-GOLGA6L(112)-493><495-GOLGA6L(109)-603><605-GOLGA6L(138)-742><816-GOLGA6L(124)-939><969-GOLGA6L(132)-1100><1102-GOLGA6L(143)-1244><1272-GOLGA6L(155)-1426><1458-GOLGA6L(103)-1560><2985-SSF49299(127)-3111><3456-SSF49299(128)-3583><3658-SSF49299(142)-3799><3839-PF02010(464)-4302>|similarity27.4%|coverage43.9%|matches2157aa|XP_034312456.1 polycys…
qRS-2.1	iM03756	BGM002	36031732	A	C	iM03756:c.10079+887T>G	intron		No	-	Domains<121-MyosinH(98)-218><219-GOLGA6L(141)-359><382-GOLGA6L(112)-493><495-GOLGA6L(109)-603><605-GOLGA6L(138)-742><816-GOLGA6L(124)-939><969-GOLGA6L(132)-1100><1102-GOLGA6L(143)-1244><1272-GOLGA6L(155)-1426><1458-GOLGA6L(103)-1560><2985-SSF49299(127)-3111><3456-SSF49299(128)-3583><3658-SSF49299(142)-3799><3839-PF02010(464)-4302>|similarity27.4%|coverage43.9%|matches2157aa|XP_034312456.1 polycys…
qRS-2.1	iM03756	BGM002	36031792	A	C	iM03756:c.10079+827T>G	intron		No	-	Domains<121-MyosinH(98)-218><219-GOLGA6L(141)-359><382-GOLGA6L(112)-493><495-GOLGA6L(109)-603><605-GOLGA6L(138)-742><816-GOLGA6L(124)-939><969-GOLGA6L(132)-1100><1102-GOLGA6L(143)-1244><1272-GOLGA6L(155)-1426><1458-GOLGA6L(103)-1560><2985-SSF49299(127)-3111><3456-SSF49299(128)-3583><3658-SSF49299(142)-3799><3839-PF02010(464)-4302>|similarity27.4%|coverage43.9%|matches2157aa|XP_034312456.1 polycys…
qRS-2.1	iM03756	BGM002	36060582	T	G	iM03756:c.4696-426A>C	intron		No	-	Domains<121-MyosinH(98)-218><219-GOLGA6L(141)-359><382-GOLGA6L(112)-493><495-GOLGA6L(109)-603><605-GOLGA6L(138)-742><816-GOLGA6L(124)-939><969-GOLGA6L(132)-1100><1102-GOLGA6L(143)-1244><1272-GOLGA6L(155)-1426><1458-GOLGA6L(103)-1560><2985-SSF49299(127)-3111><3456-SSF49299(128)-3583><3658-SSF49299(142)-3799><3839-PF02010(464)-4302>|similarity27.4%|coverage43.9%|matches2157aa|XP_034312456.1 polycys…
qRS-2.1	iM03756	BGM002	36060614	C	T	iM03756:c.4696-458G>A	intron		No	-	Domains<121-MyosinH(98)-218><219-GOLGA6L(141)-359><382-GOLGA6L(112)-493><495-GOLGA6L(109)-603><605-GOLGA6L(138)-742><816-GOLGA6L(124)-939><969-GOLGA6L(132)-1100><1102-GOLGA6L(143)-1244><1272-GOLGA6L(155)-1426><1458-GOLGA6L(103)-1560><2985-SSF49299(127)-3111><3456-SSF49299(128)-3583><3658-SSF49299(142)-3799><3839-PF02010(464)-4302>|similarity27.4%|coverage43.9%|matches2157aa|XP_034312456.1 polycys…
qRS-2.1	iM03756	BGM002	36060665	A	G	iM03756:c.4696-509T>C	intron		No	-	Domains<121-MyosinH(98)-218><219-GOLGA6L(141)-359><382-GOLGA6L(112)-493><495-GOLGA6L(109)-603><605-GOLGA6L(138)-742><816-GOLGA6L(124)-939><969-GOLGA6L(132)-1100><1102-GOLGA6L(143)-1244><1272-GOLGA6L(155)-1426><1458-GOLGA6L(103)-1560><2985-SSF49299(127)-3111><3456-SSF49299(128)-3583><3658-SSF49299(142)-3799><3839-PF02010(464)-4302>|similarity27.4%|coverage43.9%|matches2157aa|XP_034312456.1 polycys…
qRS-2.1	iM03756	BGM002	36060927	T	G	iM03756:c.4696-771A>C	intron		No	-	Domains<121-MyosinH(98)-218><219-GOLGA6L(141)-359><382-GOLGA6L(112)-493><495-GOLGA6L(109)-603><605-GOLGA6L(138)-742><816-GOLGA6L(124)-939><969-GOLGA6L(132)-1100><1102-GOLGA6L(143)-1244><1272-GOLGA6L(155)-1426><1458-GOLGA6L(103)-1560><2985-SSF49299(127)-3111><3456-SSF49299(128)-3583><3658-SSF49299(142)-3799><3839-PF02010(464)-4302>|similarity27.4%|coverage43.9%|matches2157aa|XP_034312456.1 polycys…
qRS-2.1	iM03756	BGM002	36060942	A	T	iM03756:c.4696-786T>A	intron		No	-	Domains<121-MyosinH(98)-218><219-GOLGA6L(141)-359><382-GOLGA6L(112)-493><495-GOLGA6L(109)-603><605-GOLGA6L(138)-742><816-GOLGA6L(124)-939><969-GOLGA6L(132)-1100><1102-GOLGA6L(143)-1244><1272-GOLGA6L(155)-1426><1458-GOLGA6L(103)-1560><2985-SSF49299(127)-3111><3456-SSF49299(128)-3583><3658-SSF49299(142)-3799><3839-PF02010(464)-4302>|similarity27.4%|coverage43.9%|matches2157aa|XP_034312456.1 polycys…
qRS-2.1	iM03756	BGM002	36079062	T	C	iM03756:c.107-1984A>G	intron		No	-	Domains<121-MyosinH(98)-218><219-GOLGA6L(141)-359><382-GOLGA6L(112)-493><495-GOLGA6L(109)-603><605-GOLGA6L(138)-742><816-GOLGA6L(124)-939><969-GOLGA6L(132)-1100><1102-GOLGA6L(143)-1244><1272-GOLGA6L(155)-1426><1458-GOLGA6L(103)-1560><2985-SSF49299(127)-3111><3456-SSF49299(128)-3583><3658-SSF49299(142)-3799><3839-PF02010(464)-4302>|similarity27.4%|coverage43.9%|matches2157aa|XP_034312456.1 polycys…
qRS-2.1	iM03756	BGM002	36079164	A	T	iM03756:c.107-2086T>A	intron		No	-	Domains<121-MyosinH(98)-218><219-GOLGA6L(141)-359><382-GOLGA6L(112)-493><495-GOLGA6L(109)-603><605-GOLGA6L(138)-742><816-GOLGA6L(124)-939><969-GOLGA6L(132)-1100><1102-GOLGA6L(143)-1244><1272-GOLGA6L(155)-1426><1458-GOLGA6L(103)-1560><2985-SSF49299(127)-3111><3456-SSF49299(128)-3583><3658-SSF49299(142)-3799><3839-PF02010(464)-4302>|similarity27.4%|coverage43.9%|matches2157aa|XP_034312456.1 polycys…
qRS-2.1	iM03757	BGM002	36094043	T	A	iM03757:c.-1939A>T	upstream		No	-	Domains<51-PTHR10517(159)-209>|similarity61.8%|coverage65.2%|matches152aa|XP_014771410.1 PREDICTED: hedgehog-interacting protein-like [Octopus bimaculoides]
qRS-2.1	iM03757	BGM002	36094242	A	G	iM03757:c.-2138T>C	upstream		No	-	Domains<51-PTHR10517(159)-209>|similarity61.8%|coverage65.2%|matches152aa|XP_014771410.1 PREDICTED: hedgehog-interacting protein-like [Octopus bimaculoides]
qRS-2.1	iM03757	BGM002	36094246	A	G	iM03757:c.-2142T>C	upstream		No	-	Domains<51-PTHR10517(159)-209>|similarity61.8%|coverage65.2%|matches152aa|XP_014771410.1 PREDICTED: hedgehog-interacting protein-like [Octopus bimaculoides]
qRS-2.1	iM03757	BGM002	36094325	A	G	iM03757:c.-2221T>C	upstream		No	-	Domains<51-PTHR10517(159)-209>|similarity61.8%|coverage65.2%|matches152aa|XP_014771410.1 PREDICTED: hedgehog-interacting protein-like [Octopus bimaculoides]
qRS-2.1	iM03759	BGM002	36137370	T	A	iM03759:c.196-726T>A	intron		No	-	Domains<28-PR00237(25)-52><64-PR00237(22)-85><109-PR00237(23)-131><286-PR00237(25)-310><323-PR00237(27)-349>|similarity100%|coverage100%|matches368aa|XP_013060668.1 PREDICTED: probable G-protein coupled receptor 21 [Biomphalaria glabrata]
qRS-2.1	iM03759	BGM002	36137509	G	T	iM03759:c.196-587G>T	intron		No	-	Domains<28-PR00237(25)-52><64-PR00237(22)-85><109-PR00237(23)-131><286-PR00237(25)-310><323-PR00237(27)-349>|similarity100%|coverage100%|matches368aa|XP_013060668.1 PREDICTED: probable G-protein coupled receptor 21 [Biomphalaria glabrata]
qRS-2.1	iM03759	BGM002	36137586	G	C	iM03759:c.196-510G>C	intron		No	-	Domains<28-PR00237(25)-52><64-PR00237(22)-85><109-PR00237(23)-131><286-PR00237(25)-310><323-PR00237(27)-349>|similarity100%|coverage100%|matches368aa|XP_013060668.1 PREDICTED: probable G-protein coupled receptor 21 [Biomphalaria glabrata]
qRS-2.1	iM03760	BGM002	36147888	G	T	iM03760:c.-2126C>A; iM03761:c.-1671G>T	upstream		No	-	No_Predicted_Domain|similarity56.7%|coverage79.4%|matches104aa|VDI06425.1 Hypothetical predicted protein [Mytilus galloprovincialis]
qRS-2.1	iM03760	BGM002	36147941	G	A	iM03760:c.-2179C>T; iM03761:c.-1618G>A	upstream		No	-	No_Predicted_Domain|similarity56.7%|coverage79.4%|matches104aa|VDI06425.1 Hypothetical predicted protein [Mytilus galloprovincialis]
qRS-2.1	iM03764	BGM002	36225505	T	G	iM03764:c.358-2710A>C	intron		No	-	Domains<90-cd19033(189)-278><280-SSF90112(65)-344>|similarity99.7%|coverage15.9%|matches319aa|XP_013079750.1 PREDICTED: neuronal acetylcholine receptor subunit alpha-10-like [Biomphalaria glabrata]
qRS-2.1	iM03764	BGM002	36225704	C	G	iM03764:c.358-2909G>C	intron		No	-	Domains<90-cd19033(189)-278><280-SSF90112(65)-344>|similarity99.7%|coverage15.9%|matches319aa|XP_013079750.1 PREDICTED: neuronal acetylcholine receptor subunit alpha-10-like [Biomphalaria glabrata]
qRS-2.1	iM03764	BGM002	36225752	T	A	iM03764:c.358-2957A>T	intron		No	-	Domains<90-cd19033(189)-278><280-SSF90112(65)-344>|similarity99.7%|coverage15.9%|matches319aa|XP_013079750.1 PREDICTED: neuronal acetylcholine receptor subunit alpha-10-like [Biomphalaria glabrata]
qRS-2.1	iM03764	BGM002	36237557	G	C	iM03764:c.68-4271C>G	intron		No	-	Domains<90-cd19033(189)-278><280-SSF90112(65)-344>|similarity99.7%|coverage15.9%|matches319aa|XP_013079750.1 PREDICTED: neuronal acetylcholine receptor subunit alpha-10-like [Biomphalaria glabrata]
qRS-2.1	iM03764	BGM002	36237640	T	C	iM03764:c.68-4354A>G	intron		No	-	Domains<90-cd19033(189)-278><280-SSF90112(65)-344>|similarity99.7%|coverage15.9%|matches319aa|XP_013079750.1 PREDICTED: neuronal acetylcholine receptor subunit alpha-10-like [Biomphalaria glabrata]
qRS-2.1	iM03764	BGM002	36240398	G	T	iM03764:c.67+5578C>A	intron		No	-	Domains<90-cd19033(189)-278><280-SSF90112(65)-344>|similarity99.7%|coverage15.9%|matches319aa|XP_013079750.1 PREDICTED: neuronal acetylcholine receptor subunit alpha-10-like [Biomphalaria glabrata]
qRS-2.1	iM03764	BGM002	36240404	G	C	iM03764:c.67+5572C>G	intron		No	-	Domains<90-cd19033(189)-278><280-SSF90112(65)-344>|similarity99.7%|coverage15.9%|matches319aa|XP_013079750.1 PREDICTED: neuronal acetylcholine receptor subunit alpha-10-like [Biomphalaria glabrata]
qRS-2.1	iM03764	BGM002	36240589	C	A	iM03764:c.67+5387G>T	intron		No	-	Domains<90-cd19033(189)-278><280-SSF90112(65)-344>|similarity99.7%|coverage15.9%|matches319aa|XP_013079750.1 PREDICTED: neuronal acetylcholine receptor subunit alpha-10-like [Biomphalaria glabrata]
qRS-2.1	iM03780	BGM002	36298510	C	A	iM03780:c.-4137C>A	upstream		No	-	Domains<185-PTHR34000(126)-310><388-PTHR34000(189)-576><674-PTHR34000(85)-758><812-PTHR34000(100)-911><912-PTHR34000(98)-1009><1010-PTHR34000(99)-1108><1186-PTHR34000(147)-1332><1344-PTHR34000(98)-1441><1442-PTHR34000(209)-1650><1651-SSF101967(149)-1799><1832-PTHR34000(98)-1929><1930-PTHR34000(115)-2044><2140-PTHR34000(100)-2239><2240-PTHR34000(112)-2351><2352-PTHR34000(85)-2436><2519-PTHR34000(1…
qRS-2.1	iM03784	BGM002	36417853	G	A	iM03784:c.-1593C>T	upstream		No	-
qRS-2.1	iM03796	BGM002	36477791	T	C	iM03796:c.-4768A>G; iM03797:c.-2380A>G	upstream		No	-
qRS-2.1	iM03796	BGM002	36477804	C	T	iM03796:c.-4781G>A; iM03797:c.-2393G>A	upstream		No	-
qRS-2.1	iM03799	BGM002	36504505	G	A	iM03799:c.916+891C>T	intron		No	-	Domains<1-SignalP-noTM(20)-20><58-cd19033(184)-241><247-SSF90112(226)-472>|similarity69.3%|coverage93.3%|matches476aa|XP_005094753.2 neuronal acetylcholine receptor subunit beta-3 [Aplysia californica]
qRS-2.1	iM03799	BGM002	36504518	C	A	iM03799:c.916+878G>T	intron		No	-	Domains<1-SignalP-noTM(20)-20><58-cd19033(184)-241><247-SSF90112(226)-472>|similarity69.3%|coverage93.3%|matches476aa|XP_005094753.2 neuronal acetylcholine receptor subunit beta-3 [Aplysia californica]
qRS-2.1	iM03799	BGM002	36504545	G	T	iM03799:c.916+851C>A	intron		No	-	Domains<1-SignalP-noTM(20)-20><58-cd19033(184)-241><247-SSF90112(226)-472>|similarity69.3%|coverage93.3%|matches476aa|XP_005094753.2 neuronal acetylcholine receptor subunit beta-3 [Aplysia californica]
qRS-2.1	iM03799	BGM002	36520063	T	C	iM03799:c.262-1020A>G	intron		No	-	Domains<1-SignalP-noTM(20)-20><58-cd19033(184)-241><247-SSF90112(226)-472>|similarity69.3%|coverage93.3%|matches476aa|XP_005094753.2 neuronal acetylcholine receptor subunit beta-3 [Aplysia californica]
qRS-2.1	iM03799	BGM002	36520098	G	C	iM03799:c.262-1055C>G	intron		No	-	Domains<1-SignalP-noTM(20)-20><58-cd19033(184)-241><247-SSF90112(226)-472>|similarity69.3%|coverage93.3%|matches476aa|XP_005094753.2 neuronal acetylcholine receptor subunit beta-3 [Aplysia californica]
qRS-2.1	iM03799	BGM002	36520163	T	C	iM03799:c.262-1120A>G	intron		No	-	Domains<1-SignalP-noTM(20)-20><58-cd19033(184)-241><247-SSF90112(226)-472>|similarity69.3%|coverage93.3%|matches476aa|XP_005094753.2 neuronal acetylcholine receptor subunit beta-3 [Aplysia californica]
qRS-2.1	iM03799	BGM002	36532524	A	C	iM03799:c.58+1909T>G	intron		No	-	Domains<1-SignalP-noTM(20)-20><58-cd19033(184)-241><247-SSF90112(226)-472>|similarity69.3%|coverage93.3%|matches476aa|XP_005094753.2 neuronal acetylcholine receptor subunit beta-3 [Aplysia californica]
qRS-2.1	iM03799	BGM002	36532552	C	G	iM03799:c.58+1881G>C	intron		No	-	Domains<1-SignalP-noTM(20)-20><58-cd19033(184)-241><247-SSF90112(226)-472>|similarity69.3%|coverage93.3%|matches476aa|XP_005094753.2 neuronal acetylcholine receptor subunit beta-3 [Aplysia californica]
qRS-2.1	iM03802	BGM002	36610591	G	T	iM03802:c.96-3676G>T	intron		No	-	Domains<36-PTHR45795(188)-223>|No_BLAST_hit
qRS-2.1	iM03802	BGM002	36610654	G	C	iM03802:c.96-3613G>C	intron		No	-	Domains<36-PTHR45795(188)-223>|No_BLAST_hit
qRS-2.1	iM03809	BGM002	36704063	G	A	iM03809:c.-4171G>A	upstream		No	-
qRS-2.1	iM03812	BGM002	36790773	C	G	iM03812:c.*180G>C	downsteam		No	-	Domains<1-SignalP-noTM(24)-24>|No_BLAST_hit
qRS-2.1	iM03812	BGM002	36790946	C	A	iM03812:c.*7G>T	downsteam		No	-	Domains<1-SignalP-noTM(24)-24>|No_BLAST_hit
qRS-2.1	iM03812	BGM002	36791002	A	G	iM03812:c.320T>C	non_synonymous_coding	iM03812:p.Leu107Pro	No	Yes	Domains<1-SignalP-noTM(24)-24>|No_BLAST_hit
qRS-2.1	iM03815	BGM002	36905962	C	T	iM03815:c.1151-9C>T	intron		No	-	Domains<4-PTHR24033(369)-372>|similarity98.4%|coverage61.1%|matches1505aa|XP_013070411.1 PREDICTED: sushi, von Willebrand factor type A, EGF and pentraxin domain-containing protein 1-like isoform X2 [Biomphalaria glabrata]
qRS-2.1	iM03819	BGM002	36994407	G	T	iM03819:c.-1510G>T	upstream		No	-	Domains<892-G3DSA:2.130.10.10(335)-1226>|similarity98.551%|coverage0.056%|matches207nt|PREDICTED: Biomphalaria glabrata phosphoribosyl pyrophosphate synthase-associated protein 1-like (LOC106078547), mRNA
qRS-2.1	iM03819	BGM002	36994444	G	A	iM03819:c.-1473G>A	upstream		No	-	Domains<892-G3DSA:2.130.10.10(335)-1226>|similarity98.551%|coverage0.056%|matches207nt|PREDICTED: Biomphalaria glabrata phosphoribosyl pyrophosphate synthase-associated protein 1-like (LOC106078547), mRNA
qRS-2.1	iM03819	BGM002	36994495	G	T	iM03819:c.-1422G>T	upstream		No	-	Domains<892-G3DSA:2.130.10.10(335)-1226>|similarity98.551%|coverage0.056%|matches207nt|PREDICTED: Biomphalaria glabrata phosphoribosyl pyrophosphate synthase-associated protein 1-like (LOC106078547), mRNA
qRS-2.1	iM03819	BGM002	36994525	A	T	iM03819:c.-1392A>T	upstream		No	-	Domains<892-G3DSA:2.130.10.10(335)-1226>|similarity98.551%|coverage0.056%|matches207nt|PREDICTED: Biomphalaria glabrata phosphoribosyl pyrophosphate synthase-associated protein 1-like (LOC106078547), mRNA
qRS-2.1	iM03820	BGM002	37015952	A	G	iM03820:c.-1888T>C	upstream		No	-	Domains<12-PTHR10210(347)-358>|similarity99.7%|coverage100%|matches361aa|XP_013094897.1 PREDICTED: phosphoribosyl pyrophosphate synthase-associated protein 1-like [Biomphalaria glabrata]
qRS-2.1	iM03821	BGM002	37054824	G	T	iM03821:c.-4548C>A	upstream		No	-	Domains<5-SSF47986(83)-87><125-PTHR46360(1989)-2113>|similarity99.6%|coverage100%|matches2121aa|XP_013072643.1 PREDICTED: disks large homolog 5-like isoform X1 [Biomphalaria glabrata]
qRS-2.1	iM03821	BGM002	37054965	G	C	iM03821:c.-4689C>G	upstream		No	-	Domains<5-SSF47986(83)-87><125-PTHR46360(1989)-2113>|similarity99.6%|coverage100%|matches2121aa|XP_013072643.1 PREDICTED: disks large homolog 5-like isoform X1 [Biomphalaria glabrata]
qRS-2.1	iM03821	BGM002	37055077	T	C	iM03821:c.-4801A>G	upstream		No	-	Domains<5-SSF47986(83)-87><125-PTHR46360(1989)-2113>|similarity99.6%|coverage100%|matches2121aa|XP_013072643.1 PREDICTED: disks large homolog 5-like isoform X1 [Biomphalaria glabrata]
qRS-2.1	iM03827	BGM002	37212493	T	C	iM03827:c.388-612A>G	intron		No	-
qRS-2.1	iM03827	BGM002	37212557	G	A	iM03827:c.388-676C>T	intron		No	-
qRS-2.1	iM03827	BGM002	37212590	A	T	iM03827:c.388-709T>A	intron		No	-
qRS-2.1	iM03827	BGM002	37212616	G	T	iM03827:c.388-735C>A	intron		No	-
qRS-2.1	iM03827	BGM002	37212701	T	A	iM03827:c.388-820A>T	intron		No	-
qRS-2.1	iM03835	BGM002	37338821	C	T	iM03835:c.-3713G>A	upstream		No	-	Domains<1-SignalP-noTM(19)-19>|No_BLAST_hit
qRS-2.1	iM03844	BGM002	37456157	C	A	iM03844:c.2591+931G>T	intron		No	-	Domains<259-SSF51161(157)-415><416-G3DSA:2.160.10.10(91)-506><507-G3DSA:2.160.10.10(106)-612><677-SSF51161(180)-856><857-PTHR10605(211)-1067>|similarity98.5%|coverage19.1%|matches204aa|XP_013071709.1 PREDICTED: heparan sulfate glucosamine 3-O-sulfotransferase 6-like [Biomphalaria glabrata]
qRS-2.1	iM03844	BGM002	37456165	G	A	iM03844:c.2591+923C>T	intron		No	-	Domains<259-SSF51161(157)-415><416-G3DSA:2.160.10.10(91)-506><507-G3DSA:2.160.10.10(106)-612><677-SSF51161(180)-856><857-PTHR10605(211)-1067>|similarity98.5%|coverage19.1%|matches204aa|XP_013071709.1 PREDICTED: heparan sulfate glucosamine 3-O-sulfotransferase 6-like [Biomphalaria glabrata]
qRS-2.1	iM03844	BGM002	37456172	T	C	iM03844:c.2591+916A>G	intron		No	-	Domains<259-SSF51161(157)-415><416-G3DSA:2.160.10.10(91)-506><507-G3DSA:2.160.10.10(106)-612><677-SSF51161(180)-856><857-PTHR10605(211)-1067>|similarity98.5%|coverage19.1%|matches204aa|XP_013071709.1 PREDICTED: heparan sulfate glucosamine 3-O-sulfotransferase 6-like [Biomphalaria glabrata]
qRS-2.1	iM03844	BGM002	37456206	T	C	iM03844:c.2591+882A>G	intron		No	-	Domains<259-SSF51161(157)-415><416-G3DSA:2.160.10.10(91)-506><507-G3DSA:2.160.10.10(106)-612><677-SSF51161(180)-856><857-PTHR10605(211)-1067>|similarity98.5%|coverage19.1%|matches204aa|XP_013071709.1 PREDICTED: heparan sulfate glucosamine 3-O-sulfotransferase 6-like [Biomphalaria glabrata]
qRS-2.1	iM03844	BGM002	37456219	T	C	iM03844:c.2591+869A>G	intron		No	-	Domains<259-SSF51161(157)-415><416-G3DSA:2.160.10.10(91)-506><507-G3DSA:2.160.10.10(106)-612><677-SSF51161(180)-856><857-PTHR10605(211)-1067>|similarity98.5%|coverage19.1%|matches204aa|XP_013071709.1 PREDICTED: heparan sulfate glucosamine 3-O-sulfotransferase 6-like [Biomphalaria glabrata]
qRS-2.1	iM03844	BGM002	37456439	A	T	iM03844:c.2591+649T>A	intron		No	-	Domains<259-SSF51161(157)-415><416-G3DSA:2.160.10.10(91)-506><507-G3DSA:2.160.10.10(106)-612><677-SSF51161(180)-856><857-PTHR10605(211)-1067>|similarity98.5%|coverage19.1%|matches204aa|XP_013071709.1 PREDICTED: heparan sulfate glucosamine 3-O-sulfotransferase 6-like [Biomphalaria glabrata]
qRS-2.1	iM03844	BGM002	37462278	G	A	iM03844:c.793-3265C>T	intron		No	-	Domains<259-SSF51161(157)-415><416-G3DSA:2.160.10.10(91)-506><507-G3DSA:2.160.10.10(106)-612><677-SSF51161(180)-856><857-PTHR10605(211)-1067>|similarity98.5%|coverage19.1%|matches204aa|XP_013071709.1 PREDICTED: heparan sulfate glucosamine 3-O-sulfotransferase 6-like [Biomphalaria glabrata]
qRS-2.1	iM03844	BGM002	37462296	T	C	iM03844:c.793-3283A>G	intron		No	-	Domains<259-SSF51161(157)-415><416-G3DSA:2.160.10.10(91)-506><507-G3DSA:2.160.10.10(106)-612><677-SSF51161(180)-856><857-PTHR10605(211)-1067>|similarity98.5%|coverage19.1%|matches204aa|XP_013071709.1 PREDICTED: heparan sulfate glucosamine 3-O-sulfotransferase 6-like [Biomphalaria glabrata]
qRS-2.1	iM03848	BGM002	37512861	G	C	iM03848:c.-1744C>G; iM03849:c.568C>G	non_synonymous_coding	iM03849:p.Pro190Ala	No	Yes
qRS-2.1	iM03848	BGM002	37512916	T	A	iM03848:c.-1799A>T; iM03849:c.513A>T	non_synonymous_coding	iM03849:p.Gln171His	No	Yes
qRS-2.1	iM03848	BGM002	37512926	C	G	iM03848:c.-1809G>C; iM03849:c.503G>C	non_synonymous_coding	iM03849:p.Gly168Ala	No	Yes
qRS-2.1	iM03848	BGM002	37512973	C	T	iM03848:c.-1856G>A; iM03849:c.456G>A	synonymous_coding		No	No
qRS-2.1	iM03851	BGM002	37580931	T	C	iM03851:c.328+3591T>C	intron		No	-	Domains<1-SignalP-noTM(20)-20>|No_BLAST_hit
qRS-2.1	iM03851	BGM002	37580963	A	G	iM03851:c.328+3623A>G	intron		No	-	Domains<1-SignalP-noTM(20)-20>|No_BLAST_hit
qRS-2.1	iM03856	BGM002	37689593	A	G	iM03856:c.459+1018T>C	intron		No	-	Domains<33-PTHR20952(181)-213>|similarity98.1%|coverage73.7%|matches160aa|XP_013062310.1 PREDICTED: ADP-ribosylation factor-like protein 6-interacting protein 1 isoform X1 [Biomphalaria glabrata]
qRS-2.1	iM03857	BGM002	37711115	T	A	iM03857:c.-1609T>A	upstream		No	-	Domains<7-PTHR24068(173)-179>|similarity100%|coverage100%|matches204aa|XP_013062309.1 PREDICTED: ubiquitin-conjugating enzyme E2 S-like isoform X3 [Biomphalaria glabrata]
qRS-2.1	iM03857	BGM002	37711177	A	T	iM03857:c.-1547A>T	upstream		No	-	Domains<7-PTHR24068(173)-179>|similarity100%|coverage100%|matches204aa|XP_013062309.1 PREDICTED: ubiquitin-conjugating enzyme E2 S-like isoform X3 [Biomphalaria glabrata]
qRS-2.1	iM03857	BGM002	37711207	T	C	iM03857:c.-1517T>C	upstream		No	-	Domains<7-PTHR24068(173)-179>|similarity100%|coverage100%|matches204aa|XP_013062309.1 PREDICTED: ubiquitin-conjugating enzyme E2 S-like isoform X3 [Biomphalaria glabrata]
qRS-2.1	iM03857	BGM002	37711329	T	C	iM03857:c.-1395T>C	upstream		No	-	Domains<7-PTHR24068(173)-179>|similarity100%|coverage100%|matches204aa|XP_013062309.1 PREDICTED: ubiquitin-conjugating enzyme E2 S-like isoform X3 [Biomphalaria glabrata]
qRS-2.1	iM03858	BGM002	37742394	G	T	iM03858:c.-4162C>A; iM03859:c.416+255G>T	upstream		No	-	Domains<23-PTHR15481(265)-287>|similarity97.9%|coverage50.9%|matches146aa|XP_013062317.1 PREDICTED: RNA-binding protein with serine-rich domain 1-like [Biomphalaria glabrata]
qRS-2.1	iM03860	BGM002	37785167	C	T	iM03860:c.69+3110G>A	intron		No	-	Domains<17-PTHR45746(479)-495>|similarity99.7%|coverage100%|matches575aa|XP_013062314.1 PREDICTED: LOW QUALITY PROTEIN: regulator of G-protein signaling 7-like [Biomphalaria glabrata]
qRS-2.1	iM03860	BGM002	37785387	G	A	iM03860:c.69+2890C>T	intron		No	-	Domains<17-PTHR45746(479)-495>|similarity99.7%|coverage100%|matches575aa|XP_013062314.1 PREDICTED: LOW QUALITY PROTEIN: regulator of G-protein signaling 7-like [Biomphalaria glabrata]
qRS-2.1	iM03860	BGM002	37785461	C	T	iM03860:c.69+2816G>A	intron		No	-	Domains<17-PTHR45746(479)-495>|similarity99.7%|coverage100%|matches575aa|XP_013062314.1 PREDICTED: LOW QUALITY PROTEIN: regulator of G-protein signaling 7-like [Biomphalaria glabrata]
qRS-2.1	iM03860	BGM002	37790622	C	G	iM03860:c.-2277G>C	upstream		No	-	Domains<17-PTHR45746(479)-495>|similarity99.7%|coverage100%|matches575aa|XP_013062314.1 PREDICTED: LOW QUALITY PROTEIN: regulator of G-protein signaling 7-like [Biomphalaria glabrata]
qRS-2.1	iM03860	BGM002	37790631	T	G	iM03860:c.-2286A>C	upstream		No	-	Domains<17-PTHR45746(479)-495>|similarity99.7%|coverage100%|matches575aa|XP_013062314.1 PREDICTED: LOW QUALITY PROTEIN: regulator of G-protein signaling 7-like [Biomphalaria glabrata]
qRS-2.1	iM03860	BGM002	37790699	G	T	iM03860:c.-2354C>A	upstream		No	-	Domains<17-PTHR45746(479)-495>|similarity99.7%|coverage100%|matches575aa|XP_013062314.1 PREDICTED: LOW QUALITY PROTEIN: regulator of G-protein signaling 7-like [Biomphalaria glabrata]
qRS-2.1	iM03860	BGM002	37790829	C	T	iM03860:c.-2484G>A	upstream		No	-	Domains<17-PTHR45746(479)-495>|similarity99.7%|coverage100%|matches575aa|XP_013062314.1 PREDICTED: LOW QUALITY PROTEIN: regulator of G-protein signaling 7-like [Biomphalaria glabrata]
qRS-2.1	iM03861	BGM002	37836553	T	C	iM03861:c.*1355T>C; iM03862:c.*1990A>G	downsteam		No	-	Domains<102-cd12680(74)-175><177-SM01218(72)-248>|similarity99.6%|coverage100%|matches248aa|XP_013063153.1 PREDICTED: THO complex subunit 4-like [Biomphalaria glabrata]
qRS-2.1	iM03861	BGM002	37836765	C	T	iM03861:c.*1567C>T; iM03862:c.*1778G>A	downsteam		No	-	Domains<102-cd12680(74)-175><177-SM01218(72)-248>|similarity99.6%|coverage100%|matches248aa|XP_013063153.1 PREDICTED: THO complex subunit 4-like [Biomphalaria glabrata]
qRS-2.1	iM03861	BGM002	37836770	C	T	iM03861:c.*1572C>T; iM03862:c.*1773G>A	downsteam		No	-	Domains<102-cd12680(74)-175><177-SM01218(72)-248>|similarity99.6%|coverage100%|matches248aa|XP_013063153.1 PREDICTED: THO complex subunit 4-like [Biomphalaria glabrata]
qRS-2.1	iM03866	BGM002	37989613	T	G	iM03866:c.*253T>G	downsteam		No	-	No_Predicted_Domain|similarity94.3%|coverage10%|matches70aa|XP_013071863.1 PREDICTED: integumentary mucin A.1-like [Biomphalaria glabrata]
qRS-2.1	iM03866	BGM002	37989647	T	C	iM03866:c.*287T>C	downsteam		No	-	No_Predicted_Domain|similarity94.3%|coverage10%|matches70aa|XP_013071863.1 PREDICTED: integumentary mucin A.1-like [Biomphalaria glabrata]
qRS-2.1	iM03866	BGM002	37989664	G	A	iM03866:c.*304G>A	downsteam		No	-	No_Predicted_Domain|similarity94.3%|coverage10%|matches70aa|XP_013071863.1 PREDICTED: integumentary mucin A.1-like [Biomphalaria glabrata]
qRS-2.1	iM03866	BGM002	37989670	A	C	iM03866:c.*310A>C	downsteam		No	-	No_Predicted_Domain|similarity94.3%|coverage10%|matches70aa|XP_013071863.1 PREDICTED: integumentary mucin A.1-like [Biomphalaria glabrata]
qRS-2.1	iM03866	BGM002	37989684	A	G	iM03866:c.*324A>G	downsteam		No	-	No_Predicted_Domain|similarity94.3%|coverage10%|matches70aa|XP_013071863.1 PREDICTED: integumentary mucin A.1-like [Biomphalaria glabrata]
qRS-2.1	iM03866	BGM002	37989718	C	A	iM03866:c.*358C>A	downsteam		No	-	No_Predicted_Domain|similarity94.3%|coverage10%|matches70aa|XP_013071863.1 PREDICTED: integumentary mucin A.1-like [Biomphalaria glabrata]
qRS-2.1	iM03867	BGM002	38052672	T	C	iM03867:c.569-6342T>C	intron		No	-	Domains<1-SignalP-noTM(22)-22>|similarity78.8%|coverage22.8%|matches66aa|XP_013071863.1 PREDICTED: integumentary mucin A.1-like [Biomphalaria glabrata]
qRS-2.1	iM03869	BGM002	38104899	A	T	iM03869:c.-380A>T	upstream		No	-	No_Predicted_Domain|similarity33.3%|coverage30.8%|matches168aa|XP_012943689.1 putative GPI-anchored protein pfl2 [Aplysia californica]
qRS-2.1	iM03869	BGM002	38104978	A	G	iM03869:c.-301A>G	upstream		No	-	No_Predicted_Domain|similarity33.3%|coverage30.8%|matches168aa|XP_012943689.1 putative GPI-anchored protein pfl2 [Aplysia californica]
qRS-2.1	iM03869	BGM002	38105077	C	T	iM03869:c.-202C>T	upstream		No	-	No_Predicted_Domain|similarity33.3%|coverage30.8%|matches168aa|XP_012943689.1 putative GPI-anchored protein pfl2 [Aplysia californica]
qRS-2.1	iM03869	BGM002	38105091	G	C	iM03869:c.-188G>C	upstream		No	-	No_Predicted_Domain|similarity33.3%|coverage30.8%|matches168aa|XP_012943689.1 putative GPI-anchored protein pfl2 [Aplysia californica]
qRS-2.1	iM03869	BGM002	38105109	C	G	iM03869:c.-170C>G	upstream		No	-	No_Predicted_Domain|similarity33.3%|coverage30.8%|matches168aa|XP_012943689.1 putative GPI-anchored protein pfl2 [Aplysia californica]
qRS-2.1	iM03869	BGM002	38127767	A	C	iM03869:c.367+4710A>C	intron		No	-	No_Predicted_Domain|similarity33.3%|coverage30.8%|matches168aa|XP_012943689.1 putative GPI-anchored protein pfl2 [Aplysia californica]
qRS-2.1	iM03869	BGM002	38127779	A	C	iM03869:c.367+4722A>C	intron		No	-	No_Predicted_Domain|similarity33.3%|coverage30.8%|matches168aa|XP_012943689.1 putative GPI-anchored protein pfl2 [Aplysia californica]
qRS-2.1	iM03869	BGM002	38127803	T	C	iM03869:c.367+4746T>C	intron		No	-	No_Predicted_Domain|similarity33.3%|coverage30.8%|matches168aa|XP_012943689.1 putative GPI-anchored protein pfl2 [Aplysia californica]
qRS-2.1	iM03869	BGM002	38127854	A	C	iM03869:c.367+4797A>C	intron		No	-	No_Predicted_Domain|similarity33.3%|coverage30.8%|matches168aa|XP_012943689.1 putative GPI-anchored protein pfl2 [Aplysia californica]
qRS-2.1	iM03870	BGM002	38170082	G	T	iM03870:c.326-664C>A	intron		No	-	Domains<31-PTHR22802(174)-204>|No_BLAST_hit
qRS-2.1	iM03870	BGM002	38170118	G	A	iM03870:c.326-700C>T	intron		No	-	Domains<31-PTHR22802(174)-204>|No_BLAST_hit
qRS-2.1	iM03871	BGM002	38197504	A	G	iM03871:c.251+292A>G	intron		No	-	Domains<24-PR00237(22)-45><66-PR00237(23)-88><146-PR00237(24)-169><268-G3DSA:1.20.120.10(118)-385><392-PR00237(25)-416><429-PR00237(27)-455>|similarity21.7%|coverage98.1%|matches479aa|XP_005103188.2 histamine H2 receptor [Aplysia californica]
qRS-2.1	iM03871	BGM002	38197525	G	A	iM03871:c.251+313G>A	intron		No	-	Domains<24-PR00237(22)-45><66-PR00237(23)-88><146-PR00237(24)-169><268-G3DSA:1.20.120.10(118)-385><392-PR00237(25)-416><429-PR00237(27)-455>|similarity21.7%|coverage98.1%|matches479aa|XP_005103188.2 histamine H2 receptor [Aplysia californica]
qRS-2.1	iM03871	BGM002	38197564	A	C	iM03871:c.251+352A>C	intron		No	-	Domains<24-PR00237(22)-45><66-PR00237(23)-88><146-PR00237(24)-169><268-G3DSA:1.20.120.10(118)-385><392-PR00237(25)-416><429-PR00237(27)-455>|similarity21.7%|coverage98.1%|matches479aa|XP_005103188.2 histamine H2 receptor [Aplysia californica]
qRS-2.1	iM03871	BGM002	38197611	G	A	iM03871:c.251+399G>A	intron		No	-	Domains<24-PR00237(22)-45><66-PR00237(23)-88><146-PR00237(24)-169><268-G3DSA:1.20.120.10(118)-385><392-PR00237(25)-416><429-PR00237(27)-455>|similarity21.7%|coverage98.1%|matches479aa|XP_005103188.2 histamine H2 receptor [Aplysia californica]
qRS-2.1	iM03871	BGM002	38197615	G	A	iM03871:c.251+403G>A	intron		No	-	Domains<24-PR00237(22)-45><66-PR00237(23)-88><146-PR00237(24)-169><268-G3DSA:1.20.120.10(118)-385><392-PR00237(25)-416><429-PR00237(27)-455>|similarity21.7%|coverage98.1%|matches479aa|XP_005103188.2 histamine H2 receptor [Aplysia californica]
qRS-2.1	iM03872	BGM002	38226457	G	C	iM03872:c.1362-1729C>G	intron		No	-	Domains<40-PR00237(25)-64><74-PR00237(22)-95><123-PR00237(23)-145><159-PR00237(22)-180><212-PR00237(24)-235><391-PR00237(25)-415><428-PR00237(27)-454>|similarity97.541%|coverage45.6075%|matches244aa|dopamine receptor|XP_013060717.1 |D(2) dopamine receptor-like|NA|Neuro-related/Reproduction
qRS-2.1	iM03872	BGM002	38237084	A	T	iM03872:c.180+145T>A	intron		No	-	Domains<40-PR00237(25)-64><74-PR00237(22)-95><123-PR00237(23)-145><159-PR00237(22)-180><212-PR00237(24)-235><391-PR00237(25)-415><428-PR00237(27)-454>|similarity97.541%|coverage45.6075%|matches244aa|dopamine receptor|XP_013060717.1 |D(2) dopamine receptor-like|NA|Neuro-related/Reproduction
qRS-2.1	iM03872	BGM002	38237140	T	A	iM03872:c.180+89A>T	intron		No	-	Domains<40-PR00237(25)-64><74-PR00237(22)-95><123-PR00237(23)-145><159-PR00237(22)-180><212-PR00237(24)-235><391-PR00237(25)-415><428-PR00237(27)-454>|similarity97.541%|coverage45.6075%|matches244aa|dopamine receptor|XP_013060717.1 |D(2) dopamine receptor-like|NA|Neuro-related/Reproduction
qRS-2.1	iM03872	BGM002	38237159	G	T	iM03872:c.180+70C>A	intron		No	-	Domains<40-PR00237(25)-64><74-PR00237(22)-95><123-PR00237(23)-145><159-PR00237(22)-180><212-PR00237(24)-235><391-PR00237(25)-415><428-PR00237(27)-454>|similarity97.541%|coverage45.6075%|matches244aa|dopamine receptor|XP_013060717.1 |D(2) dopamine receptor-like|NA|Neuro-related/Reproduction
qRS-2.1	iM03872	BGM002	38240586	G	A	iM03872:c.-3178C>T	upstream		No	-	Domains<40-PR00237(25)-64><74-PR00237(22)-95><123-PR00237(23)-145><159-PR00237(22)-180><212-PR00237(24)-235><391-PR00237(25)-415><428-PR00237(27)-454>|similarity97.541%|coverage45.6075%|matches244aa|dopamine receptor|XP_013060717.1 |D(2) dopamine receptor-like|NA|Neuro-related/Reproduction
qRS-2.1	iM03872	BGM002	38240588	T	C	iM03872:c.-3180A>G	upstream		No	-	Domains<40-PR00237(25)-64><74-PR00237(22)-95><123-PR00237(23)-145><159-PR00237(22)-180><212-PR00237(24)-235><391-PR00237(25)-415><428-PR00237(27)-454>|similarity97.541%|coverage45.6075%|matches244aa|dopamine receptor|XP_013060717.1 |D(2) dopamine receptor-like|NA|Neuro-related/Reproduction
qRS-2.1	iM03872	BGM002	38240654	C	G	iM03872:c.-3246G>C	upstream		No	-	Domains<40-PR00237(25)-64><74-PR00237(22)-95><123-PR00237(23)-145><159-PR00237(22)-180><212-PR00237(24)-235><391-PR00237(25)-415><428-PR00237(27)-454>|similarity97.541%|coverage45.6075%|matches244aa|dopamine receptor|XP_013060717.1 |D(2) dopamine receptor-like|NA|Neuro-related/Reproduction
qRS-2.1	iM03872	BGM002	38240697	A	G	iM03872:c.-3289T>C	upstream		No	-	Domains<40-PR00237(25)-64><74-PR00237(22)-95><123-PR00237(23)-145><159-PR00237(22)-180><212-PR00237(24)-235><391-PR00237(25)-415><428-PR00237(27)-454>|similarity97.541%|coverage45.6075%|matches244aa|dopamine receptor|XP_013060717.1 |D(2) dopamine receptor-like|NA|Neuro-related/Reproduction
qRS-2.1	iM03872	BGM002	38240701	A	T	iM03872:c.-3293T>A	upstream		No	-	Domains<40-PR00237(25)-64><74-PR00237(22)-95><123-PR00237(23)-145><159-PR00237(22)-180><212-PR00237(24)-235><391-PR00237(25)-415><428-PR00237(27)-454>|similarity97.541%|coverage45.6075%|matches244aa|dopamine receptor|XP_013060717.1 |D(2) dopamine receptor-like|NA|Neuro-related/Reproduction
qRS-2.1	iM03873	BGM002	38301814	T	C	iM03873:c.*1386T>C; iM03874:c.1143T>C	synonymous_coding		No	No	No_Predicted_Domain|similarity99.375%|coverage0.194%|matches160nt|PREDICTED: Biomphalaria glabrata protein Tob1-like (LOC106070319), transcript variant X1, mRNA
qRS-2.1	iM03888	BGM002	38484153	A	T	iM03888:c.*1108A>T	downsteam		No	-	Domains<45-cd18050(271)-315><317-G3DSA:3.40.50.300(175)-491>|similarity81.9%|coverage99.4%|matches626aa|QNG40054.1 ATP-dependent RNA helicase DDX5 [Lymnaea stagnalis]
qRS-2.1	iM03888	BGM002	38484293	A	T	iM03888:c.*1248A>T	downsteam		No	-	Domains<45-cd18050(271)-315><317-G3DSA:3.40.50.300(175)-491>|similarity81.9%|coverage99.4%|matches626aa|QNG40054.1 ATP-dependent RNA helicase DDX5 [Lymnaea stagnalis]
qRS-2.1	iM03888	BGM002	38484714	T	C	iM03888:c.*1669T>C	downsteam		No	-	Domains<45-cd18050(271)-315><317-G3DSA:3.40.50.300(175)-491>|similarity81.9%|coverage99.4%|matches626aa|QNG40054.1 ATP-dependent RNA helicase DDX5 [Lymnaea stagnalis]
qRS-2.1	iM03888	BGM002	38484770	T	C	iM03888:c.*1725T>C	downsteam		No	-	Domains<45-cd18050(271)-315><317-G3DSA:3.40.50.300(175)-491>|similarity81.9%|coverage99.4%|matches626aa|QNG40054.1 ATP-dependent RNA helicase DDX5 [Lymnaea stagnalis]
qRS-2.1	iM03892	BGM002	38571889	T	C	iM03892:c.-4419A>G; iM03893:c.-963T>C	upstream		No	-	Domains<283-PTHR24139(804)-1086>|similarity100%|coverage69.1%|matches753aa|XP_013089277.1 PREDICTED: 85/88 kDa calcium-independent phospholipase A2-like isoform X1 [Biomphalaria glabrata]
qRS-2.1	iM03892	BGM002	38571898	C	T	iM03892:c.-4428G>A; iM03893:c.-954C>T	upstream		No	-	Domains<283-PTHR24139(804)-1086>|similarity100%|coverage69.1%|matches753aa|XP_013089277.1 PREDICTED: 85/88 kDa calcium-independent phospholipase A2-like isoform X1 [Biomphalaria glabrata]
qRS-2.1	iM03892	BGM002	38571902	T	C	iM03892:c.-4432A>G; iM03893:c.-950T>C	upstream		No	-	Domains<283-PTHR24139(804)-1086>|similarity100%|coverage69.1%|matches753aa|XP_013089277.1 PREDICTED: 85/88 kDa calcium-independent phospholipase A2-like isoform X1 [Biomphalaria glabrata]
qRS-2.1	iM03892	BGM002	38571945	G	A	iM03892:c.-4475C>T; iM03893:c.-907G>A	upstream		No	-	Domains<283-PTHR24139(804)-1086>|similarity100%|coverage69.1%|matches753aa|XP_013089277.1 PREDICTED: 85/88 kDa calcium-independent phospholipase A2-like isoform X1 [Biomphalaria glabrata]
qRS-2.1	iM03892	BGM002	38571956	G	A	iM03892:c.-4486C>T; iM03893:c.-896G>A	upstream		No	-	Domains<283-PTHR24139(804)-1086>|similarity100%|coverage69.1%|matches753aa|XP_013089277.1 PREDICTED: 85/88 kDa calcium-independent phospholipase A2-like isoform X1 [Biomphalaria glabrata]
qRS-2.1	iM03892	BGM002	38571963	A	G	iM03892:c.-4493T>C; iM03893:c.-889A>G	upstream		No	-	Domains<283-PTHR24139(804)-1086>|similarity100%|coverage69.1%|matches753aa|XP_013089277.1 PREDICTED: 85/88 kDa calcium-independent phospholipase A2-like isoform X1 [Biomphalaria glabrata]
qRS-2.1	iM03892	BGM002	38571984	C	T	iM03892:c.-4514G>A; iM03893:c.-868C>T	upstream		No	-	Domains<283-PTHR24139(804)-1086>|similarity100%|coverage69.1%|matches753aa|XP_013089277.1 PREDICTED: 85/88 kDa calcium-independent phospholipase A2-like isoform X1 [Biomphalaria glabrata]
qRS-2.1	iM03892	BGM002	38572124	C	T	iM03892:c.-4654G>A; iM03893:c.-728C>T	upstream		No	-	Domains<283-PTHR24139(804)-1086>|similarity100%|coverage69.1%|matches753aa|XP_013089277.1 PREDICTED: 85/88 kDa calcium-independent phospholipase A2-like isoform X1 [Biomphalaria glabrata]
qRS-2.1	iM03901	BGM002	38664103	G	A	iM03901:c.-354C>T; iM03902:c.-397G>A	upstream		No	-	Domains<34-PTHR47025(151)-184><318-PTHR47025(124)-441>|similarity100%|coverage0.07%|matches93nt|PREDICTED: Biomphalaria glabrata AP-5 complex subunit zeta-1-like (LOC106055623), mRNA
qRS-2.1	iM03901	BGM002	38664211	A	T	iM03901:c.-462T>A; iM03902:c.-289A>T	upstream		No	-	Domains<34-PTHR47025(151)-184><318-PTHR47025(124)-441>|similarity100%|coverage0.07%|matches93nt|PREDICTED: Biomphalaria glabrata AP-5 complex subunit zeta-1-like (LOC106055623), mRNA
qRS-2.1	iM03905	BGM002	38777065	A	G	iM03905:c.81-2727T>C	intron		No	-
qRS-2.1	iM03905	BGM002	38777073	A	G	iM03905:c.81-2735T>C	intron		No	-
qRS-2.1	iM03907	BGM002	38804054	C	A	iM03907:c.-3160C>A; iM03908:c.-3696C>A	upstream		No	-
qRS-2.1	iM03909	BGM002	38879849	G	C	iM03909:c.*1803G>C; iM03910:c.*893C>G	downsteam		No	-	Domains<119-PTHR47641(341)-459><853-PTHR47641(337)-1189>|No_BLAST_hit
qRS-2.1	iM03909	BGM002	38880034	T	C	iM03909:c.*1988T>C; iM03910:c.*708A>G	downsteam		No	-	Domains<119-PTHR47641(341)-459><853-PTHR47641(337)-1189>|No_BLAST_hit
qRS-2.1	iM03916	BGM002	38992750	G	A	iM03916:c.*1834C>T	downsteam		No	-	Domains<175-PTHR35365(197)-371>|No_BLAST_hit
qRS-2.1	iM03916	BGM002	38992956	G	T	iM03916:c.*1628C>A	downsteam		No	-	Domains<175-PTHR35365(197)-371>|No_BLAST_hit
qRS-2.1	iM03916	BGM002	38992975	C	A	iM03916:c.*1609G>T	downsteam		No	-	Domains<175-PTHR35365(197)-371>|No_BLAST_hit
qRS-2.1	iM03916	BGM002	38992987	A	C	iM03916:c.*1597T>G	downsteam		No	-	Domains<175-PTHR35365(197)-371>|No_BLAST_hit
qRS-2.1	iM03916	BGM002	38993014	G	A	iM03916:c.*1570C>T	downsteam		No	-	Domains<175-PTHR35365(197)-371>|No_BLAST_hit
qRS-2.1	iM03916	BGM002	38993020	T	C	iM03916:c.*1564A>G	downsteam		No	-	Domains<175-PTHR35365(197)-371>|No_BLAST_hit
qRS-2.1	iM03916	BGM002	38993023	T	A	iM03916:c.*1561A>T	downsteam		No	-	Domains<175-PTHR35365(197)-371>|No_BLAST_hit
qRS-2.1	iM03916	BGM002	38997701	A	T	iM03916:c.-1960T>A	upstream		No	-	Domains<175-PTHR35365(197)-371>|No_BLAST_hit
qRS-2.1	iM03916	BGM002	38997818	A	G	iM03916:c.-2077T>C	upstream		No	-	Domains<175-PTHR35365(197)-371>|No_BLAST_hit
qRS-2.1	iM03916	BGM002	38997996	A	C	iM03916:c.-2255T>G	upstream		No	-	Domains<175-PTHR35365(197)-371>|No_BLAST_hit
qRS-2.1	iM03916	BGM002	38998017	C	T	iM03916:c.-2276G>A	upstream		No	-	Domains<175-PTHR35365(197)-371>|No_BLAST_hit
qRS-2.1	iM03916	BGM002	38998060	T	A	iM03916:c.-2319A>T	upstream		No	-	Domains<175-PTHR35365(197)-371>|No_BLAST_hit
qRS-2.1	iM03916	BGM002	38998072	G	A	iM03916:c.-2331C>T	upstream		No	-	Domains<175-PTHR35365(197)-371>|No_BLAST_hit
qRS-2.1	iM03916	BGM002	38998090	T	C	iM03916:c.-2349A>G	upstream		No	-	Domains<175-PTHR35365(197)-371>|No_BLAST_hit
qRS-2.1	iM03916	BGM002	38998117	T	G	iM03916:c.-2376A>C	upstream		No	-	Domains<175-PTHR35365(197)-371>|No_BLAST_hit
qRS-2.1	iM03924	BGM002	39163052	T	C	iM03924:c.1302-2659A>G	intron		No	-	Domains<1-SignalP-noTM(18)-18><19-PTHR10766(563)-581>|similarity99.8%|coverage100%|matches581aa|XP_013067395.1 PREDICTED: transmembrane 9 superfamily member 3-like [Biomphalaria glabrata]
qRS-2.1	iM03924	BGM002	39163208	A	T	iM03924:c.1302-2815T>A	intron		No	-	Domains<1-SignalP-noTM(18)-18><19-PTHR10766(563)-581>|similarity99.8%|coverage100%|matches581aa|XP_013067395.1 PREDICTED: transmembrane 9 superfamily member 3-like [Biomphalaria glabrata]
qRS-2.1	iM03924	BGM002	39163229	A	T	iM03924:c.1302-2836T>A	intron		No	-	Domains<1-SignalP-noTM(18)-18><19-PTHR10766(563)-581>|similarity99.8%|coverage100%|matches581aa|XP_013067395.1 PREDICTED: transmembrane 9 superfamily member 3-like [Biomphalaria glabrata]
qRS-2.1	iM03927	BGM002	39248249	C	T	iM03927:c.*569C>T	downsteam		No	-	Domains<41-PTHR46116(258)-298><336-PTHR46116(287)-622><1026-PTHR46116(424)-1449>|similarity99.4%|coverage100%|matches1453aa|XP_013064065.1 PREDICTED: E2/E3 hybrid ubiquitin-protein ligase UBE2O-like [Biomphalaria glabrata]
qRS-2.1	iM03928	BGM002	39294229	C	T	iM03928:c.646+3G>A	intron		No	-	Domains<4-PTHR39490(191)-194><325-PTHR39490(129)-453>|similarity42.5%|coverage99.4%|matches463aa|XP_025099013.1 vacuolar protein 8-like [Pomacea canaliculata]
qRS-2.1	iM03928	BGM002	39294236	A	T	iM03928:c.642T>A	synonymous_coding		No	No	Domains<4-PTHR39490(191)-194><325-PTHR39490(129)-453>|similarity42.5%|coverage99.4%|matches463aa|XP_025099013.1 vacuolar protein 8-like [Pomacea canaliculata]
qRS-2.1	iM03928	BGM002	39294246	G	T	iM03928:c.632C>A	non_synonymous_coding	iM03928:p.Thr211Asn	No	Yes	Domains<4-PTHR39490(191)-194><325-PTHR39490(129)-453>|similarity42.5%|coverage99.4%|matches463aa|XP_025099013.1 vacuolar protein 8-like [Pomacea canaliculata]
qRS-2.1	iM03930	BGM002	39338527	G	T	iM03930:c.350-278G>T	intron		No	-	Domains<37-PF17517(314)-350><422-PTHR46534(524)-945><965-SSF82895(46)-1010>|No_BLAST_hit
qRS-2.1	iM03930	BGM002	39338581	T	G	iM03930:c.350-224T>G	intron		No	-	Domains<37-PF17517(314)-350><422-PTHR46534(524)-945><965-SSF82895(46)-1010>|No_BLAST_hit
qRS-2.1	iM03930	BGM002	39338615	A	T	iM03930:c.350-190A>T	intron		No	-	Domains<37-PF17517(314)-350><422-PTHR46534(524)-945><965-SSF82895(46)-1010>|No_BLAST_hit
qRS-2.1	iM03930	BGM002	39338705	C	A	iM03930:c.350-100C>A	intron		No	-	Domains<37-PF17517(314)-350><422-PTHR46534(524)-945><965-SSF82895(46)-1010>|No_BLAST_hit
qRS-2.1	iM03930	BGM002	39338721	G	T	iM03930:c.350-84G>T	intron		No	-	Domains<37-PF17517(314)-350><422-PTHR46534(524)-945><965-SSF82895(46)-1010>|No_BLAST_hit
qRS-2.1	iM03930	BGM002	39360894	C	T	iM03930:c.1374+18C>T	intron		No	-	Domains<37-PF17517(314)-350><422-PTHR46534(524)-945><965-SSF82895(46)-1010>|No_BLAST_hit
qRS-2.1	iM03930	BGM002	39375506	T	G	iM03930:c.1961-1613T>G	intron		No	-	Domains<37-PF17517(314)-350><422-PTHR46534(524)-945><965-SSF82895(46)-1010>|No_BLAST_hit
qRS-2.1	iM03930	BGM002	39375524	G	A	iM03930:c.1961-1595G>A	intron		No	-	Domains<37-PF17517(314)-350><422-PTHR46534(524)-945><965-SSF82895(46)-1010>|No_BLAST_hit
qRS-2.1	iM03930	BGM002	39375553	A	G	iM03930:c.1961-1566A>G	intron		No	-	Domains<37-PF17517(314)-350><422-PTHR46534(524)-945><965-SSF82895(46)-1010>|No_BLAST_hit
qRS-2.1	iM03930	BGM002	39375572	T	A	iM03930:c.1961-1547T>A	intron		No	-	Domains<37-PF17517(314)-350><422-PTHR46534(524)-945><965-SSF82895(46)-1010>|No_BLAST_hit
qRS-2.1	iM03930	BGM002	39375580	T	C	iM03930:c.1961-1539T>C	intron		No	-	Domains<37-PF17517(314)-350><422-PTHR46534(524)-945><965-SSF82895(46)-1010>|No_BLAST_hit
qRS-2.1	iM03930	BGM002	39375619	G	A	iM03930:c.1961-1500G>A	intron		No	-	Domains<37-PF17517(314)-350><422-PTHR46534(524)-945><965-SSF82895(46)-1010>|No_BLAST_hit
qRS-2.1	iM03930	BGM002	39375649	G	A	iM03930:c.1961-1470G>A	intron		No	-	Domains<37-PF17517(314)-350><422-PTHR46534(524)-945><965-SSF82895(46)-1010>|No_BLAST_hit
qRS-2.1	iM03930	BGM002	39375716	T	G	iM03930:c.1961-1403T>G	intron		No	-	Domains<37-PF17517(314)-350><422-PTHR46534(524)-945><965-SSF82895(46)-1010>|No_BLAST_hit
qRS-2.1	iM03930	BGM002	39375722	G	T	iM03930:c.1961-1397G>T	intron		No	-	Domains<37-PF17517(314)-350><422-PTHR46534(524)-945><965-SSF82895(46)-1010>|No_BLAST_hit
qRS-2.1	iM03932	BGM002	39449131	A	C	iM03932:c.243+412T>G	intron		No	-	Domains<1-PTHR12369(95)-95><254-PTHR12369(406)-659>|similarity99.1%|coverage100%|matches689aa|XP_013067822.1 PREDICTED: chondroitin sulfate N-acetylgalactosaminyltransferase 1-like [Biomphalaria glabrata]
qRS-2.1	iM03932	BGM002	39449371	C	T	iM03932:c.243+172G>A	intron		No	-	Domains<1-PTHR12369(95)-95><254-PTHR12369(406)-659>|similarity99.1%|coverage100%|matches689aa|XP_013067822.1 PREDICTED: chondroitin sulfate N-acetylgalactosaminyltransferase 1-like [Biomphalaria glabrata]
qRS-2.1	iM03932	BGM002	39449398	C	T	iM03932:c.243+145G>A	intron		No	-	Domains<1-PTHR12369(95)-95><254-PTHR12369(406)-659>|similarity99.1%|coverage100%|matches689aa|XP_013067822.1 PREDICTED: chondroitin sulfate N-acetylgalactosaminyltransferase 1-like [Biomphalaria glabrata]
qRS-2.1	iM03934	BGM002	39516763	G	A	iM03934:c.843+5739G>A	intron		No	-	Domains<341-PTHR12446(159)-499><558-PTHR12446(241)-798>|similarity99.8%|coverage58.5%|matches471aa|XP_013091407.1 PREDICTED: protein lin-54 homolog [Biomphalaria glabrata]
qRS-2.1	iM03934	BGM002	39516772	A	G	iM03934:c.843+5748A>G	intron		No	-	Domains<341-PTHR12446(159)-499><558-PTHR12446(241)-798>|similarity99.8%|coverage58.5%|matches471aa|XP_013091407.1 PREDICTED: protein lin-54 homolog [Biomphalaria glabrata]
qRS-2.1	iM03934	BGM002	39516969	T	A	iM03934:c.843+5945T>A	intron		No	-	Domains<341-PTHR12446(159)-499><558-PTHR12446(241)-798>|similarity99.8%|coverage58.5%|matches471aa|XP_013091407.1 PREDICTED: protein lin-54 homolog [Biomphalaria glabrata]
qRS-2.1	iM03934	BGM002	39517013	A	T	iM03934:c.843+5989A>T	intron		No	-	Domains<341-PTHR12446(159)-499><558-PTHR12446(241)-798>|similarity99.8%|coverage58.5%|matches471aa|XP_013091407.1 PREDICTED: protein lin-54 homolog [Biomphalaria glabrata]
qRS-2.1	iM03935	BGM002	39570000	C	A	iM03935:c.-4438C>A	upstream		No	-	Domains<1-PTHR10937(682)-682>|similarity88.4%|coverage99.9%|matches682aa|XP_013062836.1 PREDICTED: glutamine--fructose-6-phosphate aminotransferase [isomerizing] 1-like [Biomphalaria glabrata]
qRS-2.1	iM03935	BGM002	39570005	C	T	iM03935:c.-4433C>T	upstream		No	-	Domains<1-PTHR10937(682)-682>|similarity88.4%|coverage99.9%|matches682aa|XP_013062836.1 PREDICTED: glutamine--fructose-6-phosphate aminotransferase [isomerizing] 1-like [Biomphalaria glabrata]
qRS-2.1	iM03935	BGM002	39570090	T	C	iM03935:c.-4348T>C	upstream		No	-	Domains<1-PTHR10937(682)-682>|similarity88.4%|coverage99.9%|matches682aa|XP_013062836.1 PREDICTED: glutamine--fructose-6-phosphate aminotransferase [isomerizing] 1-like [Biomphalaria glabrata]
qRS-2.1	iM03936	BGM002	39610193	T	C	iM03936:c.152-378A>G	intron		No	-	Domains<127-PTHR12911(199)-325>|similarity99.3%|coverage93%|matches306aa|XP_013062844.1 PREDICTED: SUN domain-containing protein 2-like isoform X2 [Biomphalaria glabrata]
qRS-2.1	iM03936	BGM002	39610283	C	A	iM03936:c.152-468G>T	intron		No	-	Domains<127-PTHR12911(199)-325>|similarity99.3%|coverage93%|matches306aa|XP_013062844.1 PREDICTED: SUN domain-containing protein 2-like isoform X2 [Biomphalaria glabrata]
qRS-2.1	iM03936	BGM002	39610443	A	G	iM03936:c.152-628T>C	intron		No	-	Domains<127-PTHR12911(199)-325>|similarity99.3%|coverage93%|matches306aa|XP_013062844.1 PREDICTED: SUN domain-containing protein 2-like isoform X2 [Biomphalaria glabrata]
qRS-2.1	iM03936	BGM002	39610502	T	C	iM03936:c.152-687A>G	intron		No	-	Domains<127-PTHR12911(199)-325>|similarity99.3%|coverage93%|matches306aa|XP_013062844.1 PREDICTED: SUN domain-containing protein 2-like isoform X2 [Biomphalaria glabrata]
qRS-2.1	iM03936	BGM002	39610526	T	C	iM03936:c.152-711A>G	intron		No	-	Domains<127-PTHR12911(199)-325>|similarity99.3%|coverage93%|matches306aa|XP_013062844.1 PREDICTED: SUN domain-containing protein 2-like isoform X2 [Biomphalaria glabrata]
qRS-2.1	iM03936	BGM002	39623489	A	C	iM03936:c.-3227T>G	upstream		No	-	Domains<127-PTHR12911(199)-325>|similarity99.3%|coverage93%|matches306aa|XP_013062844.1 PREDICTED: SUN domain-containing protein 2-like isoform X2 [Biomphalaria glabrata]
qRS-2.1	iM03936	BGM002	39623491	T	A	iM03936:c.-3229A>T	upstream		No	-	Domains<127-PTHR12911(199)-325>|similarity99.3%|coverage93%|matches306aa|XP_013062844.1 PREDICTED: SUN domain-containing protein 2-like isoform X2 [Biomphalaria glabrata]
qRS-2.1	iM03939	BGM002	39743384	T	A	iM03939:c.74+1381T>A	intron		No	-	Domains<1-SignalP-noTM(20)-20>|similarity54.1%|coverage81.3%|matches222aa|VDI66323.1 Hypothetical predicted protein [Mytilus galloprovincialis]
qRS-2.1	iM03939	BGM002	39743411	T	A	iM03939:c.74+1408T>A	intron		No	-	Domains<1-SignalP-noTM(20)-20>|similarity54.1%|coverage81.3%|matches222aa|VDI66323.1 Hypothetical predicted protein [Mytilus galloprovincialis]
qRS-2.1	iM03940	BGM002	39800184	T	C	iM03940:c.-2884T>C	upstream		No	-
qRS-2.1	iM03940	BGM002	39800302	T	C	iM03940:c.-2766T>C	upstream		No	-
qRS-2.1	iM03940	BGM002	39807210	A	C	iM03940:c.202-44A>C	intron		No	-
qRS-2.1	iM03940	BGM002	39807215	G	T	iM03940:c.202-39G>T	intron		No	-
qRS-2.1	iM03949	BGM002	40055590	A	T	iM03949:c.244-1107A>T	intron		No	-	No_Predicted_Domain|similarity55.9%|coverage94%|matches188aa|VDI17722.1 Hypothetical predicted protein [Mytilus galloprovincialis]
qRS-2.1	iM03949	BGM002	40055686	C	T	iM03949:c.244-1011C>T	intron		No	-	No_Predicted_Domain|similarity55.9%|coverage94%|matches188aa|VDI17722.1 Hypothetical predicted protein [Mytilus galloprovincialis]
qRS-2.1	iM03949	BGM002	40055689	C	A	iM03949:c.244-1008C>A	intron		No	-	No_Predicted_Domain|similarity55.9%|coverage94%|matches188aa|VDI17722.1 Hypothetical predicted protein [Mytilus galloprovincialis]
qRS-2.1	iM03949	BGM002	40055783	C	A	iM03949:c.244-914C>A	intron		No	-	No_Predicted_Domain|similarity55.9%|coverage94%|matches188aa|VDI17722.1 Hypothetical predicted protein [Mytilus galloprovincialis]
qRS-2.1	iM03949	BGM002	40055807	C	T	iM03949:c.244-890C>T	intron		No	-	No_Predicted_Domain|similarity55.9%|coverage94%|matches188aa|VDI17722.1 Hypothetical predicted protein [Mytilus galloprovincialis]
qRS-2.1	iM03949	BGM002	40055845	C	T	iM03949:c.244-852C>T	intron		No	-	No_Predicted_Domain|similarity55.9%|coverage94%|matches188aa|VDI17722.1 Hypothetical predicted protein [Mytilus galloprovincialis]
qRS-2.1	iM03949	BGM002	40055867	G	A	iM03949:c.244-830G>A	intron		No	-	No_Predicted_Domain|similarity55.9%|coverage94%|matches188aa|VDI17722.1 Hypothetical predicted protein [Mytilus galloprovincialis]
qRS-2.1	iM03951	BGM002	40286331	C	A	iM03951:c.-2071C>A	upstream		No	-
qRS-2.1	iM03951	BGM002	40286344	T	C	iM03951:c.-2058T>C	upstream		No	-
qRS-2.1	iM03951	BGM002	40286521	T	C	iM03951:c.-1881T>C	upstream		No	-
qRS-2.1	iM03953	BGM002	40302651	C	A	iM03953:c.1015-228C>A	intron		No	-	Domains<160-PTHR10605(720)-879>|similarity99.8%|coverage100%|matches887aa|XP_013078179.1 PREDICTED: bifunctional heparan sulfate N-deacetylase/N-sulfotransferase 3-like [Biomphalaria glabrata]
qRS-2.1	iM03953	BGM002	40302663	A	C	iM03953:c.1015-216A>C	intron		No	-	Domains<160-PTHR10605(720)-879>|similarity99.8%|coverage100%|matches887aa|XP_013078179.1 PREDICTED: bifunctional heparan sulfate N-deacetylase/N-sulfotransferase 3-like [Biomphalaria glabrata]
qRS-2.1	iM03953	BGM002	40302773	G	A	iM03953:c.1015-106G>A	intron		No	-	Domains<160-PTHR10605(720)-879>|similarity99.8%|coverage100%|matches887aa|XP_013078179.1 PREDICTED: bifunctional heparan sulfate N-deacetylase/N-sulfotransferase 3-like [Biomphalaria glabrata]
qRS-2.1	iM03953	BGM002	40307538	C	T	iM03953:c.1255-296C>T	intron		No	-	Domains<160-PTHR10605(720)-879>|similarity99.8%|coverage100%|matches887aa|XP_013078179.1 PREDICTED: bifunctional heparan sulfate N-deacetylase/N-sulfotransferase 3-like [Biomphalaria glabrata]
qRS-2.1	iM03953	BGM002	40307633	T	G	iM03953:c.1255-201T>G	intron		No	-	Domains<160-PTHR10605(720)-879>|similarity99.8%|coverage100%|matches887aa|XP_013078179.1 PREDICTED: bifunctional heparan sulfate N-deacetylase/N-sulfotransferase 3-like [Biomphalaria glabrata]
qRS-2.1	iM03953	BGM002	40307639	T	C	iM03953:c.1255-195T>C	intron		No	-	Domains<160-PTHR10605(720)-879>|similarity99.8%|coverage100%|matches887aa|XP_013078179.1 PREDICTED: bifunctional heparan sulfate N-deacetylase/N-sulfotransferase 3-like [Biomphalaria glabrata]
qRS-2.1	iM03953	BGM002	40307651	T	A	iM03953:c.1255-183T>A	intron		No	-	Domains<160-PTHR10605(720)-879>|similarity99.8%|coverage100%|matches887aa|XP_013078179.1 PREDICTED: bifunctional heparan sulfate N-deacetylase/N-sulfotransferase 3-like [Biomphalaria glabrata]
qRS-2.1	iM03956	BGM002	40387564	G	A	iM03956:c.-3329C>T	upstream		No	-	Domains<124-G3DSA:1.25.10.10(233)-356>|No_BLAST_hit
qRS-2.1	iM03972	BGM002	40826833	G	T	iM03972:c.1357-905C>A	intron		No	-	Domains<1-SignalP-TM(32)-32>|similarity42.4%|coverage23.5%|matches125aa|XP_025089449.1 LOW QUALITY PROTEIN: glutamate receptor ionotropic, NMDA 2B-like [Pomacea canaliculata]
qRS-2.1	iM03972	BGM002	40826844	A	C	iM03972:c.1357-916T>G	intron		No	-	Domains<1-SignalP-TM(32)-32>|similarity42.4%|coverage23.5%|matches125aa|XP_025089449.1 LOW QUALITY PROTEIN: glutamate receptor ionotropic, NMDA 2B-like [Pomacea canaliculata]
qRS-2.1	iM03972	BGM002	40826953	T	G	iM03972:c.1357-1025A>C	intron		No	-	Domains<1-SignalP-TM(32)-32>|similarity42.4%|coverage23.5%|matches125aa|XP_025089449.1 LOW QUALITY PROTEIN: glutamate receptor ionotropic, NMDA 2B-like [Pomacea canaliculata]
qRS-2.1	iM03972	BGM002	40826990	G	A	iM03972:c.1357-1062C>T	intron		No	-	Domains<1-SignalP-TM(32)-32>|similarity42.4%|coverage23.5%|matches125aa|XP_025089449.1 LOW QUALITY PROTEIN: glutamate receptor ionotropic, NMDA 2B-like [Pomacea canaliculata]
qRS-2.1	iM03972	BGM002	40827095	T	A	iM03972:c.1357-1167A>T	intron		No	-	Domains<1-SignalP-TM(32)-32>|similarity42.4%|coverage23.5%|matches125aa|XP_025089449.1 LOW QUALITY PROTEIN: glutamate receptor ionotropic, NMDA 2B-like [Pomacea canaliculata]
qRS-2.1	iM03972	BGM002	40827098	A	T	iM03972:c.1357-1170T>A	intron		No	-	Domains<1-SignalP-TM(32)-32>|similarity42.4%|coverage23.5%|matches125aa|XP_025089449.1 LOW QUALITY PROTEIN: glutamate receptor ionotropic, NMDA 2B-like [Pomacea canaliculata]
qRS-2.1	iM03972	BGM002	40827125	T	A	iM03972:c.1357-1197A>T	intron		No	-	Domains<1-SignalP-TM(32)-32>|similarity42.4%|coverage23.5%|matches125aa|XP_025089449.1 LOW QUALITY PROTEIN: glutamate receptor ionotropic, NMDA 2B-like [Pomacea canaliculata]
qRS-2.1	iM03972	BGM002	40827294	C	T	iM03972:c.1357-1366G>A	intron		No	-	Domains<1-SignalP-TM(32)-32>|similarity42.4%|coverage23.5%|matches125aa|XP_025089449.1 LOW QUALITY PROTEIN: glutamate receptor ionotropic, NMDA 2B-like [Pomacea canaliculata]
qRS-2.1	iM03972	BGM002	40827340	T	A	iM03972:c.1357-1412A>T	intron		No	-	Domains<1-SignalP-TM(32)-32>|similarity42.4%|coverage23.5%|matches125aa|XP_025089449.1 LOW QUALITY PROTEIN: glutamate receptor ionotropic, NMDA 2B-like [Pomacea canaliculata]
qRS-2.1	iM03972	BGM002	40827349	A	G	iM03972:c.1357-1421T>C	intron		No	-	Domains<1-SignalP-TM(32)-32>|similarity42.4%|coverage23.5%|matches125aa|XP_025089449.1 LOW QUALITY PROTEIN: glutamate receptor ionotropic, NMDA 2B-like [Pomacea canaliculata]
qRS-2.1	iM03972	BGM002	40827357	A	G	iM03972:c.1357-1429T>C	intron		No	-	Domains<1-SignalP-TM(32)-32>|similarity42.4%|coverage23.5%|matches125aa|XP_025089449.1 LOW QUALITY PROTEIN: glutamate receptor ionotropic, NMDA 2B-like [Pomacea canaliculata]
qRS-2.1	iM03972	BGM002	40827361	A	T	iM03972:c.1357-1433T>A	intron		No	-	Domains<1-SignalP-TM(32)-32>|similarity42.4%|coverage23.5%|matches125aa|XP_025089449.1 LOW QUALITY PROTEIN: glutamate receptor ionotropic, NMDA 2B-like [Pomacea canaliculata]
qRS-2.1	iM03972	BGM002	40827366	C	T	iM03972:c.1357-1438G>A	intron		No	-	Domains<1-SignalP-TM(32)-32>|similarity42.4%|coverage23.5%|matches125aa|XP_025089449.1 LOW QUALITY PROTEIN: glutamate receptor ionotropic, NMDA 2B-like [Pomacea canaliculata]
qRS-2.1	iM03972	BGM002	40827377	G	T	iM03972:c.1357-1449C>A	intron		No	-	Domains<1-SignalP-TM(32)-32>|similarity42.4%|coverage23.5%|matches125aa|XP_025089449.1 LOW QUALITY PROTEIN: glutamate receptor ionotropic, NMDA 2B-like [Pomacea canaliculata]
qRS-2.1	iM03972	BGM002	40827380	A	T	iM03972:c.1357-1452T>A	intron		No	-	Domains<1-SignalP-TM(32)-32>|similarity42.4%|coverage23.5%|matches125aa|XP_025089449.1 LOW QUALITY PROTEIN: glutamate receptor ionotropic, NMDA 2B-like [Pomacea canaliculata]
qRS-2.1	iM03972	BGM002	40835912	A	C	iM03972:c.1180-2455T>G	intron		No	-	Domains<1-SignalP-TM(32)-32>|similarity42.4%|coverage23.5%|matches125aa|XP_025089449.1 LOW QUALITY PROTEIN: glutamate receptor ionotropic, NMDA 2B-like [Pomacea canaliculata]
qRS-2.1	iM03972	BGM002	40836019	C	T	iM03972:c.1180-2562G>A	intron		No	-	Domains<1-SignalP-TM(32)-32>|similarity42.4%|coverage23.5%|matches125aa|XP_025089449.1 LOW QUALITY PROTEIN: glutamate receptor ionotropic, NMDA 2B-like [Pomacea canaliculata]
qRS-2.1	iM03974	BGM002	40913479	T	C	iM03974:c.151-3102A>G	intron		No	-	Domains<36-PTHR31043(1453)-1488>|similarity67.7%|coverage100%|matches1511aa|XP_035826137.1 nephrocystin-4 isoform X3 [Aplysia californica]
qRS-2.1	iM03974	BGM002	40913485	T	C	iM03974:c.151-3108A>G	intron		No	-	Domains<36-PTHR31043(1453)-1488>|similarity67.7%|coverage100%|matches1511aa|XP_035826137.1 nephrocystin-4 isoform X3 [Aplysia californica]
qRS-2.1	iM03974	BGM002	40913493	T	C	iM03974:c.151-3116A>G	intron		No	-	Domains<36-PTHR31043(1453)-1488>|similarity67.7%|coverage100%|matches1511aa|XP_035826137.1 nephrocystin-4 isoform X3 [Aplysia californica]
qRS-2.1	iM03974	BGM002	40913553	A	C	iM03974:c.151-3176T>G	intron		No	-	Domains<36-PTHR31043(1453)-1488>|similarity67.7%|coverage100%|matches1511aa|XP_035826137.1 nephrocystin-4 isoform X3 [Aplysia californica]
qRS-2.1	iM03987	BGM002	41224732	G	T	iM03987:c.*1862G>T	downsteam		No	-
qRS-2.1	iM03992	BGM002	41267091	G	T	iM03992:c.-2192C>A	upstream		No	-
qRS-2.1	iM03993	BGM002	41346028	T	C	iM03993:c.342T>C	synonymous_coding		No	No	Domains<318-PTHR18966(529)-846><853-PTHR18966(278)-1130>|similarity54.7%|coverage80.4%|matches1199aa|NP_001191485.1 NR2 [Aplysia californica]
qRS-2.1	iM03993	BGM002	41346104	C	T	iM03993:c.418C>T	non_synonymous_coding	iM03993:p.Arg140Cys	No	Yes	Domains<318-PTHR18966(529)-846><853-PTHR18966(278)-1130>|similarity54.7%|coverage80.4%|matches1199aa|NP_001191485.1 NR2 [Aplysia californica]
qRS-2.1	iM03993	BGM002	41397194	T	C	iM03993:c.*650T>C	downsteam		No	-	Domains<318-PTHR18966(529)-846><853-PTHR18966(278)-1130>|similarity54.7%|coverage80.4%|matches1199aa|NP_001191485.1 NR2 [Aplysia californica]
qRS-2.1	iM03993	BGM002	41397208	C	T	iM03993:c.*664C>T	downsteam		No	-	Domains<318-PTHR18966(529)-846><853-PTHR18966(278)-1130>|similarity54.7%|coverage80.4%|matches1199aa|NP_001191485.1 NR2 [Aplysia californica]
qRS-2.1	iM03993	BGM002	41397214	T	A	iM03993:c.*670T>A	downsteam		No	-	Domains<318-PTHR18966(529)-846><853-PTHR18966(278)-1130>|similarity54.7%|coverage80.4%|matches1199aa|NP_001191485.1 NR2 [Aplysia californica]
qRS-2.1	iM03993	BGM002	41397277	G	T	iM03993:c.*733G>T	downsteam		No	-	Domains<318-PTHR18966(529)-846><853-PTHR18966(278)-1130>|similarity54.7%|coverage80.4%|matches1199aa|NP_001191485.1 NR2 [Aplysia californica]
qRS-2.1	iM03995	BGM002	41414736	T	C	iM03995:c.5146+516A>G	intron		No	-	Domains<226-PTHR19871(909)-1134><1150-SSF50998(335)-1484><1805-G3DSA:2.130.10.10(309)-2113>|similarity34.9%|coverage55.8%|matches1199aa|XP_025105873.1 NACHT domain- and WD repeat-containing protein 1-like isoform X1 [Pomacea canaliculata]
qRS-2.1	iM03995	BGM002	41414750	T	A	iM03995:c.5146+502A>T	intron		No	-	Domains<226-PTHR19871(909)-1134><1150-SSF50998(335)-1484><1805-G3DSA:2.130.10.10(309)-2113>|similarity34.9%|coverage55.8%|matches1199aa|XP_025105873.1 NACHT domain- and WD repeat-containing protein 1-like isoform X1 [Pomacea canaliculata]
qRS-2.1	iM03995	BGM002	41416957	T	A	iM03995:c.4949A>T	non_synonymous_coding	iM03995:p.Tyr1650Phe	No	Yes	Domains<226-PTHR19871(909)-1134><1150-SSF50998(335)-1484><1805-G3DSA:2.130.10.10(309)-2113>|similarity34.9%|coverage55.8%|matches1199aa|XP_025105873.1 NACHT domain- and WD repeat-containing protein 1-like isoform X1 [Pomacea canaliculata]
qRS-2.1	iM03995	BGM002	41444962	T	G	iM03995:c.233-129A>C	intron		No	-	Domains<226-PTHR19871(909)-1134><1150-SSF50998(335)-1484><1805-G3DSA:2.130.10.10(309)-2113>|similarity34.9%|coverage55.8%|matches1199aa|XP_025105873.1 NACHT domain- and WD repeat-containing protein 1-like isoform X1 [Pomacea canaliculata]
qRS-2.1	iM04001	BGM002	41586145	C	T	iM04001:c.-946G>A	upstream		No	-	Domains<17-PTHR28657(401)-417>|similarity99.6%|coverage100%|matches449aa|XP_013068354.1 PREDICTED: myoglobin-like isoform X2 [Biomphalaria glabrata]
qRS-2.1	iM04001	BGM002	41586177	A	G	iM04001:c.-978T>C	upstream		No	-	Domains<17-PTHR28657(401)-417>|similarity99.6%|coverage100%|matches449aa|XP_013068354.1 PREDICTED: myoglobin-like isoform X2 [Biomphalaria glabrata]
qRS-2.1	iM04001	BGM002	41586259	G	A	iM04001:c.-1060C>T	upstream		No	-	Domains<17-PTHR28657(401)-417>|similarity99.6%|coverage100%|matches449aa|XP_013068354.1 PREDICTED: myoglobin-like isoform X2 [Biomphalaria glabrata]
qRS-2.1	iM04002	BGM002	41604249	T	C	iM04002:c.19-1018T>C; iM04003:c.-4487T>C	upstream		No	-	No_Predicted_Domain|similarity97.5%|coverage82.5%|matches80aa|XP_013068358.1 PREDICTED: LOW QUALITY PROTEIN: serine/arginine repetitive matrix protein 1-like [Biomphalaria glabrata]
qRS-2.1	iM04002	BGM002	41604251	T	G	iM04002:c.19-1016T>G; iM04003:c.-4485T>G	upstream		No	-	No_Predicted_Domain|similarity97.5%|coverage82.5%|matches80aa|XP_013068358.1 PREDICTED: LOW QUALITY PROTEIN: serine/arginine repetitive matrix protein 1-like [Biomphalaria glabrata]
qRS-2.1	iM04002	BGM002	41604264	A	C	iM04002:c.19-1003A>C; iM04003:c.-4472A>C	upstream		No	-	No_Predicted_Domain|similarity97.5%|coverage82.5%|matches80aa|XP_013068358.1 PREDICTED: LOW QUALITY PROTEIN: serine/arginine repetitive matrix protein 1-like [Biomphalaria glabrata]
qRS-2.1	iM04002	BGM002	41604432	T	C	iM04002:c.19-835T>C; iM04003:c.-4304T>C	upstream		No	-	No_Predicted_Domain|similarity97.5%|coverage82.5%|matches80aa|XP_013068358.1 PREDICTED: LOW QUALITY PROTEIN: serine/arginine repetitive matrix protein 1-like [Biomphalaria glabrata]
qRS-2.1	iM04010	BGM002	41665295	T	A	iM04010:c.-92A>T	upstream		No	-	Domains<24-PTHR25462(185)-208>|similarity91.5%|coverage100%|matches235aa|XP_013061565.1 PREDICTED: brain tumor protein-like [Biomphalaria glabrata]
qRS-2.1	iM04010	BGM002	41665305	C	T	iM04010:c.-102G>A	upstream		No	-	Domains<24-PTHR25462(185)-208>|similarity91.5%|coverage100%|matches235aa|XP_013061565.1 PREDICTED: brain tumor protein-like [Biomphalaria glabrata]
qRS-2.1	iM04010	BGM002	41665329	A	G	iM04010:c.-126T>C	upstream		No	-	Domains<24-PTHR25462(185)-208>|similarity91.5%|coverage100%|matches235aa|XP_013061565.1 PREDICTED: brain tumor protein-like [Biomphalaria glabrata]
qRS-2.1	iM04010	BGM002	41665344	A	C	iM04010:c.-141T>G	upstream		No	-	Domains<24-PTHR25462(185)-208>|similarity91.5%|coverage100%|matches235aa|XP_013061565.1 PREDICTED: brain tumor protein-like [Biomphalaria glabrata]
qRS-2.1	iM04010	BGM002	41665346	T	A	iM04010:c.-143A>T	upstream		No	-	Domains<24-PTHR25462(185)-208>|similarity91.5%|coverage100%|matches235aa|XP_013061565.1 PREDICTED: brain tumor protein-like [Biomphalaria glabrata]
qRS-2.1	iM04018	BGM002	41824799	G	T	iM04018:c.-3355C>A	upstream		No	-	Domains<10-PTHR16222(355)-364>|similarity100%|coverage100%|matches367aa|XP_013068371.1 PREDICTED: protein ADP-ribosylarginine hydrolase-like [Biomphalaria glabrata]
qRS-2.1	iM04018	BGM002	41825889	T	C	iM04018:c.-4445A>G	upstream		No	-	Domains<10-PTHR16222(355)-364>|similarity100%|coverage100%|matches367aa|XP_013068371.1 PREDICTED: protein ADP-ribosylarginine hydrolase-like [Biomphalaria glabrata]
qRS-2.1	iM04021	BGM002	41903672	A	C	iM04021:c.797-380A>C	intron		No	-	Domains<34-G3DSA:1.20.1250.20(484)-517><541-G3DSA:3.80.10.10(300)-840><852-G3DSA:3.80.10.10(304)-1155>|similarity96.7%|coverage42.8%|matches517aa|XP_013068326.1 PREDICTED: solute carrier family 15 member 4-like [Biomphalaria glabrata]
qRS-2.1	iM04021	BGM002	41903677	C	G	iM04021:c.797-375C>G	intron		No	-	Domains<34-G3DSA:1.20.1250.20(484)-517><541-G3DSA:3.80.10.10(300)-840><852-G3DSA:3.80.10.10(304)-1155>|similarity96.7%|coverage42.8%|matches517aa|XP_013068326.1 PREDICTED: solute carrier family 15 member 4-like [Biomphalaria glabrata]
qRS-2.1	iM04021	BGM002	41903679	A	C	iM04021:c.797-373A>C	intron		No	-	Domains<34-G3DSA:1.20.1250.20(484)-517><541-G3DSA:3.80.10.10(300)-840><852-G3DSA:3.80.10.10(304)-1155>|similarity96.7%|coverage42.8%|matches517aa|XP_013068326.1 PREDICTED: solute carrier family 15 member 4-like [Biomphalaria glabrata]
qRS-2.1	iM04021	BGM002	41903684	G	A	iM04021:c.797-368G>A	intron		No	-	Domains<34-G3DSA:1.20.1250.20(484)-517><541-G3DSA:3.80.10.10(300)-840><852-G3DSA:3.80.10.10(304)-1155>|similarity96.7%|coverage42.8%|matches517aa|XP_013068326.1 PREDICTED: solute carrier family 15 member 4-like [Biomphalaria glabrata]
qRS-2.1	iM04021	BGM002	41903744	A	T	iM04021:c.797-308A>T	intron		No	-	Domains<34-G3DSA:1.20.1250.20(484)-517><541-G3DSA:3.80.10.10(300)-840><852-G3DSA:3.80.10.10(304)-1155>|similarity96.7%|coverage42.8%|matches517aa|XP_013068326.1 PREDICTED: solute carrier family 15 member 4-like [Biomphalaria glabrata]
qRS-2.1	iM04021	BGM002	41909727	T	C	iM04021:c.1516+1590T>C	intron		No	-	Domains<34-G3DSA:1.20.1250.20(484)-517><541-G3DSA:3.80.10.10(300)-840><852-G3DSA:3.80.10.10(304)-1155>|similarity96.7%|coverage42.8%|matches517aa|XP_013068326.1 PREDICTED: solute carrier family 15 member 4-like [Biomphalaria glabrata]
qRS-2.1	iM04021	BGM002	41909790	C	T	iM04021:c.1516+1653C>T	intron		No	-	Domains<34-G3DSA:1.20.1250.20(484)-517><541-G3DSA:3.80.10.10(300)-840><852-G3DSA:3.80.10.10(304)-1155>|similarity96.7%|coverage42.8%|matches517aa|XP_013068326.1 PREDICTED: solute carrier family 15 member 4-like [Biomphalaria glabrata]
qRS-2.1	iM04021	BGM002	41909921	T	A	iM04021:c.1516+1784T>A	intron		No	-	Domains<34-G3DSA:1.20.1250.20(484)-517><541-G3DSA:3.80.10.10(300)-840><852-G3DSA:3.80.10.10(304)-1155>|similarity96.7%|coverage42.8%|matches517aa|XP_013068326.1 PREDICTED: solute carrier family 15 member 4-like [Biomphalaria glabrata]
qRS-2.1	iM04021	BGM002	41910014	C	T	iM04021:c.1516+1877C>T	intron		No	-	Domains<34-G3DSA:1.20.1250.20(484)-517><541-G3DSA:3.80.10.10(300)-840><852-G3DSA:3.80.10.10(304)-1155>|similarity96.7%|coverage42.8%|matches517aa|XP_013068326.1 PREDICTED: solute carrier family 15 member 4-like [Biomphalaria glabrata]
qRS-2.1	iM04021	BGM002	41910027	A	T	iM04021:c.1516+1890A>T	intron		No	-	Domains<34-G3DSA:1.20.1250.20(484)-517><541-G3DSA:3.80.10.10(300)-840><852-G3DSA:3.80.10.10(304)-1155>|similarity96.7%|coverage42.8%|matches517aa|XP_013068326.1 PREDICTED: solute carrier family 15 member 4-like [Biomphalaria glabrata]
qRS-2.1	iM04021	BGM002	41910032	T	C	iM04021:c.1516+1895T>C	intron		No	-	Domains<34-G3DSA:1.20.1250.20(484)-517><541-G3DSA:3.80.10.10(300)-840><852-G3DSA:3.80.10.10(304)-1155>|similarity96.7%|coverage42.8%|matches517aa|XP_013068326.1 PREDICTED: solute carrier family 15 member 4-like [Biomphalaria glabrata]
qRS-2.1	iM04025	BGM002	42028800	A	T	iM04025:c.*1215T>A	downsteam		No	-	Domains<36-PTHR45999(549)-584>|similarity80.9%|coverage90.6%|matches529aa|XP_035825194.1 BAI1-associated protein 3 [Aplysia californica]
qRS-2.1	iM04025	BGM002	42028878	A	T	iM04025:c.*1137T>A	downsteam		No	-	Domains<36-PTHR45999(549)-584>|similarity80.9%|coverage90.6%|matches529aa|XP_035825194.1 BAI1-associated protein 3 [Aplysia californica]
qRS-2.1	iM04025	BGM002	42083111	A	T	iM04025:c.-3373T>A; iM04027:c.*1488T>A	upstream		No	-	Domains<36-PTHR45999(549)-584>|similarity80.9%|coverage90.6%|matches529aa|XP_035825194.1 BAI1-associated protein 3 [Aplysia californica]
qRS-2.1	iM04025	BGM002	42083128	C	A	iM04025:c.-3390G>T; iM04027:c.*1471G>T	upstream		No	-	Domains<36-PTHR45999(549)-584>|similarity80.9%|coverage90.6%|matches529aa|XP_035825194.1 BAI1-associated protein 3 [Aplysia californica]
qRS-2.1	iM04025	BGM002	42083138	C	A	iM04025:c.-3400G>T; iM04027:c.*1461G>T	upstream		No	-	Domains<36-PTHR45999(549)-584>|similarity80.9%|coverage90.6%|matches529aa|XP_035825194.1 BAI1-associated protein 3 [Aplysia californica]
qRS-2.1	iM04027	BGM002	42085628	G	C	iM04027:c.329+145C>G	intron		No	-	Domains<21-PTHR45999(105)-125>|similarity77.1%|coverage80%|matches105aa|XP_035825194.1 BAI1-associated protein 3 [Aplysia californica]
qRS-2.1	iM04027	BGM002	42085632	A	G	iM04027:c.329+141T>C	intron		No	-	Domains<21-PTHR45999(105)-125>|similarity77.1%|coverage80%|matches105aa|XP_035825194.1 BAI1-associated protein 3 [Aplysia californica]
qRS-2.1	iM04027	BGM002	42085651	G	A	iM04027:c.329+122C>T	intron		No	-	Domains<21-PTHR45999(105)-125>|similarity77.1%|coverage80%|matches105aa|XP_035825194.1 BAI1-associated protein 3 [Aplysia californica]
qRS-2.1	iM04027	BGM002	42085684	A	C	iM04027:c.329+89T>G	intron		No	-	Domains<21-PTHR45999(105)-125>|similarity77.1%|coverage80%|matches105aa|XP_035825194.1 BAI1-associated protein 3 [Aplysia californica]
qRS-2.1	iM04027	BGM002	42085702	A	C	iM04027:c.329+71T>G	intron		No	-	Domains<21-PTHR45999(105)-125>|similarity77.1%|coverage80%|matches105aa|XP_035825194.1 BAI1-associated protein 3 [Aplysia californica]
qRS-2.1	iM04027	BGM002	42085729	A	C	iM04027:c.329+44T>G	intron		No	-	Domains<21-PTHR45999(105)-125>|similarity77.1%|coverage80%|matches105aa|XP_035825194.1 BAI1-associated protein 3 [Aplysia californica]
qRS-2.1	iM04027	BGM002	42085741	A	G	iM04027:c.329+32T>C	intron		No	-	Domains<21-PTHR45999(105)-125>|similarity77.1%|coverage80%|matches105aa|XP_035825194.1 BAI1-associated protein 3 [Aplysia californica]
qRS-2.1	iM04027	BGM002	42085751	G	A	iM04027:c.329+22C>T	intron		No	-	Domains<21-PTHR45999(105)-125>|similarity77.1%|coverage80%|matches105aa|XP_035825194.1 BAI1-associated protein 3 [Aplysia californica]
qRS-2.1	iM04030	BGM002	42245586	T	C	iM04030:c.-3795A>G	upstream		No	-
qRS-2.1	iM04031	BGM002	42254677	C	A	iM04031:c.1813+2280G>T	intron		No	-	Domains<139-PTHR47883(215)-353><354-PTHR47883(238)-591>|No_BLAST_hit
qRS-2.1	iM04031	BGM002	42254717	T	A	iM04031:c.1813+2240A>T	intron		No	-	Domains<139-PTHR47883(215)-353><354-PTHR47883(238)-591>|No_BLAST_hit
qRS-2.1	iM04031	BGM002	42254726	T	A	iM04031:c.1813+2231A>T	intron		No	-	Domains<139-PTHR47883(215)-353><354-PTHR47883(238)-591>|No_BLAST_hit
qRS-2.1	iM04031	BGM002	42254744	T	C	iM04031:c.1813+2213A>G	intron		No	-	Domains<139-PTHR47883(215)-353><354-PTHR47883(238)-591>|No_BLAST_hit
qRS-2.1	iM04031	BGM002	42254767	T	G	iM04031:c.1813+2190A>C	intron		No	-	Domains<139-PTHR47883(215)-353><354-PTHR47883(238)-591>|No_BLAST_hit
qRS-2.1	iM04031	BGM002	42254770	C	G	iM04031:c.1813+2187G>C	intron		No	-	Domains<139-PTHR47883(215)-353><354-PTHR47883(238)-591>|No_BLAST_hit
qRS-2.1	iM04031	BGM002	42254776	C	T	iM04031:c.1813+2181G>A	intron		No	-	Domains<139-PTHR47883(215)-353><354-PTHR47883(238)-591>|No_BLAST_hit
qRS-2.1	iM04031	BGM002	42254810	T	G	iM04031:c.1813+2147A>C	intron		No	-	Domains<139-PTHR47883(215)-353><354-PTHR47883(238)-591>|No_BLAST_hit
qRS-2.1	iM04032	BGM002	42269267	T	C	iM04032:c.-635A>G	upstream		No	-
qRS-2.1	iM04032	BGM002	42269283	T	C	iM04032:c.-651A>G	upstream		No	-
qRS-2.1	iM04032	BGM002	42269292	C	T	iM04032:c.-660G>A	upstream		No	-
qRS-2.1	iM04032	BGM002	42269294	G	T	iM04032:c.-662C>A	upstream		No	-
qRS-2.1	iM04032	BGM002	42269321	C	T	iM04032:c.-689G>A	upstream		No	-
qRS-2.1	iM04032	BGM002	42269330	C	T	iM04032:c.-698G>A	upstream		No	-
qRS-2.1	iM04032	BGM002	42269344	T	C	iM04032:c.-712A>G	upstream		No	-
qRS-2.1	iM04040	BGM002	42516379	A	G	iM04040:c.-308A>G	upstream		No	-	Domains<35-PTHR24329(505)-539>|similarity53.1%|coverage71.2%|matches420aa|AGC24174.1 Drgx [Lymnaea stagnalis]
qRS-2.1	iM04040	BGM002	42516413	G	A	iM04040:c.-274G>A	upstream		No	-	Domains<35-PTHR24329(505)-539>|similarity53.1%|coverage71.2%|matches420aa|AGC24174.1 Drgx [Lymnaea stagnalis]
qRS-2.1	iM04040	BGM002	42516461	G	T	iM04040:c.-226G>T	upstream		No	-	Domains<35-PTHR24329(505)-539>|similarity53.1%|coverage71.2%|matches420aa|AGC24174.1 Drgx [Lymnaea stagnalis]
qRS-2.1	iM04040	BGM002	42530031	C	T	iM04040:c.177+4705C>T	intron		No	-	Domains<35-PTHR24329(505)-539>|similarity53.1%|coverage71.2%|matches420aa|AGC24174.1 Drgx [Lymnaea stagnalis]
qRS-2.1	iM04040	BGM002	42536279	A	G	iM04040:c.279+342A>G	intron		No	-	Domains<35-PTHR24329(505)-539>|similarity53.1%|coverage71.2%|matches420aa|AGC24174.1 Drgx [Lymnaea stagnalis]
qRS-2.1	iM04040	BGM002	42538705	A	G	iM04040:c.279+2768A>G	intron		No	-	Domains<35-PTHR24329(505)-539>|similarity53.1%|coverage71.2%|matches420aa|AGC24174.1 Drgx [Lymnaea stagnalis]
qRS-2.1	iM04040	BGM002	42538749	C	A	iM04040:c.279+2812C>A	intron		No	-	Domains<35-PTHR24329(505)-539>|similarity53.1%|coverage71.2%|matches420aa|AGC24174.1 Drgx [Lymnaea stagnalis]
qRS-2.1	iM04040	BGM002	42538757	C	A	iM04040:c.279+2820C>A	intron		No	-	Domains<35-PTHR24329(505)-539>|similarity53.1%|coverage71.2%|matches420aa|AGC24174.1 Drgx [Lymnaea stagnalis]
qRS-2.1	iM04040	BGM002	42538782	C	T	iM04040:c.279+2845C>T	intron		No	-	Domains<35-PTHR24329(505)-539>|similarity53.1%|coverage71.2%|matches420aa|AGC24174.1 Drgx [Lymnaea stagnalis]
qRS-2.1	iM04040	BGM002	42538786	G	A	iM04040:c.279+2849G>A	intron		No	-	Domains<35-PTHR24329(505)-539>|similarity53.1%|coverage71.2%|matches420aa|AGC24174.1 Drgx [Lymnaea stagnalis]
qRS-2.1	iM04040	BGM002	42538803	C	A	iM04040:c.279+2866C>A	intron		No	-	Domains<35-PTHR24329(505)-539>|similarity53.1%|coverage71.2%|matches420aa|AGC24174.1 Drgx [Lymnaea stagnalis]
qRS-2.1	iM04040	BGM002	42554477	C	T	iM04040:c.1445-3562C>T	intron		No	-	Domains<35-PTHR24329(505)-539>|similarity53.1%|coverage71.2%|matches420aa|AGC24174.1 Drgx [Lymnaea stagnalis]
qRS-2.1	iM04040	BGM002	42558339	G	A	iM04040:c.*77G>A	downsteam		No	-	Domains<35-PTHR24329(505)-539>|similarity53.1%|coverage71.2%|matches420aa|AGC24174.1 Drgx [Lymnaea stagnalis]
qRS-2.1	iM04040	BGM002	42558363	T	A	iM04040:c.*101T>A	downsteam		No	-	Domains<35-PTHR24329(505)-539>|similarity53.1%|coverage71.2%|matches420aa|AGC24174.1 Drgx [Lymnaea stagnalis]
qRS-2.1	iM04040	BGM002	42558500	G	A	iM04040:c.*238G>A	downsteam		No	-	Domains<35-PTHR24329(505)-539>|similarity53.1%|coverage71.2%|matches420aa|AGC24174.1 Drgx [Lymnaea stagnalis]
qRS-2.1	iM04040	BGM002	42558522	T	A	iM04040:c.*260T>A	downsteam		No	-	Domains<35-PTHR24329(505)-539>|similarity53.1%|coverage71.2%|matches420aa|AGC24174.1 Drgx [Lymnaea stagnalis]
qRS-2.1	iM04041	BGM002	42585018	T	C	iM04041:c.*1370A>G	downsteam		No	-	Domains<59-PTHR34403(225)-283><288-PTHR34403(232)-519>|No_BLAST_hit
qRS-2.1	iM04041	BGM002	42585176	G	A	iM04041:c.*1212C>T	downsteam		No	-	Domains<59-PTHR34403(225)-283><288-PTHR34403(232)-519>|No_BLAST_hit
qRS-2.1	iM04042	BGM002	42615846	C	G	iM04042:c.-1596G>C; iM04043:c.487C>G	non_synonymous_coding	iM04043:p.Arg163Gly	No	Yes
qRS-2.1	iM04042	BGM002	42615855	G	A	iM04042:c.-1605C>T; iM04043:c.496G>A	non_synonymous_coding	iM04043:p.Glu166Lys	No	Yes
qRS-2.1	iM04042	BGM002	42615921	C	G	iM04042:c.-1671G>C; iM04043:c.562C>G	non_synonymous_coding	iM04043:p.Arg188Gly	No	Yes
qRS-2.1	iM04042	BGM002	42615937	T	G	iM04042:c.-1687A>C; iM04043:c.578T>G	non_synonymous_coding	iM04043:p.Leu193Trp	No	Yes
qRS-2.1	iM04042	BGM002	42616011	G	T	iM04042:c.-1761C>A; iM04043:c.652G>T	non_synonymous_coding	iM04043:p.Asp218Tyr	No	Yes
qRS-2.1	iM04044	BGM002	42645478	T	G	iM04044:c.-4259T>G	upstream		No	-	Domains<452-PTHR24559(72)-523><734-SSF56672(432)-1165>|similarity97.532%|coverage0.529%|matches1904nt|Biomphalaria glabrata BAC clone BG_BBa-11B23 from chromosome unknown, complete sequence
qRS-2.1	iM04044	BGM002	42645501	A	T	iM04044:c.-4236A>T	upstream		No	-	Domains<452-PTHR24559(72)-523><734-SSF56672(432)-1165>|similarity97.532%|coverage0.529%|matches1904nt|Biomphalaria glabrata BAC clone BG_BBa-11B23 from chromosome unknown, complete sequence
qRS-2.1	iM04044	BGM002	42645712	T	A	iM04044:c.-4025T>A	upstream		No	-	Domains<452-PTHR24559(72)-523><734-SSF56672(432)-1165>|similarity97.532%|coverage0.529%|matches1904nt|Biomphalaria glabrata BAC clone BG_BBa-11B23 from chromosome unknown, complete sequence
qRS-2.1	iM04044	BGM002	42645744	T	C	iM04044:c.-3993T>C	upstream		No	-	Domains<452-PTHR24559(72)-523><734-SSF56672(432)-1165>|similarity97.532%|coverage0.529%|matches1904nt|Biomphalaria glabrata BAC clone BG_BBa-11B23 from chromosome unknown, complete sequence
qRS-2.1	iM04044	BGM002	42645747	A	G	iM04044:c.-3990A>G	upstream		No	-	Domains<452-PTHR24559(72)-523><734-SSF56672(432)-1165>|similarity97.532%|coverage0.529%|matches1904nt|Biomphalaria glabrata BAC clone BG_BBa-11B23 from chromosome unknown, complete sequence
qRS-2.1	iM04044	BGM002	42645760	A	C	iM04044:c.-3977A>C	upstream		No	-	Domains<452-PTHR24559(72)-523><734-SSF56672(432)-1165>|similarity97.532%|coverage0.529%|matches1904nt|Biomphalaria glabrata BAC clone BG_BBa-11B23 from chromosome unknown, complete sequence
qRS-2.1	iM04044	BGM002	42645787	A	T	iM04044:c.-3950A>T	upstream		No	-	Domains<452-PTHR24559(72)-523><734-SSF56672(432)-1165>|similarity97.532%|coverage0.529%|matches1904nt|Biomphalaria glabrata BAC clone BG_BBa-11B23 from chromosome unknown, complete sequence
qRS-2.1	iM04044	BGM002	42645808	G	A	iM04044:c.-3929G>A	upstream		No	-	Domains<452-PTHR24559(72)-523><734-SSF56672(432)-1165>|similarity97.532%|coverage0.529%|matches1904nt|Biomphalaria glabrata BAC clone BG_BBa-11B23 from chromosome unknown, complete sequence
qRS-2.1	iM04044	BGM002	42645832	T	G	iM04044:c.-3905T>G	upstream		No	-	Domains<452-PTHR24559(72)-523><734-SSF56672(432)-1165>|similarity97.532%|coverage0.529%|matches1904nt|Biomphalaria glabrata BAC clone BG_BBa-11B23 from chromosome unknown, complete sequence
qRS-2.1	iM04044	BGM002	42646267	A	G	iM04044:c.-3470A>G	upstream		No	-	Domains<452-PTHR24559(72)-523><734-SSF56672(432)-1165>|similarity97.532%|coverage0.529%|matches1904nt|Biomphalaria glabrata BAC clone BG_BBa-11B23 from chromosome unknown, complete sequence
qRS-2.1	iM04044	BGM002	42646283	A	G	iM04044:c.-3454A>G	upstream		No	-	Domains<452-PTHR24559(72)-523><734-SSF56672(432)-1165>|similarity97.532%|coverage0.529%|matches1904nt|Biomphalaria glabrata BAC clone BG_BBa-11B23 from chromosome unknown, complete sequence
qRS-2.1	iM04044	BGM002	42646300	C	A	iM04044:c.-3437C>A	upstream		No	-	Domains<452-PTHR24559(72)-523><734-SSF56672(432)-1165>|similarity97.532%|coverage0.529%|matches1904nt|Biomphalaria glabrata BAC clone BG_BBa-11B23 from chromosome unknown, complete sequence
qRS-2.1	iM04044	BGM002	42646339	C	T	iM04044:c.-3398C>T	upstream		No	-	Domains<452-PTHR24559(72)-523><734-SSF56672(432)-1165>|similarity97.532%|coverage0.529%|matches1904nt|Biomphalaria glabrata BAC clone BG_BBa-11B23 from chromosome unknown, complete sequence
qRS-2.1	iM04044	BGM002	42646352	G	A	iM04044:c.-3385G>A	upstream		No	-	Domains<452-PTHR24559(72)-523><734-SSF56672(432)-1165>|similarity97.532%|coverage0.529%|matches1904nt|Biomphalaria glabrata BAC clone BG_BBa-11B23 from chromosome unknown, complete sequence
qRS-2.1	iM04044	BGM002	42646420	C	T	iM04044:c.-3317C>T	upstream		No	-	Domains<452-PTHR24559(72)-523><734-SSF56672(432)-1165>|similarity97.532%|coverage0.529%|matches1904nt|Biomphalaria glabrata BAC clone BG_BBa-11B23 from chromosome unknown, complete sequence
qRS-2.1	iM04045	BGM002	42668698	A	T	iM04045:c.*1610T>A	downsteam		No	-	Domains<15-PTHR46282(241)-255>|similarity99.6%|coverage100%|matches258aa|XP_013068400.1 PREDICTED: leucine-rich repeat-containing protein C10orf11 homolog isoform X1 [Biomphalaria glabrata]
qRS-2.1	iM04046	BGM002	42705935	A	G	iM04046:c.1694+72A>G; iM04047:c.-1619A>G	upstream		No	-	Domains<13-PTHR22597(615)-627>|similarity99.5%|coverage100%|matches637aa|XP_013068397.1 PREDICTED: polycomb protein suz12-like isoform X2 [Biomphalaria glabrata]
qRS-2.1	iM04046	BGM002	42705939	C	T	iM04046:c.1694+76C>T; iM04047:c.-1615C>T	upstream		No	-	Domains<13-PTHR22597(615)-627>|similarity99.5%|coverage100%|matches637aa|XP_013068397.1 PREDICTED: polycomb protein suz12-like isoform X2 [Biomphalaria glabrata]
qRS-2.1	iM04046	BGM002	42706019	A	G	iM04046:c.1694+156A>G; iM04047:c.-1535A>G	upstream		No	-	Domains<13-PTHR22597(615)-627>|similarity99.5%|coverage100%|matches637aa|XP_013068397.1 PREDICTED: polycomb protein suz12-like isoform X2 [Biomphalaria glabrata]
qRS-2.1	iM04051	BGM002	42740044	A	C	iM04051:c.363+268A>C	intron		No	-	Domains<23-PTHR24214(158)-180><252-PTHR24214(125)-376>|similarity76.3%|coverage93.9%|matches358aa|XP_013068388.1 PREDICTED: PDZ and LIM domain protein 3-like [Biomphalaria glabrata]
qRS-2.1	iM04051	BGM002	42740061	A	G	iM04051:c.363+285A>G	intron		No	-	Domains<23-PTHR24214(158)-180><252-PTHR24214(125)-376>|similarity76.3%|coverage93.9%|matches358aa|XP_013068388.1 PREDICTED: PDZ and LIM domain protein 3-like [Biomphalaria glabrata]
qRS-2.1	iM04051	BGM002	42740208	A	T	iM04051:c.363+432A>T	intron		No	-	Domains<23-PTHR24214(158)-180><252-PTHR24214(125)-376>|similarity76.3%|coverage93.9%|matches358aa|XP_013068388.1 PREDICTED: PDZ and LIM domain protein 3-like [Biomphalaria glabrata]
qRS-2.1	iM04055	BGM002	42780673	C	T	iM04055:c.112-1226C>T	intron		No	-	Domains<9-PTHR24214(607)-615>|similarity97.7%|coverage100%|matches615aa|XP_013068392.1 PREDICTED: PDZ and LIM domain protein Zasp-like isoform X1 [Biomphalaria glabrata]
qRS-2.1	iM04055	BGM002	42780920	G	T	iM04055:c.112-979G>T	intron		No	-	Domains<9-PTHR24214(607)-615>|similarity97.7%|coverage100%|matches615aa|XP_013068392.1 PREDICTED: PDZ and LIM domain protein Zasp-like isoform X1 [Biomphalaria glabrata]
qRS-2.1	iM04055	BGM002	42780931	G	T	iM04055:c.112-968G>T	intron		No	-	Domains<9-PTHR24214(607)-615>|similarity97.7%|coverage100%|matches615aa|XP_013068392.1 PREDICTED: PDZ and LIM domain protein Zasp-like isoform X1 [Biomphalaria glabrata]
qRS-2.1	iM04055	BGM002	42788623	T	A	iM04055:c.264-3120T>A	intron		No	-	Domains<9-PTHR24214(607)-615>|similarity97.7%|coverage100%|matches615aa|XP_013068392.1 PREDICTED: PDZ and LIM domain protein Zasp-like isoform X1 [Biomphalaria glabrata]
qRS-2.1	iM04055	BGM002	42788747	C	A	iM04055:c.264-2996C>A	intron		No	-	Domains<9-PTHR24214(607)-615>|similarity97.7%|coverage100%|matches615aa|XP_013068392.1 PREDICTED: PDZ and LIM domain protein Zasp-like isoform X1 [Biomphalaria glabrata]
qRS-2.1	iM04057	BGM002	42838481	A	C	iM04057:c.-2478A>C	upstream		No	-	Domains<15-PTHR43206(466)-480>|similarity85.6%|coverage99.4%|matches479aa|XP_013068390.1 PREDICTED: 4-aminobutyrate aminotransferase, mitochondrial-like isoform X1 [Biomphalaria glabrata]
qRS-2.1	iM04058	BGM002	42882371	C	A	iM04058:c.1404-6673C>A	intron		No	-	Domains<55-PTHR23302(600)-654>|similarity96.1%|coverage50.3%|matches337aa|XP_013068389.1 PREDICTED: transmembrane channel-like protein 7 [Biomphalaria glabrata]
qRS-2.1	iM04058	BGM002	42882383	G	C	iM04058:c.1404-6661G>C	intron		No	-	Domains<55-PTHR23302(600)-654>|similarity96.1%|coverage50.3%|matches337aa|XP_013068389.1 PREDICTED: transmembrane channel-like protein 7 [Biomphalaria glabrata]
qRS-2.1	iM04058	BGM002	42882430	A	T	iM04058:c.1404-6614A>T	intron		No	-	Domains<55-PTHR23302(600)-654>|similarity96.1%|coverage50.3%|matches337aa|XP_013068389.1 PREDICTED: transmembrane channel-like protein 7 [Biomphalaria glabrata]
qRS-2.1	iM04058	BGM002	42899889	G	T	iM04058:c.1954-1176G>T	intron		No	-	Domains<55-PTHR23302(600)-654>|similarity96.1%|coverage50.3%|matches337aa|XP_013068389.1 PREDICTED: transmembrane channel-like protein 7 [Biomphalaria glabrata]
qRS-2.1	iM04058	BGM002	42899900	G	A	iM04058:c.1954-1165G>A	intron		No	-	Domains<55-PTHR23302(600)-654>|similarity96.1%|coverage50.3%|matches337aa|XP_013068389.1 PREDICTED: transmembrane channel-like protein 7 [Biomphalaria glabrata]
qRS-2.1	iM04058	BGM002	42899906	T	A	iM04058:c.1954-1159T>A	intron		No	-	Domains<55-PTHR23302(600)-654>|similarity96.1%|coverage50.3%|matches337aa|XP_013068389.1 PREDICTED: transmembrane channel-like protein 7 [Biomphalaria glabrata]
qRS-2.1	iM04058	BGM002	42900219	T	C	iM04058:c.1954-846T>C	intron		No	-	Domains<55-PTHR23302(600)-654>|similarity96.1%|coverage50.3%|matches337aa|XP_013068389.1 PREDICTED: transmembrane channel-like protein 7 [Biomphalaria glabrata]
qRS-2.1	iM04058	BGM002	42900222	T	C	iM04058:c.1954-843T>C	intron		No	-	Domains<55-PTHR23302(600)-654>|similarity96.1%|coverage50.3%|matches337aa|XP_013068389.1 PREDICTED: transmembrane channel-like protein 7 [Biomphalaria glabrata]
qRS-2.1	iM04058	BGM002	42900226	A	C	iM04058:c.1954-839A>C	intron		No	-	Domains<55-PTHR23302(600)-654>|similarity96.1%|coverage50.3%|matches337aa|XP_013068389.1 PREDICTED: transmembrane channel-like protein 7 [Biomphalaria glabrata]
qRS-2.1	iM04058	BGM002	42900264	A	T	iM04058:c.1954-801A>T	intron		No	-	Domains<55-PTHR23302(600)-654>|similarity96.1%|coverage50.3%|matches337aa|XP_013068389.1 PREDICTED: transmembrane channel-like protein 7 [Biomphalaria glabrata]
qRS-2.1	iM04060	BGM002	42937052	T	C	iM04060:c.-3216T>C	upstream		No	-	Domains<9-PTHR16134(150)-158><303-PTHR16134(403)-705>|similarity99.4%|coverage70.2%|matches495aa|XP_013074247.1 PREDICTED: F-box/LRR-repeat protein 18-like [Biomphalaria glabrata]
qRS-2.1	iM04060	BGM002	42937136	T	G	iM04060:c.-3132T>G	upstream		No	-	Domains<9-PTHR16134(150)-158><303-PTHR16134(403)-705>|similarity99.4%|coverage70.2%|matches495aa|XP_013074247.1 PREDICTED: F-box/LRR-repeat protein 18-like [Biomphalaria glabrata]
qRS-2.1	iM04061	BGM002	42948527	A	G	iM04061:c.218-1104A>G	intron		No	-
qRS-2.1	iM04061	BGM002	42948573	C	T	iM04061:c.218-1058C>T	intron		No	-
qRS-2.1	iM04061	BGM002	42948716	G	T	iM04061:c.218-915G>T	intron		No	-
qRS-2.1	iM04061	BGM002	42948758	T	C	iM04061:c.218-873T>C	intron		No	-
qRS-2.1	iM04063	BGM002	42997294	A	G	iM04063:c.2288+140T>C	intron		No	-	Domains<1-SignalP-noTM(18)-18><36-G3DSA:2.60.120.260(135)-170><710-cd00190(258)-967>|similarity99.6%|coverage25.7%|matches251aa|XP_013075664.1 PREDICTED: tryptase-like [Biomphalaria glabrata]
qRS-2.1	iM04063	BGM002	43010919	G	A	iM04063:c.724-497C>T	intron		No	-	Domains<1-SignalP-noTM(18)-18><36-G3DSA:2.60.120.260(135)-170><710-cd00190(258)-967>|similarity99.6%|coverage25.7%|matches251aa|XP_013075664.1 PREDICTED: tryptase-like [Biomphalaria glabrata]
qRS-2.1	iM04064	BGM002	43046443	T	A	iM04064:c.8821+156A>T	intron		No	-	Domains<2-SSF57535(69)-70><101-PTHR24033(100)-200><201-SSF57535(62)-262><285-PTHR24033(778)-1062><1108-EGF-like(51)-1158><1213-EGF-like(75)-1287><1290-EGF-like(74)-1363><1425-LamG-like(176)-1600><1783-PTHR24033(241)-2023><2031-PF07699(45)-2075><2111-PTHR24033(142)-2252><2253-PTHR24033(102)-2354><2405-G3DSA:2.10.50.10(59)-2463><2464-SM01411(46)-2509><2512-PTHR24033(225)-2736><2893-SM01411(46)-2938…
qRS-2.1	iM04064	BGM002	43046447	G	A	iM04064:c.8821+152C>T	intron		No	-	Domains<2-SSF57535(69)-70><101-PTHR24033(100)-200><201-SSF57535(62)-262><285-PTHR24033(778)-1062><1108-EGF-like(51)-1158><1213-EGF-like(75)-1287><1290-EGF-like(74)-1363><1425-LamG-like(176)-1600><1783-PTHR24033(241)-2023><2031-PF07699(45)-2075><2111-PTHR24033(142)-2252><2253-PTHR24033(102)-2354><2405-G3DSA:2.10.50.10(59)-2463><2464-SM01411(46)-2509><2512-PTHR24033(225)-2736><2893-SM01411(46)-2938…
qRS-2.1	iM04064	BGM002	43046493	G	A	iM04064:c.8821+106C>T	intron		No	-	Domains<2-SSF57535(69)-70><101-PTHR24033(100)-200><201-SSF57535(62)-262><285-PTHR24033(778)-1062><1108-EGF-like(51)-1158><1213-EGF-like(75)-1287><1290-EGF-like(74)-1363><1425-LamG-like(176)-1600><1783-PTHR24033(241)-2023><2031-PF07699(45)-2075><2111-PTHR24033(142)-2252><2253-PTHR24033(102)-2354><2405-G3DSA:2.10.50.10(59)-2463><2464-SM01411(46)-2509><2512-PTHR24033(225)-2736><2893-SM01411(46)-2938…
qRS-2.1	iM04064	BGM002	43052959	G	A	iM04064:c.7428C>T	synonymous_coding		No	No	Domains<2-SSF57535(69)-70><101-PTHR24033(100)-200><201-SSF57535(62)-262><285-PTHR24033(778)-1062><1108-EGF-like(51)-1158><1213-EGF-like(75)-1287><1290-EGF-like(74)-1363><1425-LamG-like(176)-1600><1783-PTHR24033(241)-2023><2031-PF07699(45)-2075><2111-PTHR24033(142)-2252><2253-PTHR24033(102)-2354><2405-G3DSA:2.10.50.10(59)-2463><2464-SM01411(46)-2509><2512-PTHR24033(225)-2736><2893-SM01411(46)-2938…
qRS-2.1	iM04064	BGM002	43053144	G	A	iM04064:c.7367-124C>T	intron		No	-	Domains<2-SSF57535(69)-70><101-PTHR24033(100)-200><201-SSF57535(62)-262><285-PTHR24033(778)-1062><1108-EGF-like(51)-1158><1213-EGF-like(75)-1287><1290-EGF-like(74)-1363><1425-LamG-like(176)-1600><1783-PTHR24033(241)-2023><2031-PF07699(45)-2075><2111-PTHR24033(142)-2252><2253-PTHR24033(102)-2354><2405-G3DSA:2.10.50.10(59)-2463><2464-SM01411(46)-2509><2512-PTHR24033(225)-2736><2893-SM01411(46)-2938…
qRS-2.1	iM04064	BGM002	43074558	A	T	iM04064:c.4580T>A	non_synonymous_coding	iM04064:p.Phe1527Tyr	No	Yes	Domains<2-SSF57535(69)-70><101-PTHR24033(100)-200><201-SSF57535(62)-262><285-PTHR24033(778)-1062><1108-EGF-like(51)-1158><1213-EGF-like(75)-1287><1290-EGF-like(74)-1363><1425-LamG-like(176)-1600><1783-PTHR24033(241)-2023><2031-PF07699(45)-2075><2111-PTHR24033(142)-2252><2253-PTHR24033(102)-2354><2405-G3DSA:2.10.50.10(59)-2463><2464-SM01411(46)-2509><2512-PTHR24033(225)-2736><2893-SM01411(46)-2938…
qRS-2.1	iM04064	BGM002	43074566	G	A	iM04064:c.4572C>T	synonymous_coding		No	No	Domains<2-SSF57535(69)-70><101-PTHR24033(100)-200><201-SSF57535(62)-262><285-PTHR24033(778)-1062><1108-EGF-like(51)-1158><1213-EGF-like(75)-1287><1290-EGF-like(74)-1363><1425-LamG-like(176)-1600><1783-PTHR24033(241)-2023><2031-PF07699(45)-2075><2111-PTHR24033(142)-2252><2253-PTHR24033(102)-2354><2405-G3DSA:2.10.50.10(59)-2463><2464-SM01411(46)-2509><2512-PTHR24033(225)-2736><2893-SM01411(46)-2938…
qRS-2.1	iM04064	BGM002	43074572	G	A	iM04064:c.4566C>T	synonymous_coding		No	No	Domains<2-SSF57535(69)-70><101-PTHR24033(100)-200><201-SSF57535(62)-262><285-PTHR24033(778)-1062><1108-EGF-like(51)-1158><1213-EGF-like(75)-1287><1290-EGF-like(74)-1363><1425-LamG-like(176)-1600><1783-PTHR24033(241)-2023><2031-PF07699(45)-2075><2111-PTHR24033(142)-2252><2253-PTHR24033(102)-2354><2405-G3DSA:2.10.50.10(59)-2463><2464-SM01411(46)-2509><2512-PTHR24033(225)-2736><2893-SM01411(46)-2938…
qRS-2.1	iM04064	BGM002	43074596	A	C	iM04064:c.4542T>G	non_synonymous_coding	iM04064:p.His1514Gln	No	Yes	Domains<2-SSF57535(69)-70><101-PTHR24033(100)-200><201-SSF57535(62)-262><285-PTHR24033(778)-1062><1108-EGF-like(51)-1158><1213-EGF-like(75)-1287><1290-EGF-like(74)-1363><1425-LamG-like(176)-1600><1783-PTHR24033(241)-2023><2031-PF07699(45)-2075><2111-PTHR24033(142)-2252><2253-PTHR24033(102)-2354><2405-G3DSA:2.10.50.10(59)-2463><2464-SM01411(46)-2509><2512-PTHR24033(225)-2736><2893-SM01411(46)-2938…
qRS-2.1	iM04064	BGM002	43074600	T	G	iM04064:c.4538A>C	non_synonymous_coding	iM04064:p.Tyr1513Ser	No	Yes	Domains<2-SSF57535(69)-70><101-PTHR24033(100)-200><201-SSF57535(62)-262><285-PTHR24033(778)-1062><1108-EGF-like(51)-1158><1213-EGF-like(75)-1287><1290-EGF-like(74)-1363><1425-LamG-like(176)-1600><1783-PTHR24033(241)-2023><2031-PF07699(45)-2075><2111-PTHR24033(142)-2252><2253-PTHR24033(102)-2354><2405-G3DSA:2.10.50.10(59)-2463><2464-SM01411(46)-2509><2512-PTHR24033(225)-2736><2893-SM01411(46)-2938…
qRS-2.1	iM04064	BGM002	43074608	G	T	iM04064:c.4530C>A	synonymous_coding		No	No	Domains<2-SSF57535(69)-70><101-PTHR24033(100)-200><201-SSF57535(62)-262><285-PTHR24033(778)-1062><1108-EGF-like(51)-1158><1213-EGF-like(75)-1287><1290-EGF-like(74)-1363><1425-LamG-like(176)-1600><1783-PTHR24033(241)-2023><2031-PF07699(45)-2075><2111-PTHR24033(142)-2252><2253-PTHR24033(102)-2354><2405-G3DSA:2.10.50.10(59)-2463><2464-SM01411(46)-2509><2512-PTHR24033(225)-2736><2893-SM01411(46)-2938…
qRS-2.1	iM04064	BGM002	43074611	T	C	iM04064:c.4527A>G	synonymous_coding		No	No	Domains<2-SSF57535(69)-70><101-PTHR24033(100)-200><201-SSF57535(62)-262><285-PTHR24033(778)-1062><1108-EGF-like(51)-1158><1213-EGF-like(75)-1287><1290-EGF-like(74)-1363><1425-LamG-like(176)-1600><1783-PTHR24033(241)-2023><2031-PF07699(45)-2075><2111-PTHR24033(142)-2252><2253-PTHR24033(102)-2354><2405-G3DSA:2.10.50.10(59)-2463><2464-SM01411(46)-2509><2512-PTHR24033(225)-2736><2893-SM01411(46)-2938…
qRS-2.1	iM04064	BGM002	43074617	G	A	iM04064:c.4521C>T	synonymous_coding		No	No	Domains<2-SSF57535(69)-70><101-PTHR24033(100)-200><201-SSF57535(62)-262><285-PTHR24033(778)-1062><1108-EGF-like(51)-1158><1213-EGF-like(75)-1287><1290-EGF-like(74)-1363><1425-LamG-like(176)-1600><1783-PTHR24033(241)-2023><2031-PF07699(45)-2075><2111-PTHR24033(142)-2252><2253-PTHR24033(102)-2354><2405-G3DSA:2.10.50.10(59)-2463><2464-SM01411(46)-2509><2512-PTHR24033(225)-2736><2893-SM01411(46)-2938…
qRS-2.1	iM04064	BGM002	43074628	A	T	iM04064:c.4510T>A	non_synonymous_coding	iM04064:p.Phe1504Ile	No	Yes	Domains<2-SSF57535(69)-70><101-PTHR24033(100)-200><201-SSF57535(62)-262><285-PTHR24033(778)-1062><1108-EGF-like(51)-1158><1213-EGF-like(75)-1287><1290-EGF-like(74)-1363><1425-LamG-like(176)-1600><1783-PTHR24033(241)-2023><2031-PF07699(45)-2075><2111-PTHR24033(142)-2252><2253-PTHR24033(102)-2354><2405-G3DSA:2.10.50.10(59)-2463><2464-SM01411(46)-2509><2512-PTHR24033(225)-2736><2893-SM01411(46)-2938…
qRS-2.1	iM04064	BGM002	43074637	A	C	iM04064:c.4501T>G	non_synonymous_coding	iM04064:p.Ser1501Ala	No	Yes	Domains<2-SSF57535(69)-70><101-PTHR24033(100)-200><201-SSF57535(62)-262><285-PTHR24033(778)-1062><1108-EGF-like(51)-1158><1213-EGF-like(75)-1287><1290-EGF-like(74)-1363><1425-LamG-like(176)-1600><1783-PTHR24033(241)-2023><2031-PF07699(45)-2075><2111-PTHR24033(142)-2252><2253-PTHR24033(102)-2354><2405-G3DSA:2.10.50.10(59)-2463><2464-SM01411(46)-2509><2512-PTHR24033(225)-2736><2893-SM01411(46)-2938…
qRS-2.1	iM04064	BGM002	43074641	T	C	iM04064:c.4497A>G	synonymous_coding		No	No	Domains<2-SSF57535(69)-70><101-PTHR24033(100)-200><201-SSF57535(62)-262><285-PTHR24033(778)-1062><1108-EGF-like(51)-1158><1213-EGF-like(75)-1287><1290-EGF-like(74)-1363><1425-LamG-like(176)-1600><1783-PTHR24033(241)-2023><2031-PF07699(45)-2075><2111-PTHR24033(142)-2252><2253-PTHR24033(102)-2354><2405-G3DSA:2.10.50.10(59)-2463><2464-SM01411(46)-2509><2512-PTHR24033(225)-2736><2893-SM01411(46)-2938…
qRS-2.1	iM04066	BGM002	43270917	A	T	iM04066:c.-1785A>T	upstream		No	-	Domains<7-PF08017(111)-117>|No_BLAST_hit
qRS-2.1	iM04066	BGM002	43271052	A	G	iM04066:c.-1650A>G	upstream		No	-	Domains<7-PF08017(111)-117>|No_BLAST_hit
qRS-2.1	iM04066	BGM002	43271080	T	C	iM04066:c.-1622T>C	upstream		No	-	Domains<7-PF08017(111)-117>|No_BLAST_hit
qRS-2.1	iM04066	BGM002	43273264	T	G	iM04066:c.356-98T>G; iM04067:c.*1478A>C	downsteam		No	-	Domains<7-PF08017(111)-117>|No_BLAST_hit
qRS-2.1	iM04066	BGM002	43273278	C	T	iM04066:c.356-84C>T; iM04067:c.*1464G>A	downsteam		No	-	Domains<7-PF08017(111)-117>|No_BLAST_hit
qRS-2.1	iM04066	BGM002	43273414	T	C	iM04066:c.*36T>C; iM04067:c.*1328A>G	downsteam		No	-	Domains<7-PF08017(111)-117>|No_BLAST_hit
qRS-2.1	iM04066	BGM002	43273529	G	A	iM04066:c.*151G>A; iM04067:c.*1213C>T	downsteam		No	-	Domains<7-PF08017(111)-117>|No_BLAST_hit
qRS-2.1	iM04067	BGM002	43275727	T	C	iM04067:c.961+478A>G	intron		No	-	Domains<1-SignalP-noTM(21)-21><31-SM01411(48)-78><86-PF07699(49)-134><146-PF07699(44)-189><192-EGF-like(42)-233>|similarity94.9%|coverage100%|matches395aa|XP_013084206.1 PREDICTED: sushi, von Willebrand factor type A, EGF and pentraxin domain-containing protein 1-like isoform X2 [Biomphalaria glabrata]
qRS-2.1	iM04067	BGM002	43283687	T	C	iM04067:c.683A>G	non_synonymous_coding	iM04067:p.Tyr228Cys	No	Yes	Domains<1-SignalP-noTM(21)-21><31-SM01411(48)-78><86-PF07699(49)-134><146-PF07699(44)-189><192-EGF-like(42)-233>|similarity94.9%|coverage100%|matches395aa|XP_013084206.1 PREDICTED: sushi, von Willebrand factor type A, EGF and pentraxin domain-containing protein 1-like isoform X2 [Biomphalaria glabrata]
qRS-2.1	iM04067	BGM002	43296729	T	G	iM04067:c.-2953A>C; iM04068:c.1450-75A>C	upstream		No	-	Domains<1-SignalP-noTM(21)-21><31-SM01411(48)-78><86-PF07699(49)-134><146-PF07699(44)-189><192-EGF-like(42)-233>|similarity94.9%|coverage100%|matches395aa|XP_013084206.1 PREDICTED: sushi, von Willebrand factor type A, EGF and pentraxin domain-containing protein 1-like isoform X2 [Biomphalaria glabrata]
qRS-2.1	iM04067	BGM002	43296748	T	C	iM04067:c.-2972A>G; iM04068:c.1450-94A>G	upstream		No	-	Domains<1-SignalP-noTM(21)-21><31-SM01411(48)-78><86-PF07699(49)-134><146-PF07699(44)-189><192-EGF-like(42)-233>|similarity94.9%|coverage100%|matches395aa|XP_013084206.1 PREDICTED: sushi, von Willebrand factor type A, EGF and pentraxin domain-containing protein 1-like isoform X2 [Biomphalaria glabrata]
qRS-2.1	iM04067	BGM002	43296801	A	G	iM04067:c.-3025T>C; iM04068:c.1450-147T>C	upstream		No	-	Domains<1-SignalP-noTM(21)-21><31-SM01411(48)-78><86-PF07699(49)-134><146-PF07699(44)-189><192-EGF-like(42)-233>|similarity94.9%|coverage100%|matches395aa|XP_013084206.1 PREDICTED: sushi, von Willebrand factor type A, EGF and pentraxin domain-containing protein 1-like isoform X2 [Biomphalaria glabrata]
qRS-2.1	iM04067	BGM002	43296836	T	A	iM04067:c.-3060A>T; iM04068:c.1450-182A>T	upstream		No	-	Domains<1-SignalP-noTM(21)-21><31-SM01411(48)-78><86-PF07699(49)-134><146-PF07699(44)-189><192-EGF-like(42)-233>|similarity94.9%|coverage100%|matches395aa|XP_013084206.1 PREDICTED: sushi, von Willebrand factor type A, EGF and pentraxin domain-containing protein 1-like isoform X2 [Biomphalaria glabrata]
qRS-2.1	iM04067	BGM002	43297099	G	A	iM04067:c.-3323C>T; iM04068:c.1450-445C>T	upstream		No	-	Domains<1-SignalP-noTM(21)-21><31-SM01411(48)-78><86-PF07699(49)-134><146-PF07699(44)-189><192-EGF-like(42)-233>|similarity94.9%|coverage100%|matches395aa|XP_013084206.1 PREDICTED: sushi, von Willebrand factor type A, EGF and pentraxin domain-containing protein 1-like isoform X2 [Biomphalaria glabrata]
qRS-2.1	iM04067	BGM002	43297143	A	T	iM04067:c.-3367T>A; iM04068:c.1450-489T>A	upstream		No	-	Domains<1-SignalP-noTM(21)-21><31-SM01411(48)-78><86-PF07699(49)-134><146-PF07699(44)-189><192-EGF-like(42)-233>|similarity94.9%|coverage100%|matches395aa|XP_013084206.1 PREDICTED: sushi, von Willebrand factor type A, EGF and pentraxin domain-containing protein 1-like isoform X2 [Biomphalaria glabrata]
qRS-2.1	iM04070	BGM002	43355284	C	T	iM04070:c.923-203C>T	intron		No	-	Domains<36-PTHR21534(1643)-1678>|similarity58.7%|coverage100%|matches1807aa|XP_005100896.1 katanin-interacting protein isoform X3 [Aplysia californica]
qRS-2.1	iM04070	BGM002	43355533	C	T	iM04070:c.969C>T	synonymous_coding		No	No	Domains<36-PTHR21534(1643)-1678>|similarity58.7%|coverage100%|matches1807aa|XP_005100896.1 katanin-interacting protein isoform X3 [Aplysia californica]
qRS-2.1	iM04070	BGM002	43359411	C	T	iM04070:c.1806+691C>T	intron		No	-	Domains<36-PTHR21534(1643)-1678>|similarity58.7%|coverage100%|matches1807aa|XP_005100896.1 katanin-interacting protein isoform X3 [Aplysia californica]
qRS-2.1	iM04070	BGM002	43359462	C	T	iM04070:c.1806+742C>T	intron		No	-	Domains<36-PTHR21534(1643)-1678>|similarity58.7%|coverage100%|matches1807aa|XP_005100896.1 katanin-interacting protein isoform X3 [Aplysia californica]
qRS-2.1	iM04070	BGM002	43359571	C	G	iM04070:c.1807-774C>G	intron		No	-	Domains<36-PTHR21534(1643)-1678>|similarity58.7%|coverage100%|matches1807aa|XP_005100896.1 katanin-interacting protein isoform X3 [Aplysia californica]
qRS-2.1	iM04070	BGM002	43366921	T	A	iM04070:c.2664-886T>A	intron		No	-	Domains<36-PTHR21534(1643)-1678>|similarity58.7%|coverage100%|matches1807aa|XP_005100896.1 katanin-interacting protein isoform X3 [Aplysia californica]
qRS-2.1	iM04070	BGM002	43366934	G	A	iM04070:c.2664-873G>A	intron		No	-	Domains<36-PTHR21534(1643)-1678>|similarity58.7%|coverage100%|matches1807aa|XP_005100896.1 katanin-interacting protein isoform X3 [Aplysia californica]
qRS-2.1	iM04070	BGM002	43366988	C	T	iM04070:c.2664-819C>T	intron		No	-	Domains<36-PTHR21534(1643)-1678>|similarity58.7%|coverage100%|matches1807aa|XP_005100896.1 katanin-interacting protein isoform X3 [Aplysia californica]
qRS-2.1	iM04070	BGM002	43367101	C	A	iM04070:c.2664-706C>A	intron		No	-	Domains<36-PTHR21534(1643)-1678>|similarity58.7%|coverage100%|matches1807aa|XP_005100896.1 katanin-interacting protein isoform X3 [Aplysia californica]
qRS-2.1	iM04072	BGM002	43399983	A	C	iM04072:c.*200A>C; iM04073:c.*1073T>G	downsteam		No	-	Domains<41-PTHR11387(79)-119>|similarity95.1%|coverage100%|matches123aa|XP_013084199.1 PREDICTED: cytochrome c oxidase subunit 6B-like [Biomphalaria glabrata]
qRS-2.1	iM04075	BGM002	43430676	T	C	iM04075:c.227-1090T>C	intron		No	-	Domains<20-PTHR10671(164)-183>|No_BLAST_hit
qRS-2.1	iM04078	BGM002	43483178	C	T	iM04078:c.-1240G>A	upstream		No	-
qRS-2.1	iM04078	BGM002	43483334	T	A	iM04078:c.-1396A>T	upstream		No	-
qRS-2.1	iM04078	BGM002	43483363	A	T	iM04078:c.-1425T>A	upstream		No	-
qRS-2.1	iM04078	BGM002	43483377	A	G	iM04078:c.-1439T>C	upstream		No	-
qRS-2.1	iM04078	BGM002	43483396	C	A	iM04078:c.-1458G>T	upstream		No	-
qRS-2.1	iM04078	BGM002	43483406	A	T	iM04078:c.-1468T>A	upstream		No	-
qRS-2.1	iM04079	BGM002	43494613	T	A	iM04079:c.368-67T>A	intron		No	-	Domains<22-PTHR43313(295)-316>|similarity99.5%|coverage63.7%|matches214aa|XP_013061090.1 PREDICTED: retinol dehydrogenase 2-like [Biomphalaria glabrata]
qRS-2.1	iM04086	BGM002	43574721	A	C	iM04086:c.-4051T>G	upstream		No	-	Domains<8-PTHR43313(302)-309>|similarity98.1%|coverage100%|matches312aa|XP_013084167.1 PREDICTED: retinol dehydrogenase 3-like [Biomphalaria glabrata]
qRS-2.1	iM04086	BGM002	43575083	T	A	iM04086:c.-4413A>T	upstream		No	-	Domains<8-PTHR43313(302)-309>|similarity98.1%|coverage100%|matches312aa|XP_013084167.1 PREDICTED: retinol dehydrogenase 3-like [Biomphalaria glabrata]
qRS-2.1	iM04087	BGM002	43589412	T	A	iM04087:c.149+1541A>T	intron		No	-	Domains<7-PTHR43313(305)-311>|similarity98.7%|coverage100%|matches314aa|XP_013084166.1 PREDICTED: 17-beta-hydroxysteroid dehydrogenase type 6-like [Biomphalaria glabrata]
qRS-2.1	iM04088	BGM002	43602059	G	T	iM04088:c.581+653C>A	intron		No	-	Domains<2-PTHR43313(307)-308>|similarity63.9%|coverage95.5%|matches299aa|XP_013084167.1 PREDICTED: retinol dehydrogenase 3-like [Biomphalaria glabrata]
qRS-2.1	iM04088	BGM002	43602078	T	C	iM04088:c.581+634A>G	intron		No	-	Domains<2-PTHR43313(307)-308>|similarity63.9%|coverage95.5%|matches299aa|XP_013084167.1 PREDICTED: retinol dehydrogenase 3-like [Biomphalaria glabrata]
qRS-2.1	iM04088	BGM002	43602188	T	A	iM04088:c.581+524A>T	intron		No	-	Domains<2-PTHR43313(307)-308>|similarity63.9%|coverage95.5%|matches299aa|XP_013084167.1 PREDICTED: retinol dehydrogenase 3-like [Biomphalaria glabrata]
qRS-2.1	iM04088	BGM002	43602229	T	C	iM04088:c.581+483A>G	intron		No	-	Domains<2-PTHR43313(307)-308>|similarity63.9%|coverage95.5%|matches299aa|XP_013084167.1 PREDICTED: retinol dehydrogenase 3-like [Biomphalaria glabrata]
qRS-2.1	iM04088	BGM002	43602302	A	G	iM04088:c.581+410T>C	intron		No	-	Domains<2-PTHR43313(307)-308>|similarity63.9%|coverage95.5%|matches299aa|XP_013084167.1 PREDICTED: retinol dehydrogenase 3-like [Biomphalaria glabrata]
qRS-2.1	iM04093	BGM002	43670193	A	T	iM04093:c.*54T>A	downsteam		No	-	Domains<16-PTHR10671(146)-161>|similarity98.8%|coverage100%|matches173aa|XP_013093050.1 PREDICTED: epithelial membrane protein 1-like [Biomphalaria glabrata]
qRS-2.1	iM04093	BGM002	43670287	A	G	iM04093:c.482T>C	non_synonymous_coding	iM04093:p.Val161Ala	No	Yes	Domains<16-PTHR10671(146)-161>|similarity98.8%|coverage100%|matches173aa|XP_013093050.1 PREDICTED: epithelial membrane protein 1-like [Biomphalaria glabrata]
qRS-2.1	iM04093	BGM002	43680968	T	A	iM04093:c.-4403A>T	upstream		No	-	Domains<16-PTHR10671(146)-161>|similarity98.8%|coverage100%|matches173aa|XP_013093050.1 PREDICTED: epithelial membrane protein 1-like [Biomphalaria glabrata]
qRS-2.1	iM04093	BGM002	43680990	C	G	iM04093:c.-4425G>C	upstream		No	-	Domains<16-PTHR10671(146)-161>|similarity98.8%|coverage100%|matches173aa|XP_013093050.1 PREDICTED: epithelial membrane protein 1-like [Biomphalaria glabrata]
qRS-2.1	iM04093	BGM002	43681045	T	A	iM04093:c.-4480A>T	upstream		No	-	Domains<16-PTHR10671(146)-161>|similarity98.8%|coverage100%|matches173aa|XP_013093050.1 PREDICTED: epithelial membrane protein 1-like [Biomphalaria glabrata]
qRS-2.1	iM04095	BGM002	43717668	T	C	iM04095:c.*27A>G	downsteam		No	-	Domains<16-PTHR10671(143)-158>|similarity69%|coverage100%|matches171aa|XP_013093018.1 PREDICTED: epithelial membrane protein 1-like [Biomphalaria glabrata]
qRS-2.1	iM04095	BGM002	43717746	G	A	iM04095:c.459C>T	synonymous_coding		No	No	Domains<16-PTHR10671(143)-158>|similarity69%|coverage100%|matches171aa|XP_013093018.1 PREDICTED: epithelial membrane protein 1-like [Biomphalaria glabrata]
qRS-5.1	iM12438	BGM008	49104	T	C	iM12438:c.984T>C	synonymous_coding		No	No	Domains<40-PR00661(20)-59><60-PR00935(13)-72><93-PR00661(20)-112><127-PR00935(14)-140><141-PR00935(20)-160><203-PR00935(16)-218><219-cd13184(93)-311><321-SM01195(47)-367><511-PR00661(22)-532>|similarity99.8%|coverage100%|matches664aa|XP_013076812.1 PREDICTED: protein 4.1-like [Biomphalaria glabrata]
qRS-5.1	iM12438	BGM008	49288	C	T	iM12438:c.1132+36C>T	intron		No	-	Domains<40-PR00661(20)-59><60-PR00935(13)-72><93-PR00661(20)-112><127-PR00935(14)-140><141-PR00935(20)-160><203-PR00935(16)-218><219-cd13184(93)-311><321-SM01195(47)-367><511-PR00661(22)-532>|similarity99.8%|coverage100%|matches664aa|XP_013076812.1 PREDICTED: protein 4.1-like [Biomphalaria glabrata]
qRS-5.1	iM12439	BGM008	55621	A	G	iM12439:c.422T>C	non_synonymous_coding	iM12439:p.Leu141Ser	No	Yes
qRS-5.1	iM12441	BGM008	90748	A	T	iM12441:c.-1065T>A; iM12442:c.39+306A>T	upstream		No	-	Domains<5-cd03805(385)-389>|similarity99.2%|coverage100%|matches399aa|XP_013075166.1 PREDICTED: alpha-1, 3/1, 6-mannosyltransferase ALG2-like [Biomphalaria glabrata]
qRS-5.1	iM12442	BGM008	106979	T	A	iM12442:c.1957-222T>A	intron		No	-	Domains<2-G3DSA:1.10.8.10(43)-44><115-cd17129(75)-189><216-cd17130(77)-292><338-G3DSA:3.40.30.10(176)-513><599-cd01771(80)-678>|similarity99.853%|coverage100%|matches678aa|delta-like protein D|XP_013075135.1 |FAS-associated factor 1-like isoform X1|PMC28508897|Neuro-related/Reproduction
qRS-5.1	iM12442	BGM008	106987	C	T	iM12442:c.1957-214C>T	intron		No	-	Domains<2-G3DSA:1.10.8.10(43)-44><115-cd17129(75)-189><216-cd17130(77)-292><338-G3DSA:3.40.30.10(176)-513><599-cd01771(80)-678>|similarity99.853%|coverage100%|matches678aa|delta-like protein D|XP_013075135.1 |FAS-associated factor 1-like isoform X1|PMC28508897|Neuro-related/Reproduction
qRS-5.1	iM12442	BGM008	107130	C	A	iM12442:c.1957-71C>A	intron		No	-	Domains<2-G3DSA:1.10.8.10(43)-44><115-cd17129(75)-189><216-cd17130(77)-292><338-G3DSA:3.40.30.10(176)-513><599-cd01771(80)-678>|similarity99.853%|coverage100%|matches678aa|delta-like protein D|XP_013075135.1 |FAS-associated factor 1-like isoform X1|PMC28508897|Neuro-related/Reproduction
qRS-5.1	iM12446	BGM008	195090	A	G	iM12446:c.*1324A>G	downsteam		No	-	Domains<34-PR00633(17)-50><67-PR00633(14)-80><86-PR00633(17)-102><136-PR00633(17)-152><174-PR00633(16)-189><190-PR00633(15)-204><257-PF00415(45)-301><302-PR00633(16)-317><358-PR00633(22)-379>|similarity99.8%|coverage100%|matches423aa|XP_013075291.1 PREDICTED: regulator of chromosome condensation-like isoform X2 [Biomphalaria glabrata]
qRS-5.1	iM12446	BGM008	195148	G	C	iM12446:c.*1382G>C	downsteam		No	-	Domains<34-PR00633(17)-50><67-PR00633(14)-80><86-PR00633(17)-102><136-PR00633(17)-152><174-PR00633(16)-189><190-PR00633(15)-204><257-PF00415(45)-301><302-PR00633(16)-317><358-PR00633(22)-379>|similarity99.8%|coverage100%|matches423aa|XP_013075291.1 PREDICTED: regulator of chromosome condensation-like isoform X2 [Biomphalaria glabrata]
qRS-5.1	iM12446	BGM008	195155	T	G	iM12446:c.*1389T>G	downsteam		No	-	Domains<34-PR00633(17)-50><67-PR00633(14)-80><86-PR00633(17)-102><136-PR00633(17)-152><174-PR00633(16)-189><190-PR00633(15)-204><257-PF00415(45)-301><302-PR00633(16)-317><358-PR00633(22)-379>|similarity99.8%|coverage100%|matches423aa|XP_013075291.1 PREDICTED: regulator of chromosome condensation-like isoform X2 [Biomphalaria glabrata]
qRS-5.1	iM12447	BGM008	212642	T	C	iM12447:c.-4555T>C	upstream		No	-	Domains<21-PR00688(25)-45><63-PR00688(28)-90><92-PR00688(12)-103><125-PR00688(12)-136>|similarity80.7%|coverage100%|matches228aa|XP_035826429.1 xylose isomerase [Aplysia californica]
qRS-5.1	iM12447	BGM008	212701	G	T	iM12447:c.-4496G>T	upstream		No	-	Domains<21-PR00688(25)-45><63-PR00688(28)-90><92-PR00688(12)-103><125-PR00688(12)-136>|similarity80.7%|coverage100%|matches228aa|XP_035826429.1 xylose isomerase [Aplysia californica]
qRS-5.1	iM12448	BGM008	226441	A	G	iM12448:c.1210-1994T>C	intron		No	-	Domains<107-PR00988(18)-124><137-PR00988(12)-148><184-PR00988(16)-199><240-PR00988(11)-250><254-PR00988(12)-265><276-PR00988(14)-289><328-G3DSA:3.40.50.2020(216)-543>|similarity85.1%|coverage90.7%|matches495aa|XP_005090134.1 uridine-cytidine kinase-like 1 [Aplysia californica]
qRS-5.1	iM12448	BGM008	226443	G	T	iM12448:c.1210-1996C>A	intron		No	-	Domains<107-PR00988(18)-124><137-PR00988(12)-148><184-PR00988(16)-199><240-PR00988(11)-250><254-PR00988(12)-265><276-PR00988(14)-289><328-G3DSA:3.40.50.2020(216)-543>|similarity85.1%|coverage90.7%|matches495aa|XP_005090134.1 uridine-cytidine kinase-like 1 [Aplysia californica]
qRS-5.1	iM12448	BGM008	226520	C	T	iM12448:c.1210-2073G>A	intron		No	-	Domains<107-PR00988(18)-124><137-PR00988(12)-148><184-PR00988(16)-199><240-PR00988(11)-250><254-PR00988(12)-265><276-PR00988(14)-289><328-G3DSA:3.40.50.2020(216)-543>|similarity85.1%|coverage90.7%|matches495aa|XP_005090134.1 uridine-cytidine kinase-like 1 [Aplysia californica]
qRS-5.1	iM12450	BGM008	308946	C	T	iM12450:c.*220C>T	downsteam		No	-	No_Predicted_Domain|similarity59.7%|coverage33.2%|matches67aa|VDH98143.1 Hypothetical predicted protein [Mytilus galloprovincialis]
qRS-5.1	iM12457	BGM008	449947	C	T	iM12457:c.-1682G>A; iM12458:c.*1178G>A	upstream		No	-	Domains<1-SignalP-TM(30)-30><31-G3DSA:3.40.33.10(147)-177>|similarity99.5%|coverage97.4%|matches188aa|XP_013072069.1 PREDICTED: pathogenesis-related leaf protein 6-like isoform X2 [Biomphalaria glabrata]
qRS-5.1	iM12457	BGM008	450184	G	T	iM12457:c.-1919C>A; iM12458:c.*941C>A	upstream		No	-	Domains<1-SignalP-TM(30)-30><31-G3DSA:3.40.33.10(147)-177>|similarity99.5%|coverage97.4%|matches188aa|XP_013072069.1 PREDICTED: pathogenesis-related leaf protein 6-like isoform X2 [Biomphalaria glabrata]
qRS-5.1	iM12457	BGM008	450212	G	A	iM12457:c.-1947C>T; iM12458:c.*913C>T	upstream		No	-	Domains<1-SignalP-TM(30)-30><31-G3DSA:3.40.33.10(147)-177>|similarity99.5%|coverage97.4%|matches188aa|XP_013072069.1 PREDICTED: pathogenesis-related leaf protein 6-like isoform X2 [Biomphalaria glabrata]
qRS-5.1	iM12457	BGM008	450218	A	C	iM12457:c.-1953T>G; iM12458:c.*907T>G	upstream		No	-	Domains<1-SignalP-TM(30)-30><31-G3DSA:3.40.33.10(147)-177>|similarity99.5%|coverage97.4%|matches188aa|XP_013072069.1 PREDICTED: pathogenesis-related leaf protein 6-like isoform X2 [Biomphalaria glabrata]
qRS-5.1	iM12457	BGM008	450263	A	C	iM12457:c.-1998T>G; iM12458:c.*862T>G	upstream		No	-	Domains<1-SignalP-TM(30)-30><31-G3DSA:3.40.33.10(147)-177>|similarity99.5%|coverage97.4%|matches188aa|XP_013072069.1 PREDICTED: pathogenesis-related leaf protein 6-like isoform X2 [Biomphalaria glabrata]
qRS-5.1	iM12459	BGM008	459789	T	C	iM12459:c.4264-512A>G	intron		No	-	Domains<194-G3DSA:2.60.120.260(143)-336><337-G3DSA:2.160.10.10(158)-494><495-G3DSA:2.160.10.10(84)-578><579-G3DSA:2.160.10.10(88)-666><730-EGF-like(137)-866><1027-PR00700(8)-1034><1043-PR00700(21)-1063><1126-PR00700(18)-1143><1163-PR00700(19)-1181><1194-PR00700(16)-1209><1210-PR00700(11)-1220><1274-PTHR19134(253)-1526>|similarity78.5%|coverage94.7%|matches1480aa|XP_013072072.1 PREDICTED: receptor…
qRS-5.1	iM12459	BGM008	459828	C	A	iM12459:c.4264-551G>T	intron		No	-	Domains<194-G3DSA:2.60.120.260(143)-336><337-G3DSA:2.160.10.10(158)-494><495-G3DSA:2.160.10.10(84)-578><579-G3DSA:2.160.10.10(88)-666><730-EGF-like(137)-866><1027-PR00700(8)-1034><1043-PR00700(21)-1063><1126-PR00700(18)-1143><1163-PR00700(19)-1181><1194-PR00700(16)-1209><1210-PR00700(11)-1220><1274-PTHR19134(253)-1526>|similarity78.5%|coverage94.7%|matches1480aa|XP_013072072.1 PREDICTED: receptor…
qRS-5.1	iM12459	BGM008	459907	T	A	iM12459:c.4264-630A>T	intron		No	-	Domains<194-G3DSA:2.60.120.260(143)-336><337-G3DSA:2.160.10.10(158)-494><495-G3DSA:2.160.10.10(84)-578><579-G3DSA:2.160.10.10(88)-666><730-EGF-like(137)-866><1027-PR00700(8)-1034><1043-PR00700(21)-1063><1126-PR00700(18)-1143><1163-PR00700(19)-1181><1194-PR00700(16)-1209><1210-PR00700(11)-1220><1274-PTHR19134(253)-1526>|similarity78.5%|coverage94.7%|matches1480aa|XP_013072072.1 PREDICTED: receptor…
qRS-5.1	iM12459	BGM008	459914	T	A	iM12459:c.4264-637A>T	intron		No	-	Domains<194-G3DSA:2.60.120.260(143)-336><337-G3DSA:2.160.10.10(158)-494><495-G3DSA:2.160.10.10(84)-578><579-G3DSA:2.160.10.10(88)-666><730-EGF-like(137)-866><1027-PR00700(8)-1034><1043-PR00700(21)-1063><1126-PR00700(18)-1143><1163-PR00700(19)-1181><1194-PR00700(16)-1209><1210-PR00700(11)-1220><1274-PTHR19134(253)-1526>|similarity78.5%|coverage94.7%|matches1480aa|XP_013072072.1 PREDICTED: receptor…
qRS-5.1	iM12459	BGM008	477184	C	T	iM12459:c.2317+344G>A	intron		No	-	Domains<194-G3DSA:2.60.120.260(143)-336><337-G3DSA:2.160.10.10(158)-494><495-G3DSA:2.160.10.10(84)-578><579-G3DSA:2.160.10.10(88)-666><730-EGF-like(137)-866><1027-PR00700(8)-1034><1043-PR00700(21)-1063><1126-PR00700(18)-1143><1163-PR00700(19)-1181><1194-PR00700(16)-1209><1210-PR00700(11)-1220><1274-PTHR19134(253)-1526>|similarity78.5%|coverage94.7%|matches1480aa|XP_013072072.1 PREDICTED: receptor…
qRS-5.1	iM12459	BGM008	477202	A	G	iM12459:c.2317+326T>C	intron		No	-	Domains<194-G3DSA:2.60.120.260(143)-336><337-G3DSA:2.160.10.10(158)-494><495-G3DSA:2.160.10.10(84)-578><579-G3DSA:2.160.10.10(88)-666><730-EGF-like(137)-866><1027-PR00700(8)-1034><1043-PR00700(21)-1063><1126-PR00700(18)-1143><1163-PR00700(19)-1181><1194-PR00700(16)-1209><1210-PR00700(11)-1220><1274-PTHR19134(253)-1526>|similarity78.5%|coverage94.7%|matches1480aa|XP_013072072.1 PREDICTED: receptor…
qRS-5.1	iM12459	BGM008	477235	C	A	iM12459:c.2317+293G>T	intron		No	-	Domains<194-G3DSA:2.60.120.260(143)-336><337-G3DSA:2.160.10.10(158)-494><495-G3DSA:2.160.10.10(84)-578><579-G3DSA:2.160.10.10(88)-666><730-EGF-like(137)-866><1027-PR00700(8)-1034><1043-PR00700(21)-1063><1126-PR00700(18)-1143><1163-PR00700(19)-1181><1194-PR00700(16)-1209><1210-PR00700(11)-1220><1274-PTHR19134(253)-1526>|similarity78.5%|coverage94.7%|matches1480aa|XP_013072072.1 PREDICTED: receptor…
qRS-5.1	iM12462	BGM008	582464	G	T	iM12462:c.2483-734C>A	intron		No	-	Domains<1-SignalP-noTM(19)-19><20-PTHR24035(704)-723><731-EGF-like(100)-830>|similarity49.6%|coverage12.7%|matches117aa|XP_013072073.1 PREDICTED: receptor-type tyrosine-protein phosphatase T-like isoform X2 [Biomphalaria glabrata]
qRS-5.1	iM12462	BGM008	582467	A	C	iM12462:c.2483-737T>G	intron		No	-	Domains<1-SignalP-noTM(19)-19><20-PTHR24035(704)-723><731-EGF-like(100)-830>|similarity49.6%|coverage12.7%|matches117aa|XP_013072073.1 PREDICTED: receptor-type tyrosine-protein phosphatase T-like isoform X2 [Biomphalaria glabrata]
qRS-5.1	iM12462	BGM008	582470	T	C	iM12462:c.2483-740A>G	intron		No	-	Domains<1-SignalP-noTM(19)-19><20-PTHR24035(704)-723><731-EGF-like(100)-830>|similarity49.6%|coverage12.7%|matches117aa|XP_013072073.1 PREDICTED: receptor-type tyrosine-protein phosphatase T-like isoform X2 [Biomphalaria glabrata]
qRS-5.1	iM12462	BGM008	582489	G	A	iM12462:c.2483-759C>T	intron		No	-	Domains<1-SignalP-noTM(19)-19><20-PTHR24035(704)-723><731-EGF-like(100)-830>|similarity49.6%|coverage12.7%|matches117aa|XP_013072073.1 PREDICTED: receptor-type tyrosine-protein phosphatase T-like isoform X2 [Biomphalaria glabrata]
qRS-5.1	iM12462	BGM008	582495	T	G	iM12462:c.2483-765A>C	intron		No	-	Domains<1-SignalP-noTM(19)-19><20-PTHR24035(704)-723><731-EGF-like(100)-830>|similarity49.6%|coverage12.7%|matches117aa|XP_013072073.1 PREDICTED: receptor-type tyrosine-protein phosphatase T-like isoform X2 [Biomphalaria glabrata]
qRS-5.1	iM12481	BGM008	1096014	C	A	iM12481:c.2941G>T	non_synonymous_coding	iM12481:p.Val981Leu	No	Yes	Domains<1-SignalP-noTM(23)-23><24-PTHR11559(507)-530><552-PTHR11559(512)-1063>|similarity35.5%|coverage96.6%|matches1102aa|XP_027029285.1 neuroligin-1-like [Tachysurus fulvidraco]
qRS-5.1	iM12485	BGM008	1144283	A	G	iM12485:c.634+1578T>C	intron		No	-	Domains<4-PTHR47415(202)-205>|No_BLAST_hit
qRS-5.1	iM12488	BGM008	1228072	A	G	iM12488:c.3365+635A>G	intron		No	-	Domains<7-PTHR19871(905)-911><919-SSF50998(708)-1626>|similarity99.3%|coverage98.1%|matches1684aa|XP_013076357.1 PREDICTED: NACHT and WD repeat domain-containing protein 2-like isoform X1 [Biomphalaria glabrata]
qRS-5.1	iM12488	BGM008	1228155	T	A	iM12488:c.3365+718T>A	intron		No	-	Domains<7-PTHR19871(905)-911><919-SSF50998(708)-1626>|similarity99.3%|coverage98.1%|matches1684aa|XP_013076357.1 PREDICTED: NACHT and WD repeat domain-containing protein 2-like isoform X1 [Biomphalaria glabrata]
qRS-5.1	iM12488	BGM008	1242252	A	T	iM12488:c.3366-134A>T	intron		No	-	Domains<7-PTHR19871(905)-911><919-SSF50998(708)-1626>|similarity99.3%|coverage98.1%|matches1684aa|XP_013076357.1 PREDICTED: NACHT and WD repeat domain-containing protein 2-like isoform X1 [Biomphalaria glabrata]
qRS-5.1	iM12488	BGM008	1242263	C	T	iM12488:c.3366-123C>T	intron		No	-	Domains<7-PTHR19871(905)-911><919-SSF50998(708)-1626>|similarity99.3%|coverage98.1%|matches1684aa|XP_013076357.1 PREDICTED: NACHT and WD repeat domain-containing protein 2-like isoform X1 [Biomphalaria glabrata]
qRS-5.1	iM12488	BGM008	1242451	A	G	iM12488:c.3431A>G	non_synonymous_coding	iM12488:p.His1144Arg	No	Yes	Domains<7-PTHR19871(905)-911><919-SSF50998(708)-1626>|similarity99.3%|coverage98.1%|matches1684aa|XP_013076357.1 PREDICTED: NACHT and WD repeat domain-containing protein 2-like isoform X1 [Biomphalaria glabrata]
qRS-5.1	iM12488	BGM008	1242465	A	C	iM12488:c.3445A>C	non_synonymous_coding	iM12488:p.Lys1149Gln	No	Yes	Domains<7-PTHR19871(905)-911><919-SSF50998(708)-1626>|similarity99.3%|coverage98.1%|matches1684aa|XP_013076357.1 PREDICTED: NACHT and WD repeat domain-containing protein 2-like isoform X1 [Biomphalaria glabrata]
qRS-5.1	iM12488	BGM008	1242481	A	T	iM12488:c.3461A>T	non_synonymous_coding	iM12488:p.His1154Leu	No	Yes	Domains<7-PTHR19871(905)-911><919-SSF50998(708)-1626>|similarity99.3%|coverage98.1%|matches1684aa|XP_013076357.1 PREDICTED: NACHT and WD repeat domain-containing protein 2-like isoform X1 [Biomphalaria glabrata]
qRS-5.1	iM12489	BGM008	1281436	T	G	iM12489:c.*1699T>G	downsteam		No	-	Domains<31-PTHR12829(431)-461>|similarity99.6%|coverage100%|matches465aa|XP_013076318.1 PREDICTED: methyltransferase-like protein 4 isoform X1 [Biomphalaria glabrata]
qRS-5.1	iM12489	BGM008	1281476	G	C	iM12489:c.*1739G>C	downsteam		No	-	Domains<31-PTHR12829(431)-461>|similarity99.6%|coverage100%|matches465aa|XP_013076318.1 PREDICTED: methyltransferase-like protein 4 isoform X1 [Biomphalaria glabrata]
qRS-5.1	iM12489	BGM008	1281730	A	C	iM12489:c.*1993A>C	downsteam		No	-	Domains<31-PTHR12829(431)-461>|similarity99.6%|coverage100%|matches465aa|XP_013076318.1 PREDICTED: methyltransferase-like protein 4 isoform X1 [Biomphalaria glabrata]
qRS-5.1	iM12490	BGM008	1302779	G	C	iM12490:c.76-2371C>G	intron		No	-	Domains<12-PTHR15592(536)-547>|similarity100%|coverage100%|matches547aa|XP_013076276.1 PREDICTED: polypyrimidine tract-binding protein 2-like isoform X7 [Biomphalaria glabrata]
qRS-5.1	iM12490	BGM008	1302912	T	G	iM12490:c.76-2504A>C	intron		No	-	Domains<12-PTHR15592(536)-547>|similarity100%|coverage100%|matches547aa|XP_013076276.1 PREDICTED: polypyrimidine tract-binding protein 2-like isoform X7 [Biomphalaria glabrata]
qRS-5.1	iM12490	BGM008	1302965	G	A	iM12490:c.76-2557C>T	intron		No	-	Domains<12-PTHR15592(536)-547>|similarity100%|coverage100%|matches547aa|XP_013076276.1 PREDICTED: polypyrimidine tract-binding protein 2-like isoform X7 [Biomphalaria glabrata]
qRS-5.1	iM12490	BGM008	1302997	T	C	iM12490:c.76-2589A>G	intron		No	-	Domains<12-PTHR15592(536)-547>|similarity100%|coverage100%|matches547aa|XP_013076276.1 PREDICTED: polypyrimidine tract-binding protein 2-like isoform X7 [Biomphalaria glabrata]
qRS-5.1	iM12490	BGM008	1310545	G	T	iM12490:c.-641C>A	upstream		No	-	Domains<12-PTHR15592(536)-547>|similarity100%|coverage100%|matches547aa|XP_013076276.1 PREDICTED: polypyrimidine tract-binding protein 2-like isoform X7 [Biomphalaria glabrata]
qRS-5.1	iM12490	BGM008	1310578	G	A	iM12490:c.-674C>T	upstream		No	-	Domains<12-PTHR15592(536)-547>|similarity100%|coverage100%|matches547aa|XP_013076276.1 PREDICTED: polypyrimidine tract-binding protein 2-like isoform X7 [Biomphalaria glabrata]
qRS-5.1	iM12490	BGM008	1310580	T	G	iM12490:c.-676A>C	upstream		No	-	Domains<12-PTHR15592(536)-547>|similarity100%|coverage100%|matches547aa|XP_013076276.1 PREDICTED: polypyrimidine tract-binding protein 2-like isoform X7 [Biomphalaria glabrata]
qRS-5.1	iM12490	BGM008	1310695	G	A	iM12490:c.-791C>T	upstream		No	-	Domains<12-PTHR15592(536)-547>|similarity100%|coverage100%|matches547aa|XP_013076276.1 PREDICTED: polypyrimidine tract-binding protein 2-like isoform X7 [Biomphalaria glabrata]
qRS-5.1	iM12492	BGM008	1364750	C	T	iM12492:c.244-1567G>A	intron		No	-	No_Predicted_Domain|similarity100%|coverage100%|matches89aa|XP_013076270.1 PREDICTED: polypyrimidine tract-binding protein 1-like isoform X6 [Biomphalaria glabrata]
qRS-5.1	iM12492	BGM008	1365102	A	T	iM12492:c.244-1919T>A	intron		No	-	No_Predicted_Domain|similarity100%|coverage100%|matches89aa|XP_013076270.1 PREDICTED: polypyrimidine tract-binding protein 1-like isoform X6 [Biomphalaria glabrata]
qRS-5.1	iM12492	BGM008	1380676	A	C	iM12492:c.244-17493T>G	intron		No	-	No_Predicted_Domain|similarity100%|coverage100%|matches89aa|XP_013076270.1 PREDICTED: polypyrimidine tract-binding protein 1-like isoform X6 [Biomphalaria glabrata]
qRS-5.1	iM12492	BGM008	1381058	C	T	iM12492:c.244-17875G>A	intron		No	-	No_Predicted_Domain|similarity100%|coverage100%|matches89aa|XP_013076270.1 PREDICTED: polypyrimidine tract-binding protein 1-like isoform X6 [Biomphalaria glabrata]
qRS-5.1	iM12492	BGM008	1392122	G	A	iM12492:c.243+25541C>T	intron		No	-	No_Predicted_Domain|similarity100%|coverage100%|matches89aa|XP_013076270.1 PREDICTED: polypyrimidine tract-binding protein 1-like isoform X6 [Biomphalaria glabrata]
qRS-5.1	iM12492	BGM008	1392154	G	T	iM12492:c.243+25509C>A	intron		No	-	No_Predicted_Domain|similarity100%|coverage100%|matches89aa|XP_013076270.1 PREDICTED: polypyrimidine tract-binding protein 1-like isoform X6 [Biomphalaria glabrata]
qRS-5.1	iM12492	BGM008	1392186	T	G	iM12492:c.243+25477A>C	intron		No	-	No_Predicted_Domain|similarity100%|coverage100%|matches89aa|XP_013076270.1 PREDICTED: polypyrimidine tract-binding protein 1-like isoform X6 [Biomphalaria glabrata]
qRS-5.1	iM12492	BGM008	1392211	A	G	iM12492:c.243+25452T>C	intron		No	-	No_Predicted_Domain|similarity100%|coverage100%|matches89aa|XP_013076270.1 PREDICTED: polypyrimidine tract-binding protein 1-like isoform X6 [Biomphalaria glabrata]
qRS-5.1	iM12492	BGM008	1392413	A	T	iM12492:c.243+25250T>A	intron		No	-	No_Predicted_Domain|similarity100%|coverage100%|matches89aa|XP_013076270.1 PREDICTED: polypyrimidine tract-binding protein 1-like isoform X6 [Biomphalaria glabrata]
qRS-5.1	iM12492	BGM008	1412280	G	A	iM12492:c.243+5383C>T	intron		No	-	No_Predicted_Domain|similarity100%|coverage100%|matches89aa|XP_013076270.1 PREDICTED: polypyrimidine tract-binding protein 1-like isoform X6 [Biomphalaria glabrata]
qRS-5.1	iM12495	BGM008	1485846	T	C	iM12495:c.-3897T>C	upstream		No	-	Domains<193-PTHR12743(233)-425>|similarity100%|coverage100%|matches446aa|XP_013061007.1 PREDICTED: cytochrome c-type heme lyase-like [Biomphalaria glabrata]
qRS-5.1	iM12495	BGM008	1485857	A	C	iM12495:c.-3886A>C	upstream		No	-	Domains<193-PTHR12743(233)-425>|similarity100%|coverage100%|matches446aa|XP_013061007.1 PREDICTED: cytochrome c-type heme lyase-like [Biomphalaria glabrata]
qRS-5.1	iM12495	BGM008	1485874	T	G	iM12495:c.-3869T>G	upstream		No	-	Domains<193-PTHR12743(233)-425>|similarity100%|coverage100%|matches446aa|XP_013061007.1 PREDICTED: cytochrome c-type heme lyase-like [Biomphalaria glabrata]
qRS-5.1	iM12497	BGM008	1541209	A	T	iM12497:c.-673T>A	upstream		No	-	Domains<12-PTHR12969(417)-428>|similarity100%|coverage100%|matches428aa|XP_013080346.1 PREDICTED: intraflagellar transport protein 52 homolog isoform X2 [Biomphalaria glabrata]
qRS-5.1	iM12499	BGM008	1581746	G	A	iM12499:c.-661C>T	upstream		No	-
qRS-5.1	iM12499	BGM008	1582651	C	T	iM12499:c.-1566G>A	upstream		No	-
qRS-5.1	iM12499	BGM008	1582778	G	T	iM12499:c.-1693C>A	upstream		No	-
qRS-5.1	iM12503	BGM008	1664027	A	C	iM12503:c.156+317A>C	intron		No	-	Domains<15-PTHR10556(269)-283>|similarity99.3%|coverage100%|matches283aa|XP_013073304.1 PREDICTED: steroid 5-alpha-reductase DET2-like isoform X1 [Biomphalaria glabrata]
qRS-5.1	iM12504	BGM008	1710034	A	T	iM12504:c.*1626A>T; iM12505:c.*576T>A	downsteam		No	-	Domains<23-PTHR34830(287)-309><322-PTHR34830(248)-569>|similarity27.9%|coverage95.1%|matches649aa|CAD7167881.1 unnamed protein product [Sepia pharaonis]
qRS-5.1	iM12504	BGM008	1710395	C	G	iM12504:c.*1987C>G; iM12505:c.*215G>C; iM12506:c.-4905C>G	upstream		No	-	Domains<23-PTHR34830(287)-309><322-PTHR34830(248)-569>|similarity27.9%|coverage95.1%|matches649aa|CAD7167881.1 unnamed protein product [Sepia pharaonis]
qRS-5.1	iM12508	BGM008	1771864	T	C	iM12508:c.-4422A>G	upstream		No	-	Domains<7-PTHR24126(144)-150><152-G3DSA:1.25.40.20(143)-294>|similarity99.7%|coverage100%|matches304aa|XP_013073310.1 PREDICTED: ankyrin repeat domain-containing protein 29-like [Biomphalaria glabrata]
qRS-5.1	iM12508	BGM008	1771985	C	T	iM12508:c.-4543G>A	upstream		No	-	Domains<7-PTHR24126(144)-150><152-G3DSA:1.25.40.20(143)-294>|similarity99.7%|coverage100%|matches304aa|XP_013073310.1 PREDICTED: ankyrin repeat domain-containing protein 29-like [Biomphalaria glabrata]
qRS-5.1	iM12512	BGM008	1816697	T	C	iM12512:c.2371+371T>C	intron		No	-	Domains<31-PTHR10796(850)-880>|similarity99.6%|coverage100%|matches907aa|XP_013072270.1 PREDICTED: patched domain-containing protein 3-like isoform X1 [Biomphalaria glabrata]
qRS-5.1	iM12512	BGM008	1816821	A	G	iM12512:c.2371+495A>G	intron		No	-	Domains<31-PTHR10796(850)-880>|similarity99.6%|coverage100%|matches907aa|XP_013072270.1 PREDICTED: patched domain-containing protein 3-like isoform X1 [Biomphalaria glabrata]
qRS-5.1	iM12514	BGM008	1881454	T	C	iM12514:c.117A>G	synonymous_coding		No	No	No_Predicted_Domain|similarity99.8%|coverage71.1%|matches430aa|XP_013072269.1 PREDICTED: cAMP-specific 3, 5'-cyclic phosphodiesterase 4D-like isoform X2 [Biomphalaria glabrata]
qRS-5.1	iM12514	BGM008	1881535	A	T	iM12514:c.36T>A	synonymous_coding		No	No	No_Predicted_Domain|similarity99.8%|coverage71.1%|matches430aa|XP_013072269.1 PREDICTED: cAMP-specific 3, 5'-cyclic phosphodiesterase 4D-like isoform X2 [Biomphalaria glabrata]
qRS-5.1	iM12514	BGM008	1881653	T	C	iM12514:c.-83A>G	upstream		No	-	No_Predicted_Domain|similarity99.8%|coverage71.1%|matches430aa|XP_013072269.1 PREDICTED: cAMP-specific 3, 5'-cyclic phosphodiesterase 4D-like isoform X2 [Biomphalaria glabrata]
qRS-5.1	iM12514	BGM008	1882710	C	T	iM12514:c.-1140G>A	upstream		No	-	No_Predicted_Domain|similarity99.8%|coverage71.1%|matches430aa|XP_013072269.1 PREDICTED: cAMP-specific 3, 5'-cyclic phosphodiesterase 4D-like isoform X2 [Biomphalaria glabrata]
qRS-5.1	iM12517	BGM008	1997194	T	A	iM12517:c.-1894A>T	upstream		No	-
qRS-5.1	iM12517	BGM008	1997197	C	G	iM12517:c.-1897G>C	upstream		No	-
qRS-5.1	iM12517	BGM008	1997218	T	G	iM12517:c.-1918A>C	upstream		No	-
qRS-5.1	iM12517	BGM008	1997231	C	T	iM12517:c.-1931G>A	upstream		No	-
qRS-5.1	iM12517	BGM008	1997322	G	C	iM12517:c.-2022C>G	upstream		No	-
qRS-5.1	iM12524	BGM008	2146839	T	G	iM12524:c.*67A>C	downsteam		No	-
qRS-5.1	iM12524	BGM008	2147033	G	T	iM12524:c.995C>A	non_synonymous_coding	iM12524:p.Ala332Glu	No	Yes
qRS-5.1	iM12527	BGM008	2184104	A	G	iM12527:c.-1026T>C	upstream		No	-	Domains<1-SignalP-noTM(23)-23>|No_BLAST_hit
qRS-5.1	iM12527	BGM008	2184333	A	C	iM12527:c.-1255T>G	upstream		No	-	Domains<1-SignalP-noTM(23)-23>|No_BLAST_hit
qRS-5.1	iM12527	BGM008	2184342	T	A	iM12527:c.-1264A>T	upstream		No	-	Domains<1-SignalP-noTM(23)-23>|No_BLAST_hit
qRS-5.1	iM12527	BGM008	2184346	A	C	iM12527:c.-1268T>G	upstream		No	-	Domains<1-SignalP-noTM(23)-23>|No_BLAST_hit
qRS-5.1	iM12527	BGM008	2184397	G	C	iM12527:c.-1319C>G	upstream		No	-	Domains<1-SignalP-noTM(23)-23>|No_BLAST_hit
qRS-5.1	iM12527	BGM008	2184414	G	T	iM12527:c.-1336C>A	upstream		No	-	Domains<1-SignalP-noTM(23)-23>|No_BLAST_hit
qRS-5.1	iM12527	BGM008	2184426	C	A	iM12527:c.-1348G>T	upstream		No	-	Domains<1-SignalP-noTM(23)-23>|No_BLAST_hit
qRS-5.1	iM12529	BGM008	2230286	T	A	iM12529:c.346+1027T>A	intron		No	-	Domains<1-PTHR10801(465)-465>|similarity99.8%|coverage100%|matches466aa|XP_013088788.1 PREDICTED: delta(24)-sterol reductase-like [Biomphalaria glabrata]
qRS-5.1	iM12530	BGM008	2308898	A	G	iM12530:c.*47A>G	downsteam		No	-	Domains<42-PTHR23280(355)-396><2151-PF05902(57)-2207>|similarity97.5%|coverage56.6%|matches1253aa|XP_013088789.1 PREDICTED: mesocentin-like isoform X1 [Biomphalaria glabrata]
qRS-5.1	iM12536	BGM008	2426955	C	T	iM12536:c.-1039G>A	upstream		No	-	Domains<1479-PTHR24216(1245)-2723><3437-PF08017(270)-3706>|No_BLAST_hit
qRS-5.1	iM12536	BGM008	2426995	G	A	iM12536:c.-1079C>T	upstream		No	-	Domains<1479-PTHR24216(1245)-2723><3437-PF08017(270)-3706>|No_BLAST_hit
qRS-5.1	iM12536	BGM008	2427012	C	A	iM12536:c.-1096G>T	upstream		No	-	Domains<1479-PTHR24216(1245)-2723><3437-PF08017(270)-3706>|No_BLAST_hit
qRS-5.1	iM12536	BGM008	2427020	C	T	iM12536:c.-1104G>A	upstream		No	-	Domains<1479-PTHR24216(1245)-2723><3437-PF08017(270)-3706>|No_BLAST_hit
qRS-5.1	iM12536	BGM008	2427074	T	C	iM12536:c.-1158A>G	upstream		No	-	Domains<1479-PTHR24216(1245)-2723><3437-PF08017(270)-3706>|No_BLAST_hit
qRS-5.1	iM12536	BGM008	2427219	G	A	iM12536:c.-1303C>T	upstream		No	-	Domains<1479-PTHR24216(1245)-2723><3437-PF08017(270)-3706>|No_BLAST_hit
qRS-5.1	iM12536	BGM008	2427224	T	C	iM12536:c.-1308A>G	upstream		No	-	Domains<1479-PTHR24216(1245)-2723><3437-PF08017(270)-3706>|No_BLAST_hit
qRS-5.1	iM12536	BGM008	2427248	G	A	iM12536:c.-1332C>T	upstream		No	-	Domains<1479-PTHR24216(1245)-2723><3437-PF08017(270)-3706>|No_BLAST_hit
qRS-5.1	iM12536	BGM008	2427269	A	G	iM12536:c.-1353T>C	upstream		No	-	Domains<1479-PTHR24216(1245)-2723><3437-PF08017(270)-3706>|No_BLAST_hit
qRS-5.1	iM12538	BGM008	2447501	T	C	iM12538:c.*1799A>G	downsteam		No	-	Domains<1-SignalP-noTM(20)-20>|No_BLAST_hit
qRS-5.1	iM12538	BGM008	2447583	T	G	iM12538:c.*1717A>C	downsteam		No	-	Domains<1-SignalP-noTM(20)-20>|No_BLAST_hit
qRS-5.1	iM12540	BGM008	2497381	A	T	iM12540:c.-1204T>A	upstream		No	-	Domains<1-SignalP-noTM(19)-19>|similarity97.9%|coverage100%|matches330aa|XP_013077203.1 PREDICTED: spidroin-1-like [Biomphalaria glabrata]
qRS-5.1	iM12543	BGM008	2548752	C	T	iM12543:c.*1784G>A	downsteam		No	-
qRS-5.1	iM12543	BGM008	2548763	C	A	iM12543:c.*1773G>T	downsteam		No	-
qRS-5.1	iM12543	BGM008	2548771	G	A	iM12543:c.*1765C>T	downsteam		No	-
qRS-5.1	iM12545	BGM008	2623065	A	T	iM12545:c.668+1753T>A	intron		No	-	Domains<1-SignalP-noTM(23)-23><34-G3DSA:2.60.120.290(125)-158><168-PTHR24044(125)-292>|similarity30.4%|coverage91.8%|matches365aa|KAF8766543.1 Adhesion G protein-coupled receptor B3 like protein [Argiope bruennichi]
qRS-5.1	iM12545	BGM008	2623138	A	G	iM12545:c.668+1680T>C	intron		No	-	Domains<1-SignalP-noTM(23)-23><34-G3DSA:2.60.120.290(125)-158><168-PTHR24044(125)-292>|similarity30.4%|coverage91.8%|matches365aa|KAF8766543.1 Adhesion G protein-coupled receptor B3 like protein [Argiope bruennichi]
qRS-5.1	iM12545	BGM008	2623144	C	T	iM12545:c.668+1674G>A	intron		No	-	Domains<1-SignalP-noTM(23)-23><34-G3DSA:2.60.120.290(125)-158><168-PTHR24044(125)-292>|similarity30.4%|coverage91.8%|matches365aa|KAF8766543.1 Adhesion G protein-coupled receptor B3 like protein [Argiope bruennichi]
qRS-5.1	iM12545	BGM008	2623147	T	A	iM12545:c.668+1671A>T	intron		No	-	Domains<1-SignalP-noTM(23)-23><34-G3DSA:2.60.120.290(125)-158><168-PTHR24044(125)-292>|similarity30.4%|coverage91.8%|matches365aa|KAF8766543.1 Adhesion G protein-coupled receptor B3 like protein [Argiope bruennichi]
qRS-5.1	iM12545	BGM008	2623149	C	T	iM12545:c.668+1669G>A	intron		No	-	Domains<1-SignalP-noTM(23)-23><34-G3DSA:2.60.120.290(125)-158><168-PTHR24044(125)-292>|similarity30.4%|coverage91.8%|matches365aa|KAF8766543.1 Adhesion G protein-coupled receptor B3 like protein [Argiope bruennichi]
qRS-5.1	iM12545	BGM008	2639480	T	C	iM12545:c.238-7261A>G	intron		No	-	Domains<1-SignalP-noTM(23)-23><34-G3DSA:2.60.120.290(125)-158><168-PTHR24044(125)-292>|similarity30.4%|coverage91.8%|matches365aa|KAF8766543.1 Adhesion G protein-coupled receptor B3 like protein [Argiope bruennichi]
qRS-5.1	iM12545	BGM008	2639540	G	A	iM12545:c.238-7321C>T	intron		No	-	Domains<1-SignalP-noTM(23)-23><34-G3DSA:2.60.120.290(125)-158><168-PTHR24044(125)-292>|similarity30.4%|coverage91.8%|matches365aa|KAF8766543.1 Adhesion G protein-coupled receptor B3 like protein [Argiope bruennichi]
qRS-5.1	iM12545	BGM008	2639554	C	G	iM12545:c.238-7335G>C	intron		No	-	Domains<1-SignalP-noTM(23)-23><34-G3DSA:2.60.120.290(125)-158><168-PTHR24044(125)-292>|similarity30.4%|coverage91.8%|matches365aa|KAF8766543.1 Adhesion G protein-coupled receptor B3 like protein [Argiope bruennichi]
qRS-5.1	iM12556	BGM008	2782880	A	C	iM12556:c.*1977T>G	downsteam		No	-	Domains<19-PTHR13802(98)-116>|similarity59.4%|coverage63.5%|matches106aa|XP_013072527.1 PREDICTED: cell wall protein DAN4-like [Biomphalaria glabrata]
qRS-5.1	iM12556	BGM008	2782934	G	C	iM12556:c.*1923C>G	downsteam		No	-	Domains<19-PTHR13802(98)-116>|similarity59.4%|coverage63.5%|matches106aa|XP_013072527.1 PREDICTED: cell wall protein DAN4-like [Biomphalaria glabrata]
qRS-5.1	iM12560	BGM008	2847921	C	T	iM12560:c.-4982C>T	upstream		No	-	Domains<73-cd15208(82)-154>|similarity100%|coverage86.9%|matches152aa|XP_013077322.1 PREDICTED: orexin receptor type 2-like, partial [Biomphalaria glabrata]
qRS-5.1	iM12560	BGM008	2848012	T	C	iM12560:c.-4891T>C	upstream		No	-	Domains<73-cd15208(82)-154>|similarity100%|coverage86.9%|matches152aa|XP_013077322.1 PREDICTED: orexin receptor type 2-like, partial [Biomphalaria glabrata]
qRS-5.1	iM12566	BGM008	3009037	A	C	iM12566:c.48+2742T>G; iM12567:c.-3517A>C	upstream		No	-	Domains<15-PTHR18763(401)-415>|similarity99.8%|coverage100%|matches418aa|XP_013081773.1 PREDICTED: WD repeat-containing protein 18-like [Biomphalaria glabrata]
qRS-5.1	iM12570	BGM008	3108231	G	A	iM12570:c.2222+1018C>T	intron		No	-	Domains<135-PTHR24392(663)-797>|similarity29.7%|coverage99.7%|matches1842aa|XP_005111726.1 serine-rich adhesin for platelets isoform X1 [Aplysia californica]
qRS-5.1	iM12570	BGM008	3108261	T	A	iM12570:c.2222+988A>T	intron		No	-	Domains<135-PTHR24392(663)-797>|similarity29.7%|coverage99.7%|matches1842aa|XP_005111726.1 serine-rich adhesin for platelets isoform X1 [Aplysia californica]
qRS-5.1	iM12570	BGM008	3108609	T	A	iM12570:c.2222+640A>T	intron		No	-	Domains<135-PTHR24392(663)-797>|similarity29.7%|coverage99.7%|matches1842aa|XP_005111726.1 serine-rich adhesin for platelets isoform X1 [Aplysia californica]
qRS-5.1	iM12575	BGM008	3199101	C	T	iM12575:c.-2589C>T	upstream		No	-	Domains<2-PTHR10252(228)-229>|similarity100%|coverage100%|matches327aa|XP_013079716.1 PREDICTED: nuclear transcription factor Y subunit gamma-like isoform X2 [Biomphalaria glabrata]
qRS-5.1	iM12575	BGM008	3199262	T	G	iM12575:c.-2428T>G	upstream		No	-	Domains<2-PTHR10252(228)-229>|similarity100%|coverage100%|matches327aa|XP_013079716.1 PREDICTED: nuclear transcription factor Y subunit gamma-like isoform X2 [Biomphalaria glabrata]
qRS-5.1	iM12580	BGM008	3298364	T	A	iM12580:c.320+1255A>T	intron		No	-	Domains<179-PTHR46583(661)-839><1051-PTHR46583(570)-1620>|similarity96.6%|coverage96.6%|matches1770aa|XP_013079726.1 PREDICTED: regulator of G-protein signaling 22-like isoform X1 [Biomphalaria glabrata]
qRS-5.1	iM12580	BGM008	3298412	G	A	iM12580:c.320+1207C>T	intron		No	-	Domains<179-PTHR46583(661)-839><1051-PTHR46583(570)-1620>|similarity96.6%|coverage96.6%|matches1770aa|XP_013079726.1 PREDICTED: regulator of G-protein signaling 22-like isoform X1 [Biomphalaria glabrata]
qRS-5.1	iM12583	BGM008	3380354	A	T	iM12583:c.987+1526T>A	intron		No	-	Domains<8-PTHR14339(214)-221><268-PTHR14339(187)-454>|similarity99.8%|coverage100%|matches471aa|XP_013079735.1 PREDICTED: vasculin-like protein 1 [Biomphalaria glabrata]
qRS-5.1	iM12583	BGM008	3380422	T	A	iM12583:c.987+1458A>T	intron		No	-	Domains<8-PTHR14339(214)-221><268-PTHR14339(187)-454>|similarity99.8%|coverage100%|matches471aa|XP_013079735.1 PREDICTED: vasculin-like protein 1 [Biomphalaria glabrata]
qRS-5.1	iM12585	BGM008	3462662	T	G	iM12585:c.145-599T>G	intron		No	-	Domains<25-PTHR45752(129)-153><154-PTHR45752(96)-249>|similarity100%|coverage72.3%|matches318aa|XP_013078805.1 PREDICTED: plant intracellular Ras-group-related LRR protein 3-like isoform X1 [Biomphalaria glabrata]
qRS-5.1	iM12587	BGM008	3497525	G	A	iM12587:c.67+1495C>T	intron		No	-	Domains<17-PTHR10060(298)-314>|similarity99.4%|coverage100%|matches319aa|XP_013079738.1 PREDICTED: LOW QUALITY PROTEIN: putative deoxyribonuclease TATDN1 [Biomphalaria glabrata]
qRS-5.1	iM12588	BGM008	3507273	T	A	iM12588:c.-2855T>A	upstream		No	-	Domains<1-SM01096(123)-123><146-PR00098(15)-160><175-PR00098(11)-185><262-G3DSA:3.30.1490.20(66)-327><328-PR00098(17)-344><359-PR00098(18)-376><414-PR00098(30)-443><486-PR00098(19)-504><512-G3DSA:3.40.50.1380(148)-659><665-cd01316(347)-1011>|similarity99.9%|coverage100%|matches1441aa|XP_013079739.1 PREDICTED: CAD protein-like [Biomphalaria glabrata]
qRS-5.1	iM12588	BGM008	3507300	A	T	iM12588:c.-2828A>T	upstream		No	-	Domains<1-SM01096(123)-123><146-PR00098(15)-160><175-PR00098(11)-185><262-G3DSA:3.30.1490.20(66)-327><328-PR00098(17)-344><359-PR00098(18)-376><414-PR00098(30)-443><486-PR00098(19)-504><512-G3DSA:3.40.50.1380(148)-659><665-cd01316(347)-1011>|similarity99.9%|coverage100%|matches1441aa|XP_013079739.1 PREDICTED: CAD protein-like [Biomphalaria glabrata]
qRS-5.1	iM12591	BGM008	3681142	G	C	iM12591:c.-4953G>C	upstream		No	-	Domains<20-PTHR47883(181)-200><423-PTHR47883(188)-610>|No_BLAST_hit
qRS-5.1	iM12591	BGM008	3681402	A	G	iM12591:c.-4693A>G	upstream		No	-	Domains<20-PTHR47883(181)-200><423-PTHR47883(188)-610>|No_BLAST_hit
qRS-5.1	iM12591	BGM008	3681459	T	C	iM12591:c.-4636T>C	upstream		No	-	Domains<20-PTHR47883(181)-200><423-PTHR47883(188)-610>|No_BLAST_hit
qRS-5.1	iM12591	BGM008	3689531	A	G	iM12591:c.*945A>G	downsteam		No	-	Domains<20-PTHR47883(181)-200><423-PTHR47883(188)-610>|No_BLAST_hit
qRS-5.1	iM12591	BGM008	3689627	A	C	iM12591:c.*1041A>C	downsteam		No	-	Domains<20-PTHR47883(181)-200><423-PTHR47883(188)-610>|No_BLAST_hit
qRS-5.1	iM12591	BGM008	3689724	A	G	iM12591:c.*1138A>G	downsteam		No	-	Domains<20-PTHR47883(181)-200><423-PTHR47883(188)-610>|No_BLAST_hit
qRS-5.1	iM12592	BGM008	3724062	C	A	iM12592:c.-741G>T	upstream		No	-	Domains<1-SignalP-noTM(22)-22><27-G3DSA:3.40.50.1820(561)-587>|similarity100%|coverage85.8%|matches551aa|XP_013076861.1 PREDICTED: acetylcholinesterase-like [Biomphalaria glabrata]
qRS-5.1	iM12593	BGM008	3753202	T	A	iM12593:c.*1908A>T	downsteam		No	-
qRS-5.1	iM12593	BGM008	3753232	G	T	iM12593:c.*1878C>A	downsteam		No	-
qRS-5.1	iM12594	BGM008	3800033	A	T	iM12594:c.187+2610A>T	intron		No	-	Domains<56-PTHR12358(346)-401>|similarity99.8%|coverage100%|matches409aa|XP_013073322.1 PREDICTED: sphingosine kinase 1-like [Biomphalaria glabrata]
qRS-5.1	iM12594	BGM008	3800094	C	G	iM12594:c.187+2671C>G	intron		No	-	Domains<56-PTHR12358(346)-401>|similarity99.8%|coverage100%|matches409aa|XP_013073322.1 PREDICTED: sphingosine kinase 1-like [Biomphalaria glabrata]
qRS-5.1	iM12594	BGM008	3800173	C	A	iM12594:c.187+2750C>A	intron		No	-	Domains<56-PTHR12358(346)-401>|similarity99.8%|coverage100%|matches409aa|XP_013073322.1 PREDICTED: sphingosine kinase 1-like [Biomphalaria glabrata]
qRS-5.1	iM12594	BGM008	3800202	C	A	iM12594:c.187+2779C>A	intron		No	-	Domains<56-PTHR12358(346)-401>|similarity99.8%|coverage100%|matches409aa|XP_013073322.1 PREDICTED: sphingosine kinase 1-like [Biomphalaria glabrata]
qRS-5.1	iM12594	BGM008	3800205	T	G	iM12594:c.187+2782T>G	intron		No	-	Domains<56-PTHR12358(346)-401>|similarity99.8%|coverage100%|matches409aa|XP_013073322.1 PREDICTED: sphingosine kinase 1-like [Biomphalaria glabrata]
qRS-5.1	iM12594	BGM008	3800249	G	T	iM12594:c.187+2826G>T	intron		No	-	Domains<56-PTHR12358(346)-401>|similarity99.8%|coverage100%|matches409aa|XP_013073322.1 PREDICTED: sphingosine kinase 1-like [Biomphalaria glabrata]
qRS-5.1	iM12594	BGM008	3800280	T	A	iM12594:c.187+2857T>A	intron		No	-	Domains<56-PTHR12358(346)-401>|similarity99.8%|coverage100%|matches409aa|XP_013073322.1 PREDICTED: sphingosine kinase 1-like [Biomphalaria glabrata]
qRS-5.1	iM12597	BGM008	3905600	G	T	iM12597:c.4754+18C>A	intron		No	-	Domains<1-PTHR21704(2020)-2020>|similarity99.9%|coverage97.2%|matches2013aa|XP_013073331.1 PREDICTED: nipped-B-like protein [Biomphalaria glabrata]
qRS-5.1	iM12597	BGM008	3905686	A	C	iM12597:c.4700-14T>G	intron		No	-	Domains<1-PTHR21704(2020)-2020>|similarity99.9%|coverage97.2%|matches2013aa|XP_013073331.1 PREDICTED: nipped-B-like protein [Biomphalaria glabrata]
qRS-5.1	iM12597	BGM008	3905738	G	A	iM12597:c.4700-66C>T	intron		No	-	Domains<1-PTHR21704(2020)-2020>|similarity99.9%|coverage97.2%|matches2013aa|XP_013073331.1 PREDICTED: nipped-B-like protein [Biomphalaria glabrata]
qRS-5.1	iM12597	BGM008	3911070	A	T	iM12597:c.3508-175T>A	intron		No	-	Domains<1-PTHR21704(2020)-2020>|similarity99.9%|coverage97.2%|matches2013aa|XP_013073331.1 PREDICTED: nipped-B-like protein [Biomphalaria glabrata]
qRS-5.1	iM12597	BGM008	3911130	A	G	iM12597:c.3508-235T>C	intron		No	-	Domains<1-PTHR21704(2020)-2020>|similarity99.9%|coverage97.2%|matches2013aa|XP_013073331.1 PREDICTED: nipped-B-like protein [Biomphalaria glabrata]
qRS-5.1	iM12597	BGM008	3911155	A	C	iM12597:c.3507+255T>G	intron		No	-	Domains<1-PTHR21704(2020)-2020>|similarity99.9%|coverage97.2%|matches2013aa|XP_013073331.1 PREDICTED: nipped-B-like protein [Biomphalaria glabrata]
qRS-5.1	iM12597	BGM008	3913087	A	T	iM12597:c.2938-268T>A	intron		No	-	Domains<1-PTHR21704(2020)-2020>|similarity99.9%|coverage97.2%|matches2013aa|XP_013073331.1 PREDICTED: nipped-B-like protein [Biomphalaria glabrata]
qRS-5.1	iM12597	BGM008	3913196	A	T	iM12597:c.2938-377T>A	intron		No	-	Domains<1-PTHR21704(2020)-2020>|similarity99.9%|coverage97.2%|matches2013aa|XP_013073331.1 PREDICTED: nipped-B-like protein [Biomphalaria glabrata]
qRS-5.1	iM12597	BGM008	3913200	G	A	iM12597:c.2938-381C>T	intron		No	-	Domains<1-PTHR21704(2020)-2020>|similarity99.9%|coverage97.2%|matches2013aa|XP_013073331.1 PREDICTED: nipped-B-like protein [Biomphalaria glabrata]
qRS-5.1	iM12597	BGM008	3921918	A	C	iM12597:c.2418+203T>G	intron		No	-	Domains<1-PTHR21704(2020)-2020>|similarity99.9%|coverage97.2%|matches2013aa|XP_013073331.1 PREDICTED: nipped-B-like protein [Biomphalaria glabrata]
qRS-5.1	iM12597	BGM008	3921955	G	A	iM12597:c.2418+166C>T	intron		No	-	Domains<1-PTHR21704(2020)-2020>|similarity99.9%|coverage97.2%|matches2013aa|XP_013073331.1 PREDICTED: nipped-B-like protein [Biomphalaria glabrata]
qRS-5.1	iM12597	BGM008	3921963	A	G	iM12597:c.2418+158T>C	intron		No	-	Domains<1-PTHR21704(2020)-2020>|similarity99.9%|coverage97.2%|matches2013aa|XP_013073331.1 PREDICTED: nipped-B-like protein [Biomphalaria glabrata]
qRS-5.1	iM12597	BGM008	3922017	C	T	iM12597:c.2418+104G>A	intron		No	-	Domains<1-PTHR21704(2020)-2020>|similarity99.9%|coverage97.2%|matches2013aa|XP_013073331.1 PREDICTED: nipped-B-like protein [Biomphalaria glabrata]
qRS-5.1	iM12601	BGM008	4089753	G	A	iM12601:c.834G>A	synonymous_coding		No	No
qRS-5.1	iM12601	BGM008	4089837	C	A	iM12601:c.918C>A	synonymous_coding		No	No
qRS-5.1	iM12604	BGM008	4204354	G	T	iM12604:c.530+14553C>A	intron		No	-	Domains<13-PTHR19964(213)-225>|similarity97.9%|coverage100%|matches234aa|XP_013073344.1 PREDICTED: inaD-like protein isoform X4 [Biomphalaria glabrata]
qRS-5.1	iM12604	BGM008	4204471	A	T	iM12604:c.530+14436T>A	intron		No	-	Domains<13-PTHR19964(213)-225>|similarity97.9%|coverage100%|matches234aa|XP_013073344.1 PREDICTED: inaD-like protein isoform X4 [Biomphalaria glabrata]
qRS-5.1	iM12604	BGM008	4207660	T	G	iM12604:c.530+11247A>C	intron		No	-	Domains<13-PTHR19964(213)-225>|similarity97.9%|coverage100%|matches234aa|XP_013073344.1 PREDICTED: inaD-like protein isoform X4 [Biomphalaria glabrata]
qRS-5.1	iM12604	BGM008	4211810	C	T	iM12604:c.530+7097G>A	intron		No	-	Domains<13-PTHR19964(213)-225>|similarity97.9%|coverage100%|matches234aa|XP_013073344.1 PREDICTED: inaD-like protein isoform X4 [Biomphalaria glabrata]
qRS-5.1	iM12604	BGM008	4212061	C	T	iM12604:c.530+6846G>A	intron		No	-	Domains<13-PTHR19964(213)-225>|similarity97.9%|coverage100%|matches234aa|XP_013073344.1 PREDICTED: inaD-like protein isoform X4 [Biomphalaria glabrata]
qRS-5.1	iM12604	BGM008	4212112	T	C	iM12604:c.530+6795A>G	intron		No	-	Domains<13-PTHR19964(213)-225>|similarity97.9%|coverage100%|matches234aa|XP_013073344.1 PREDICTED: inaD-like protein isoform X4 [Biomphalaria glabrata]
qRS-5.1	iM12604	BGM008	4212116	C	T	iM12604:c.530+6791G>A	intron		No	-	Domains<13-PTHR19964(213)-225>|similarity97.9%|coverage100%|matches234aa|XP_013073344.1 PREDICTED: inaD-like protein isoform X4 [Biomphalaria glabrata]
qRS-5.1	iM12604	BGM008	4212209	A	G	iM12604:c.530+6698T>C	intron		No	-	Domains<13-PTHR19964(213)-225>|similarity97.9%|coverage100%|matches234aa|XP_013073344.1 PREDICTED: inaD-like protein isoform X4 [Biomphalaria glabrata]
qRS-5.1	iM12604	BGM008	4212513	T	C	iM12604:c.530+6394A>G	intron		No	-	Domains<13-PTHR19964(213)-225>|similarity97.9%|coverage100%|matches234aa|XP_013073344.1 PREDICTED: inaD-like protein isoform X4 [Biomphalaria glabrata]
qRS-5.1	iM12608	BGM008	4312430	C	A	iM12608:c.398+1442G>T	intron		No	-	Domains<62-PTHR12322(396)-457>|similarity90.6%|coverage97.4%|matches489aa|XP_013083870.1 PREDICTED: doublesex- and mab-3-related transcription factor 2-like [Biomphalaria glabrata]
qRS-5.1	iM12608	BGM008	4312434	A	C	iM12608:c.398+1438T>G	intron		No	-	Domains<62-PTHR12322(396)-457>|similarity90.6%|coverage97.4%|matches489aa|XP_013083870.1 PREDICTED: doublesex- and mab-3-related transcription factor 2-like [Biomphalaria glabrata]
qRS-5.1	iM12608	BGM008	4312438	A	C	iM12608:c.398+1434T>G	intron		No	-	Domains<62-PTHR12322(396)-457>|similarity90.6%|coverage97.4%|matches489aa|XP_013083870.1 PREDICTED: doublesex- and mab-3-related transcription factor 2-like [Biomphalaria glabrata]
qRS-5.1	iM12608	BGM008	4312440	C	A	iM12608:c.398+1432G>T	intron		No	-	Domains<62-PTHR12322(396)-457>|similarity90.6%|coverage97.4%|matches489aa|XP_013083870.1 PREDICTED: doublesex- and mab-3-related transcription factor 2-like [Biomphalaria glabrata]
qRS-5.1	iM12608	BGM008	4312447	C	G	iM12608:c.398+1425G>C	intron		No	-	Domains<62-PTHR12322(396)-457>|similarity90.6%|coverage97.4%|matches489aa|XP_013083870.1 PREDICTED: doublesex- and mab-3-related transcription factor 2-like [Biomphalaria glabrata]
qRS-5.1	iM12610	BGM008	4357109	C	A	iM12610:c.-727G>T; iM12611:c.-2625C>A	upstream		No	-	Domains<81-PTHR12802(778)-858>|similarity99.2%|coverage98.1%|matches889aa|XP_013083869.1 PREDICTED: histone H2A deubiquitinase MYSM1-like [Biomphalaria glabrata]
qRS-5.1	iM12610	BGM008	4357143	C	A	iM12610:c.-761G>T; iM12611:c.-2591C>A	upstream		No	-	Domains<81-PTHR12802(778)-858>|similarity99.2%|coverage98.1%|matches889aa|XP_013083869.1 PREDICTED: histone H2A deubiquitinase MYSM1-like [Biomphalaria glabrata]
qRS-5.1	iM12610	BGM008	4357301	T	G	iM12610:c.-919A>C; iM12611:c.-2433T>G	upstream		No	-	Domains<81-PTHR12802(778)-858>|similarity99.2%|coverage98.1%|matches889aa|XP_013083869.1 PREDICTED: histone H2A deubiquitinase MYSM1-like [Biomphalaria glabrata]
qRS-5.1	iM12610	BGM008	4357362	T	A	iM12610:c.-980A>T; iM12611:c.-2372T>A	upstream		No	-	Domains<81-PTHR12802(778)-858>|similarity99.2%|coverage98.1%|matches889aa|XP_013083869.1 PREDICTED: histone H2A deubiquitinase MYSM1-like [Biomphalaria glabrata]
qRS-5.1	iM12612	BGM008	4378829	C	T	iM12612:c.-1249C>T	upstream		No	-	Domains<3-PTHR12904(696)-698>|similarity99.4%|coverage92.6%|matches663aa|XP_013091027.1 PREDICTED: protein zyg-11 homolog B-like [Biomphalaria glabrata]
qRS-5.1	iM12614	BGM008	4425604	T	C	iM12614:c.234+1099T>C	intron		No	-	Domains<44-PTHR21255(154)-197>|similarity99.5%|coverage100%|matches197aa|XP_013083944.1 PREDICTED: tctex1 domain-containing protein 1-B-like [Biomphalaria glabrata]
qRS-5.1	iM12615	BGM008	4455767	A	T	iM12615:c.-928T>A	upstream		No	-	Domains<653-PTHR34203(279)-931>|similarity96.4%|coverage100%|matches971aa|XP_013083943.1 PREDICTED: myb-like protein I [Biomphalaria glabrata]
qRS-5.1	iM12615	BGM008	4455771	A	T	iM12615:c.-932T>A	upstream		No	-	Domains<653-PTHR34203(279)-931>|similarity96.4%|coverage100%|matches971aa|XP_013083943.1 PREDICTED: myb-like protein I [Biomphalaria glabrata]
qRS-5.1	iM12616	BGM008	4466916	G	A	iM12616:c.351-57G>A	intron		No	-	Domains<27-PR00190(10)-36><50-PR00190(12)-61><62-PR00190(23)-84><116-PR00190(14)-129><141-PR00190(20)-160><181-G3DSA:3.90.640.10(93)-273>|similarity91.489%|coverage100%|matches376aa|actin, cytoplasmic|P92179.2 |RecName: Full Actin, cytoplasmic Contains: RecName: Full Actin, cytoplasmic, intermediate form Flags: Precursor|NA|cytoskeleton
qRS-5.1	iM12617	BGM008	4484475	A	G	iM12617:c.63+960T>C; iM12618:c.-3339A>G	upstream		No	-	Domains<61-PTHR43178(442)-502>|similarity100%|coverage100%|matches502aa|XP_013083913.1 PREDICTED: lipoamide acyltransferase component of branched-chain alpha-keto acid dehydrogenase complex, mitochondrial-like [Biomphalaria glabrata]
qRS-5.1	iM12617	BGM008	4484599	T	G	iM12617:c.63+836A>C; iM12618:c.-3215T>G	upstream		No	-	Domains<61-PTHR43178(442)-502>|similarity100%|coverage100%|matches502aa|XP_013083913.1 PREDICTED: lipoamide acyltransferase component of branched-chain alpha-keto acid dehydrogenase complex, mitochondrial-like [Biomphalaria glabrata]
qRS-5.1	iM12617	BGM008	4484743	C	A	iM12617:c.63+692G>T; iM12618:c.-3071C>A	upstream		No	-	Domains<61-PTHR43178(442)-502>|similarity100%|coverage100%|matches502aa|XP_013083913.1 PREDICTED: lipoamide acyltransferase component of branched-chain alpha-keto acid dehydrogenase complex, mitochondrial-like [Biomphalaria glabrata]
qRS-5.1	iM12617	BGM008	4484804	A	G	iM12617:c.63+631T>C; iM12618:c.-3010A>G	upstream		No	-	Domains<61-PTHR43178(442)-502>|similarity100%|coverage100%|matches502aa|XP_013083913.1 PREDICTED: lipoamide acyltransferase component of branched-chain alpha-keto acid dehydrogenase complex, mitochondrial-like [Biomphalaria glabrata]
qRS-5.1	iM12619	BGM008	4529049	C	T	iM12619:c.-679G>A; iM12620:c.-15C>T	upstream		No	-	Domains<1-PTHR10663(1770)-1770>|similarity99.8%|coverage100%|matches1781aa|XP_013083902.1 PREDICTED: brefeldin A-inhibited guanine nucleotide-exchange protein 1-like isoform X1 [Biomphalaria glabrata]
qRS-5.1	iM12619	BGM008	4532241	T	C	iM12619:c.-3871A>G; iM12620:c.97+3081T>C	upstream		No	-	Domains<1-PTHR10663(1770)-1770>|similarity99.8%|coverage100%|matches1781aa|XP_013083902.1 PREDICTED: brefeldin A-inhibited guanine nucleotide-exchange protein 1-like isoform X1 [Biomphalaria glabrata]
qRS-5.1	iM12622	BGM008	4579769	G	T	iM12622:c.75-1622C>A	intron		No	-	Domains<10-PTHR45755(206)-215><216-PTHR45755(176)-391>|similarity99.5%|coverage100%|matches394aa|XP_013083928.1 PREDICTED: zinc transporter 7-like [Biomphalaria glabrata]
qRS-5.1	iM12622	BGM008	4579898	T	C	iM12622:c.75-1751A>G	intron		No	-	Domains<10-PTHR45755(206)-215><216-PTHR45755(176)-391>|similarity99.5%|coverage100%|matches394aa|XP_013083928.1 PREDICTED: zinc transporter 7-like [Biomphalaria glabrata]
qRS-5.1	iM12622	BGM008	4579989	T	C	iM12622:c.75-1842A>G	intron		No	-	Domains<10-PTHR45755(206)-215><216-PTHR45755(176)-391>|similarity99.5%|coverage100%|matches394aa|XP_013083928.1 PREDICTED: zinc transporter 7-like [Biomphalaria glabrata]
qRS-5.1	iM12622	BGM008	4582457	C	A	iM12622:c.74+3075G>T; iM12623:c.-4052C>A	upstream		No	-	Domains<10-PTHR45755(206)-215><216-PTHR45755(176)-391>|similarity99.5%|coverage100%|matches394aa|XP_013083928.1 PREDICTED: zinc transporter 7-like [Biomphalaria glabrata]
qRS-5.1	iM12626	BGM008	4680235	G	A	iM12626:c.1285+79G>A	intron		No	-	Domains<86-cd17352(76)-161>|No_BLAST_hit
qRS-5.1	iM12631	BGM008	4780080	G	C	iM12631:c.17+679G>C	intron		No	-	Domains<8-cd09762(243)-250><295-G3DSA:3.30.1050.10(113)-407>|similarity96.1%|coverage100%|matches407aa|XP_013083941.1 PREDICTED: hydroxysteroid dehydrogenase-like protein 2 [Biomphalaria glabrata]
qRS-5.1	iM12632	BGM008	4790011	A	G	iM12632:c.150-932T>C; iM12633:c.-2988A>G	upstream		No	-	Domains<1-PIRSF017321(475)-475>|similarity99.6%|coverage100%|matches475aa|XP_013083923.1 PREDICTED: LOW QUALITY PROTEIN: phosphatidylinositol-glycan biosynthesis class W protein-like [Biomphalaria glabrata]
qRS-5.1	iM12632	BGM008	4790054	T	A	iM12632:c.150-975A>T; iM12633:c.-2945T>A	upstream		No	-	Domains<1-PIRSF017321(475)-475>|similarity99.6%|coverage100%|matches475aa|XP_013083923.1 PREDICTED: LOW QUALITY PROTEIN: phosphatidylinositol-glycan biosynthesis class W protein-like [Biomphalaria glabrata]
qRS-5.1	iM12632	BGM008	4790085	A	C	iM12632:c.150-1006T>G; iM12633:c.-2914A>C	upstream		No	-	Domains<1-PIRSF017321(475)-475>|similarity99.6%|coverage100%|matches475aa|XP_013083923.1 PREDICTED: LOW QUALITY PROTEIN: phosphatidylinositol-glycan biosynthesis class W protein-like [Biomphalaria glabrata]
qRS-5.1	iM12637	BGM008	4913608	C	T	iM12637:c.790-2699G>A	intron		No	-	Domains<28-PTHR12822(240)-267>|similarity100%|coverage100%|matches332aa|XP_013083932.1 PREDICTED: protein YIPF1-like [Biomphalaria glabrata]
qRS-5.1	iM12639	BGM008	4944149	T	C	iM12639:c.126+505T>C	intron		No	-	Domains<27-PR00190(10)-36><50-PR00190(12)-61><62-PR00190(23)-84><116-PR00190(14)-129><141-PR00190(20)-160><181-G3DSA:3.90.640.10(93)-273>|similarity96.277%|coverage100%|matches376aa|actin, cytoplasmic|P92179.2 |RecName: Full Actin, cytoplasmic Contains: RecName: Full Actin, cytoplasmic, intermediate form Flags: Precursor|NA|cytoskeleton
qRS-5.1	iM12639	BGM008	4944159	A	T	iM12639:c.126+515A>T	intron		No	-	Domains<27-PR00190(10)-36><50-PR00190(12)-61><62-PR00190(23)-84><116-PR00190(14)-129><141-PR00190(20)-160><181-G3DSA:3.90.640.10(93)-273>|similarity96.277%|coverage100%|matches376aa|actin, cytoplasmic|P92179.2 |RecName: Full Actin, cytoplasmic Contains: RecName: Full Actin, cytoplasmic, intermediate form Flags: Precursor|NA|cytoskeleton
qRS-5.1	iM12639	BGM008	4944193	T	A	iM12639:c.126+549T>A	intron		No	-	Domains<27-PR00190(10)-36><50-PR00190(12)-61><62-PR00190(23)-84><116-PR00190(14)-129><141-PR00190(20)-160><181-G3DSA:3.90.640.10(93)-273>|similarity96.277%|coverage100%|matches376aa|actin, cytoplasmic|P92179.2 |RecName: Full Actin, cytoplasmic Contains: RecName: Full Actin, cytoplasmic, intermediate form Flags: Precursor|NA|cytoskeleton
qRS-5.1	iM12639	BGM008	4944209	A	G	iM12639:c.126+565A>G	intron		No	-	Domains<27-PR00190(10)-36><50-PR00190(12)-61><62-PR00190(23)-84><116-PR00190(14)-129><141-PR00190(20)-160><181-G3DSA:3.90.640.10(93)-273>|similarity96.277%|coverage100%|matches376aa|actin, cytoplasmic|P92179.2 |RecName: Full Actin, cytoplasmic Contains: RecName: Full Actin, cytoplasmic, intermediate form Flags: Precursor|NA|cytoskeleton
qRS-5.1	iM12640	BGM008	4958551	A	T	iM12640:c.-117T>A	upstream		No	-	Domains<27-PR00190(10)-36><50-PR00190(12)-61><62-PR00190(23)-84><116-PR00190(14)-129><141-PR00190(20)-160><181-G3DSA:3.90.640.10(93)-273>|similarity99.202%|coverage100%|matches376aa|actin, cytoplasmic|P92179.2 |RecName: Full Actin, cytoplasmic Contains: RecName: Full Actin, cytoplasmic, intermediate form Flags: Precursor|NA|cytoskeleton
qRS-5.1	iM12641	BGM008	4966621	C	T	iM12641:c.*1588G>A	downsteam		No	-	Domains<27-PR00190(10)-36><50-PR00190(12)-61><62-PR00190(23)-84><116-PR00190(14)-129><141-PR00190(20)-160><181-G3DSA:3.90.640.10(93)-273>|similarity100%|coverage100%|matches376aa|actin, cytoplasmic|P92179.2 |RecName: Full Actin, cytoplasmic Contains: RecName: Full Actin, cytoplasmic, intermediate form Flags: Precursor|NA|cytoskeleton
qRS-5.1	iM12642	BGM008	4987136	A	C	iM12642:c.-3988T>G; iM12643:c.-1230A>C	upstream		No	-	Domains<1-PTHR12175(206)-206>|similarity97.7%|coverage100%|matches216aa|XP_013083899.1 PREDICTED: PITH domain-containing protein GA19395-like [Biomphalaria glabrata]
qRS-5.1	iM12642	BGM008	4987226	C	T	iM12642:c.-4078G>A; iM12643:c.-1140C>T	upstream		No	-	Domains<1-PTHR12175(206)-206>|similarity97.7%|coverage100%|matches216aa|XP_013083899.1 PREDICTED: PITH domain-containing protein GA19395-like [Biomphalaria glabrata]
qRS-5.1	iM12646	BGM008	5073524	A	G	iM12646:c.1037+815T>C	intron		No	-	Domains<80-PTHR10155(317)-396><437-PTHR10155(115)-551>|similarity99.6%|coverage100%|matches560aa|XP_013083891.1 PREDICTED: phosphatidylinositol 3-kinase regulatory subunit gamma-like [Biomphalaria glabrata]
qRS-5.1	iM12646	BGM008	5073546	A	G	iM12646:c.1037+793T>C	intron		No	-	Domains<80-PTHR10155(317)-396><437-PTHR10155(115)-551>|similarity99.6%|coverage100%|matches560aa|XP_013083891.1 PREDICTED: phosphatidylinositol 3-kinase regulatory subunit gamma-like [Biomphalaria glabrata]
qRS-5.1	iM12646	BGM008	5081887	T	G	iM12646:c.-2419A>C	upstream		No	-	Domains<80-PTHR10155(317)-396><437-PTHR10155(115)-551>|similarity99.6%|coverage100%|matches560aa|XP_013083891.1 PREDICTED: phosphatidylinositol 3-kinase regulatory subunit gamma-like [Biomphalaria glabrata]
qRS-5.1	iM12646	BGM008	5081938	C	T	iM12646:c.-2470G>A	upstream		No	-	Domains<80-PTHR10155(317)-396><437-PTHR10155(115)-551>|similarity99.6%|coverage100%|matches560aa|XP_013083891.1 PREDICTED: phosphatidylinositol 3-kinase regulatory subunit gamma-like [Biomphalaria glabrata]
qRS-5.1	iM12646	BGM008	5081955	C	A	iM12646:c.-2487G>T	upstream		No	-	Domains<80-PTHR10155(317)-396><437-PTHR10155(115)-551>|similarity99.6%|coverage100%|matches560aa|XP_013083891.1 PREDICTED: phosphatidylinositol 3-kinase regulatory subunit gamma-like [Biomphalaria glabrata]
qRS-5.1	iM12646	BGM008	5082177	A	G	iM12646:c.-2709T>C	upstream		No	-	Domains<80-PTHR10155(317)-396><437-PTHR10155(115)-551>|similarity99.6%|coverage100%|matches560aa|XP_013083891.1 PREDICTED: phosphatidylinositol 3-kinase regulatory subunit gamma-like [Biomphalaria glabrata]
qRS-5.1	iM12647	BGM008	5102604	C	T	iM12647:c.1411-695G>A	intron		No	-	Domains<3-SSF49265(188)-190><300-SSF49265(102)-401>|similarity98.6%|coverage100%|matches632aa|XP_013074476.1 PREDICTED: leukemia inhibitory factor receptor-like isoform X2 [Biomphalaria glabrata]
qRS-5.1	iM12649	BGM008	5147527	G	C	iM12649:c.154+590G>C	intron		No	-	Domains<12-PR00094(14)-25><40-PR00094(15)-54><88-PR00094(17)-104><129-PF05191(34)-162><163-PR00094(15)-177><179-PR00094(15)-193>|similarity100%|coverage77.4%|matches175aa|XP_013064086.1 PREDICTED: GTP:AMP phosphotransferase AK3, mitochondrial-like [Biomphalaria glabrata]
qRS-5.1	iM12649	BGM008	5147576	G	T	iM12649:c.154+639G>T	intron		No	-	Domains<12-PR00094(14)-25><40-PR00094(15)-54><88-PR00094(17)-104><129-PF05191(34)-162><163-PR00094(15)-177><179-PR00094(15)-193>|similarity100%|coverage77.4%|matches175aa|XP_013064086.1 PREDICTED: GTP:AMP phosphotransferase AK3, mitochondrial-like [Biomphalaria glabrata]
qRS-5.1	iM12649	BGM008	5147616	C	T	iM12649:c.154+679C>T	intron		No	-	Domains<12-PR00094(14)-25><40-PR00094(15)-54><88-PR00094(17)-104><129-PF05191(34)-162><163-PR00094(15)-177><179-PR00094(15)-193>|similarity100%|coverage77.4%|matches175aa|XP_013064086.1 PREDICTED: GTP:AMP phosphotransferase AK3, mitochondrial-like [Biomphalaria glabrata]
qRS-5.1	iM12656	BGM008	5272954	T	C	iM12656:c.293-384A>G	intron		No	-	Domains<1-SignalP-noTM(25)-25>|No_BLAST_hit
qRS-5.1	iM12656	BGM008	5273050	A	G	iM12656:c.293-480T>C	intron		No	-	Domains<1-SignalP-noTM(25)-25>|No_BLAST_hit
qRS-5.1	iM12656	BGM008	5282385	C	T	iM12656:c.79+1079G>A	intron		No	-	Domains<1-SignalP-noTM(25)-25>|No_BLAST_hit
qRS-5.1	iM12656	BGM008	5282595	G	T	iM12656:c.79+869C>A	intron		No	-	Domains<1-SignalP-noTM(25)-25>|No_BLAST_hit
qRS-5.1	iM12657	BGM008	5310016	A	G	iM12657:c.-1083A>G	upstream		No	-	Domains<1-G3DSA:2.40.128.20(139)-139>|similarity99.3%|coverage98.6%|matches138aa|XP_013083883.1 PREDICTED: fatty acid-binding protein 12-like [Biomphalaria glabrata]
qRS-5.1	iM12657	BGM008	5310018	G	A	iM12657:c.-1081G>A	upstream		No	-	Domains<1-G3DSA:2.40.128.20(139)-139>|similarity99.3%|coverage98.6%|matches138aa|XP_013083883.1 PREDICTED: fatty acid-binding protein 12-like [Biomphalaria glabrata]
qRS-5.1	iM12657	BGM008	5310022	T	G	iM12657:c.-1077T>G	upstream		No	-	Domains<1-G3DSA:2.40.128.20(139)-139>|similarity99.3%|coverage98.6%|matches138aa|XP_013083883.1 PREDICTED: fatty acid-binding protein 12-like [Biomphalaria glabrata]
qRS-5.1	iM12657	BGM008	5310027	T	C	iM12657:c.-1072T>C	upstream		No	-	Domains<1-G3DSA:2.40.128.20(139)-139>|similarity99.3%|coverage98.6%|matches138aa|XP_013083883.1 PREDICTED: fatty acid-binding protein 12-like [Biomphalaria glabrata]
qRS-5.1	iM12657	BGM008	5310144	T	G	iM12657:c.-955T>G	upstream		No	-	Domains<1-G3DSA:2.40.128.20(139)-139>|similarity99.3%|coverage98.6%|matches138aa|XP_013083883.1 PREDICTED: fatty acid-binding protein 12-like [Biomphalaria glabrata]
qRS-5.1	iM12657	BGM008	5310150	A	G	iM12657:c.-949A>G	upstream		No	-	Domains<1-G3DSA:2.40.128.20(139)-139>|similarity99.3%|coverage98.6%|matches138aa|XP_013083883.1 PREDICTED: fatty acid-binding protein 12-like [Biomphalaria glabrata]
qRS-5.1	iM12659	BGM008	5334879	A	C	iM12659:c.10875+385T>G	intron		No	-	Domains<131-PTHR10676(3946)-4076>|similarity99.9%|coverage100%|matches4077aa|XP_013083875.1 PREDICTED: dynein heavy chain 7, axonemal-like [Biomphalaria glabrata]
qRS-5.1	iM12659	BGM008	5334884	A	C	iM12659:c.10875+380T>G	intron		No	-	Domains<131-PTHR10676(3946)-4076>|similarity99.9%|coverage100%|matches4077aa|XP_013083875.1 PREDICTED: dynein heavy chain 7, axonemal-like [Biomphalaria glabrata]
qRS-5.1	iM12659	BGM008	5388622	T	C	iM12659:c.722-2206A>G	intron		No	-	Domains<131-PTHR10676(3946)-4076>|similarity99.9%|coverage100%|matches4077aa|XP_013083875.1 PREDICTED: dynein heavy chain 7, axonemal-like [Biomphalaria glabrata]
qRS-5.1	iM12660	BGM008	5412327	C	T	iM12660:c.186+56C>T	intron		No	-	Domains<1-SignalP-noTM(17)-17><18-SSF57625(60)-77><302-G3DSA:3.10.50.10(71)-372>|similarity34.7%|coverage34.2%|matches150aa|XP_014472435.1 PREDICTED: chitinase-3-like protein 1 [Dinoponera quadriceps]
qRS-5.1	iM12660	BGM008	5412329	A	T	iM12660:c.186+58A>T	intron		No	-	Domains<1-SignalP-noTM(17)-17><18-SSF57625(60)-77><302-G3DSA:3.10.50.10(71)-372>|similarity34.7%|coverage34.2%|matches150aa|XP_014472435.1 PREDICTED: chitinase-3-like protein 1 [Dinoponera quadriceps]
qRS-5.1	iM12660	BGM008	5412379	T	A	iM12660:c.186+108T>A	intron		No	-	Domains<1-SignalP-noTM(17)-17><18-SSF57625(60)-77><302-G3DSA:3.10.50.10(71)-372>|similarity34.7%|coverage34.2%|matches150aa|XP_014472435.1 PREDICTED: chitinase-3-like protein 1 [Dinoponera quadriceps]
qRS-5.1	iM12660	BGM008	5412395	A	T	iM12660:c.186+124A>T	intron		No	-	Domains<1-SignalP-noTM(17)-17><18-SSF57625(60)-77><302-G3DSA:3.10.50.10(71)-372>|similarity34.7%|coverage34.2%|matches150aa|XP_014472435.1 PREDICTED: chitinase-3-like protein 1 [Dinoponera quadriceps]
qRS-5.1	iM12660	BGM008	5412416	T	C	iM12660:c.186+145T>C	intron		No	-	Domains<1-SignalP-noTM(17)-17><18-SSF57625(60)-77><302-G3DSA:3.10.50.10(71)-372>|similarity34.7%|coverage34.2%|matches150aa|XP_014472435.1 PREDICTED: chitinase-3-like protein 1 [Dinoponera quadriceps]
qRS-5.1	iM12660	BGM008	5412511	T	G	iM12660:c.186+240T>G	intron		No	-	Domains<1-SignalP-noTM(17)-17><18-SSF57625(60)-77><302-G3DSA:3.10.50.10(71)-372>|similarity34.7%|coverage34.2%|matches150aa|XP_014472435.1 PREDICTED: chitinase-3-like protein 1 [Dinoponera quadriceps]
qRS-5.1	iM12660	BGM008	5412591	G	A	iM12660:c.186+320G>A	intron		No	-	Domains<1-SignalP-noTM(17)-17><18-SSF57625(60)-77><302-G3DSA:3.10.50.10(71)-372>|similarity34.7%|coverage34.2%|matches150aa|XP_014472435.1 PREDICTED: chitinase-3-like protein 1 [Dinoponera quadriceps]
qRS-5.1	iM12660	BGM008	5425079	C	A	iM12660:c.752+905C>A	intron		No	-	Domains<1-SignalP-noTM(17)-17><18-SSF57625(60)-77><302-G3DSA:3.10.50.10(71)-372>|similarity34.7%|coverage34.2%|matches150aa|XP_014472435.1 PREDICTED: chitinase-3-like protein 1 [Dinoponera quadriceps]
qRS-5.1	iM12660	BGM008	5425415	A	T	iM12660:c.752+1241A>T	intron		No	-	Domains<1-SignalP-noTM(17)-17><18-SSF57625(60)-77><302-G3DSA:3.10.50.10(71)-372>|similarity34.7%|coverage34.2%|matches150aa|XP_014472435.1 PREDICTED: chitinase-3-like protein 1 [Dinoponera quadriceps]
qRS-5.1	iM12661	BGM008	5440896	C	T	iM12661:c.*378G>A	downsteam		No	-	Domains<11-EGF-like(62)-72><174-G3DSA:2.60.120.260(153)-326>|similarity40.4%|coverage56.5%|matches223aa|XP_013071702.1 PREDICTED: fucolectin-1-like, partial [Biomphalaria glabrata]
qRS-5.1	iM12663	BGM008	5520466	A	C	iM12663:c.-4781T>G	upstream		No	-
qRS-5.1	iM12663	BGM008	5520578	T	A	iM12663:c.-4893A>T	upstream		No	-
qRS-5.1	iM12667	BGM008	5567615	G	A	iM12667:c.152+3792G>A	intron		No	-	Domains<6-PTHR11216(109)-114>|similarity99.2%|coverage100%|matches128aa|XP_013088695.1 PREDICTED: EH domain-containing protein 3-like [Biomphalaria glabrata]
qRS-5.1	iM12667	BGM008	5567681	A	T	iM12667:c.152+3858A>T	intron		No	-	Domains<6-PTHR11216(109)-114>|similarity99.2%|coverage100%|matches128aa|XP_013088695.1 PREDICTED: EH domain-containing protein 3-like [Biomphalaria glabrata]
qRS-5.1	iM12671	BGM008	5629288	T	A	iM12671:c.-4888A>T; iM12672:c.-3883A>T	upstream		No	-
qRS-5.1	iM12672	BGM008	5629447	G	A	iM12672:c.-4042C>T	upstream		No	-
qRS-5.1	iM12672	BGM008	5629462	A	G	iM12672:c.-4057T>C	upstream		No	-
qRS-5.1	iM12676	BGM008	5706503	C	A	iM12676:c.7654-798G>T	intron		No	-	Domains<1-PTHR14918(2132)-2132>|similarity82.2%|coverage71.2%|matches2058aa|XP_013089371.1 PREDICTED: protein SZT2-like [Biomphalaria glabrata]
qRS-5.1	iM12676	BGM008	5706528	T	C	iM12676:c.7654-823A>G	intron		No	-	Domains<1-PTHR14918(2132)-2132>|similarity82.2%|coverage71.2%|matches2058aa|XP_013089371.1 PREDICTED: protein SZT2-like [Biomphalaria glabrata]
qRS-5.1	iM12676	BGM008	5706629	A	G	iM12676:c.7654-924T>C	intron		No	-	Domains<1-PTHR14918(2132)-2132>|similarity82.2%|coverage71.2%|matches2058aa|XP_013089371.1 PREDICTED: protein SZT2-like [Biomphalaria glabrata]
qRS-5.1	iM12676	BGM008	5706680	T	A	iM12676:c.7654-975A>T	intron		No	-	Domains<1-PTHR14918(2132)-2132>|similarity82.2%|coverage71.2%|matches2058aa|XP_013089371.1 PREDICTED: protein SZT2-like [Biomphalaria glabrata]
qRS-5.1	iM12680	BGM008	5889521	A	G	iM12680:c.520+545T>C	intron		No	-	Domains<1-SignalP-noTM(20)-20><22-PTHR10340(420)-441>|similarity92.5%|coverage94.8%|matches441aa|XP_013086038.1 PREDICTED: acid sphingomyelinase-like phosphodiesterase 3b [Biomphalaria glabrata]
qRS-5.1	iM12680	BGM008	5889564	C	T	iM12680:c.520+502G>A	intron		No	-	Domains<1-SignalP-noTM(20)-20><22-PTHR10340(420)-441>|similarity92.5%|coverage94.8%|matches441aa|XP_013086038.1 PREDICTED: acid sphingomyelinase-like phosphodiesterase 3b [Biomphalaria glabrata]
qRS-5.1	iM12680	BGM008	5889645	A	G	iM12680:c.520+421T>C	intron		No	-	Domains<1-SignalP-noTM(20)-20><22-PTHR10340(420)-441>|similarity92.5%|coverage94.8%|matches441aa|XP_013086038.1 PREDICTED: acid sphingomyelinase-like phosphodiesterase 3b [Biomphalaria glabrata]
qRS-5.1	iM12680	BGM008	5889649	G	C	iM12680:c.520+417C>G	intron		No	-	Domains<1-SignalP-noTM(20)-20><22-PTHR10340(420)-441>|similarity92.5%|coverage94.8%|matches441aa|XP_013086038.1 PREDICTED: acid sphingomyelinase-like phosphodiesterase 3b [Biomphalaria glabrata]
qRS-5.1	iM12681	BGM008	5914178	T	A	iM12681:c.-76A>T	upstream		No	-	Domains<1-SignalP-noTM(19)-19><20-PTHR10340(433)-452>|similarity93.4%|coverage92.4%|matches437aa|XP_013086038.1 PREDICTED: acid sphingomyelinase-like phosphodiesterase 3b [Biomphalaria glabrata]
qRS-5.1	iM12682	BGM008	5938534	A	G	iM12682:c.82+5225T>C	intron		No	-	Domains<9-PTHR10340(442)-450>|similarity98.2%|coverage94.3%|matches448aa|XP_013086041.1 PREDICTED: acid sphingomyelinase-like phosphodiesterase 3b [Biomphalaria glabrata]
qRS-5.1	iM12685	BGM008	5985765	C	G	iM12685:c.-3585C>G	upstream		No	-	Domains<120-PTHR14454(975)-1094>|similarity32.4%|coverage98.4%|matches1092aa|CAC5412936.1 unnamed protein product [Mytilus coruscus]
qRS-5.1	iM12685	BGM008	5985795	C	A	iM12685:c.-3555C>A	upstream		No	-	Domains<120-PTHR14454(975)-1094>|similarity32.4%|coverage98.4%|matches1092aa|CAC5412936.1 unnamed protein product [Mytilus coruscus]
qRS-5.1	iM12687	BGM008	6050400	G	A	iM12687:c.-3967G>A	upstream		No	-	Domains<2-PTHR19229(2305)-2306>|similarity89.6%|coverage100%|matches2520aa|XP_013086039.1 PREDICTED: ATP-binding cassette sub-family A member 1-like [Biomphalaria glabrata]
qRS-5.1	iM12687	BGM008	6050424	T	C	iM12687:c.-3943T>C	upstream		No	-	Domains<2-PTHR19229(2305)-2306>|similarity89.6%|coverage100%|matches2520aa|XP_013086039.1 PREDICTED: ATP-binding cassette sub-family A member 1-like [Biomphalaria glabrata]
qRS-5.1	iM12687	BGM008	6050430	T	C	iM12687:c.-3937T>C	upstream		No	-	Domains<2-PTHR19229(2305)-2306>|similarity89.6%|coverage100%|matches2520aa|XP_013086039.1 PREDICTED: ATP-binding cassette sub-family A member 1-like [Biomphalaria glabrata]
qRS-5.1	iM12687	BGM008	6050433	A	C	iM12687:c.-3934A>C	upstream		No	-	Domains<2-PTHR19229(2305)-2306>|similarity89.6%|coverage100%|matches2520aa|XP_013086039.1 PREDICTED: ATP-binding cassette sub-family A member 1-like [Biomphalaria glabrata]
qRS-5.1	iM12687	BGM008	6050440	T	C	iM12687:c.-3927T>C	upstream		No	-	Domains<2-PTHR19229(2305)-2306>|similarity89.6%|coverage100%|matches2520aa|XP_013086039.1 PREDICTED: ATP-binding cassette sub-family A member 1-like [Biomphalaria glabrata]
qRS-5.1	iM12687	BGM008	6050654	G	T	iM12687:c.-3713G>T	upstream		No	-	Domains<2-PTHR19229(2305)-2306>|similarity89.6%|coverage100%|matches2520aa|XP_013086039.1 PREDICTED: ATP-binding cassette sub-family A member 1-like [Biomphalaria glabrata]
qRS-5.1	iM12687	BGM008	6050714	A	T	iM12687:c.-3653A>T	upstream		No	-	Domains<2-PTHR19229(2305)-2306>|similarity89.6%|coverage100%|matches2520aa|XP_013086039.1 PREDICTED: ATP-binding cassette sub-family A member 1-like [Biomphalaria glabrata]
qRS-5.1	iM12687	BGM008	6078029	T	C	iM12687:c.2268T>C	synonymous_coding		No	No	Domains<2-PTHR19229(2305)-2306>|similarity89.6%|coverage100%|matches2520aa|XP_013086039.1 PREDICTED: ATP-binding cassette sub-family A member 1-like [Biomphalaria glabrata]
qRS-5.1	iM12700	BGM008	6365971	T	A	iM12700:c.1168-2226T>A	intron		No	-	Domains<2-PTHR33888(156)-157><159-PTHR33888(148)-306>|No_BLAST_hit
qRS-5.1	iM12700	BGM008	6366100	C	T	iM12700:c.1168-2097C>T	intron		No	-	Domains<2-PTHR33888(156)-157><159-PTHR33888(148)-306>|No_BLAST_hit
qRS-5.1	iM12700	BGM008	6366106	T	C	iM12700:c.1168-2091T>C	intron		No	-	Domains<2-PTHR33888(156)-157><159-PTHR33888(148)-306>|No_BLAST_hit
qRS-5.1	iM12702	BGM008	6429851	C	T	iM12702:c.-1793G>A; iM12703:c.-877C>T	upstream		No	-	Domains<5-PTHR47641(197)-201>|No_BLAST_hit
qRS-5.1	iM12702	BGM008	6429855	C	G	iM12702:c.-1797G>C; iM12703:c.-873C>G	upstream		No	-	Domains<5-PTHR47641(197)-201>|No_BLAST_hit
qRS-5.1	iM12702	BGM008	6429913	A	G	iM12702:c.-1855T>C; iM12703:c.-815A>G	upstream		No	-	Domains<5-PTHR47641(197)-201>|No_BLAST_hit
qRS-5.1	iM12702	BGM008	6429915	G	C	iM12702:c.-1857C>G; iM12703:c.-813G>C	upstream		No	-	Domains<5-PTHR47641(197)-201>|No_BLAST_hit
qRS-5.1	iM12702	BGM008	6429959	C	T	iM12702:c.-1901G>A; iM12703:c.-769C>T	upstream		No	-	Domains<5-PTHR47641(197)-201>|No_BLAST_hit
qRS-5.1	iM12704	BGM008	6451579	G	A	iM12704:c.2193-4218C>T	intron		No	-	Domains<458-G3DSA:2.60.220.50(226)-683><702-cd15440(254)-955>|similarity54.3%|coverage72.2%|matches770aa|XP_005101829.2 adhesion G protein-coupled receptor L1 [Aplysia californica]
qRS-5.1	iM12704	BGM008	6451592	C	T	iM12704:c.2193-4231G>A	intron		No	-	Domains<458-G3DSA:2.60.220.50(226)-683><702-cd15440(254)-955>|similarity54.3%|coverage72.2%|matches770aa|XP_005101829.2 adhesion G protein-coupled receptor L1 [Aplysia californica]
qRS-5.1	iM12704	BGM008	6451601	A	G	iM12704:c.2193-4240T>C	intron		No	-	Domains<458-G3DSA:2.60.220.50(226)-683><702-cd15440(254)-955>|similarity54.3%|coverage72.2%|matches770aa|XP_005101829.2 adhesion G protein-coupled receptor L1 [Aplysia californica]
qRS-5.1	iM12704	BGM008	6451718	G	A	iM12704:c.2193-4357C>T	intron		No	-	Domains<458-G3DSA:2.60.220.50(226)-683><702-cd15440(254)-955>|similarity54.3%|coverage72.2%|matches770aa|XP_005101829.2 adhesion G protein-coupled receptor L1 [Aplysia californica]
qRS-5.1	iM12704	BGM008	6452080	A	G	iM12704:c.2193-4719T>C	intron		No	-	Domains<458-G3DSA:2.60.220.50(226)-683><702-cd15440(254)-955>|similarity54.3%|coverage72.2%|matches770aa|XP_005101829.2 adhesion G protein-coupled receptor L1 [Aplysia californica]
qRS-5.1	iM12710	BGM008	6621319	C	T	iM12710:c.110-1314C>T	intron		No	-	Domains<1-SignalP-noTM(33)-33><34-CLECT(140)-173>|similarity84.3%|coverage56.2%|matches127aa|XP_013084226.1 PREDICTED: killer cell lectin-like receptor subfamily F member 1 [Biomphalaria glabrata]
qRS-5.1	iM12716	BGM008	6679413	C	T	iM12716:c.95-211C>T	intron		No	-	Domains<1-SignalP-noTM(19)-19><47-G3DSA:3.40.50.1820(310)-356>|similarity99.7%|coverage100%|matches356aa|XP_013079951.1 PREDICTED: pancreatic triacylglycerol lipase-like isoform X1 [Biomphalaria glabrata]
qRS-5.1	iM12716	BGM008	6679493	A	C	iM12716:c.95-131A>C	intron		No	-	Domains<1-SignalP-noTM(19)-19><47-G3DSA:3.40.50.1820(310)-356>|similarity99.7%|coverage100%|matches356aa|XP_013079951.1 PREDICTED: pancreatic triacylglycerol lipase-like isoform X1 [Biomphalaria glabrata]
qRS-5.1	iM12716	BGM008	6679675	G	C	iM12716:c.146G>C	non_synonymous_coding	iM12716:p.Gly49Ala	No	Yes	Domains<1-SignalP-noTM(19)-19><47-G3DSA:3.40.50.1820(310)-356>|similarity99.7%|coverage100%|matches356aa|XP_013079951.1 PREDICTED: pancreatic triacylglycerol lipase-like isoform X1 [Biomphalaria glabrata]
qRS-5.1	iM12716	BGM008	6679727	C	T	iM12716:c.198C>T	synonymous_coding		No	No	Domains<1-SignalP-noTM(19)-19><47-G3DSA:3.40.50.1820(310)-356>|similarity99.7%|coverage100%|matches356aa|XP_013079951.1 PREDICTED: pancreatic triacylglycerol lipase-like isoform X1 [Biomphalaria glabrata]
qRS-5.1	iM12719	BGM008	6774879	A	C	iM12719:c.378-4357T>G	intron		No	-	Domains<30-PR00237(25)-54><63-PR00237(22)-84><108-PR00237(23)-130>|similarity99.3%|coverage66.7%|matches136aa|XP_013079859.1 PREDICTED: G-protein coupled receptor 54-like [Biomphalaria glabrata]
qRS-5.1	iM12719	BGM008	6774970	C	T	iM12719:c.378-4448G>A	intron		No	-	Domains<30-PR00237(25)-54><63-PR00237(22)-84><108-PR00237(23)-130>|similarity99.3%|coverage66.7%|matches136aa|XP_013079859.1 PREDICTED: G-protein coupled receptor 54-like [Biomphalaria glabrata]
qRS-5.1	iM12722	BGM008	6855729	A	C	iM12722:c.*902T>G	downsteam		No	-	Domains<1-SignalP-noTM(18)-18><30-SSF49265(71)-100>|No_BLAST_hit
qRS-5.1	iM12722	BGM008	6855857	T	G	iM12722:c.*774A>C	downsteam		No	-	Domains<1-SignalP-noTM(18)-18><30-SSF49265(71)-100>|No_BLAST_hit
qRS-5.1	iM12722	BGM008	6862097	T	C	iM12722:c.65-339A>G	intron		No	-	Domains<1-SignalP-noTM(18)-18><30-SSF49265(71)-100>|No_BLAST_hit
qRS-5.1	iM12722	BGM008	6866020	G	A	iM12722:c.-2385C>T; iM12723:c.-2327G>A	upstream		No	-	Domains<1-SignalP-noTM(18)-18><30-SSF49265(71)-100>|No_BLAST_hit
qRS-5.1	iM12729	BGM008	7062524	C	T	iM12729:c.*233C>T; iM12730:c.*1012G>A	downsteam		No	-	Domains<10-SSF50494(240)-249>|similarity100%|coverage72%|matches180aa|XP_013081859.1 PREDICTED: fibrinolytic enzyme, isozyme C-like [Biomphalaria glabrata]
qRS-5.1	iM12729	BGM008	7062616	C	A	iM12729:c.*325C>A; iM12730:c.*920G>T	downsteam		No	-	Domains<10-SSF50494(240)-249>|similarity100%|coverage72%|matches180aa|XP_013081859.1 PREDICTED: fibrinolytic enzyme, isozyme C-like [Biomphalaria glabrata]
qRS-5.1	iM12731	BGM008	7110397	A	G	iM12731:c.165+311A>G	intron		No	-	Domains<13-SSF50494(263)-275>|similarity99%|coverage71.4%|matches197aa|XP_013081847.1 PREDICTED: transmembrane protease serine 11G-like [Biomphalaria glabrata]
qRS-5.1	iM12731	BGM008	7110438	T	G	iM12731:c.165+352T>G	intron		No	-	Domains<13-SSF50494(263)-275>|similarity99%|coverage71.4%|matches197aa|XP_013081847.1 PREDICTED: transmembrane protease serine 11G-like [Biomphalaria glabrata]
qRS-5.1	iM12736	BGM008	7183983	T	C	iM12736:c.193-123T>C	intron		No	-	Domains<1-SignalP-noTM(16)-16><25-cd00190(238)-262>|similarity100%|coverage100%|matches265aa|XP_013081837.1 PREDICTED: fibrinolytic enzyme, isozyme C-like [Biomphalaria glabrata]
qRS-5.1	iM12736	BGM008	7183985	A	G	iM12736:c.193-121A>G	intron		No	-	Domains<1-SignalP-noTM(16)-16><25-cd00190(238)-262>|similarity100%|coverage100%|matches265aa|XP_013081837.1 PREDICTED: fibrinolytic enzyme, isozyme C-like [Biomphalaria glabrata]
qRS-5.1	iM12736	BGM008	7183988	T	C	iM12736:c.193-118T>C	intron		No	-	Domains<1-SignalP-noTM(16)-16><25-cd00190(238)-262>|similarity100%|coverage100%|matches265aa|XP_013081837.1 PREDICTED: fibrinolytic enzyme, isozyme C-like [Biomphalaria glabrata]
qRS-5.1	iM12737	BGM008	7197615	C	T	iM12737:c.-1120G>A	upstream		No	-	No_Predicted_Domain|similarity98.8%|coverage100%|matches507aa|XP_013081818.1 PREDICTED: glutamate receptor ionotropic, NMDA 2B-like [Biomphalaria glabrata]
qRS-5.1	iM12737	BGM008	7197618	C	A	iM12737:c.-1123G>T	upstream		No	-	No_Predicted_Domain|similarity98.8%|coverage100%|matches507aa|XP_013081818.1 PREDICTED: glutamate receptor ionotropic, NMDA 2B-like [Biomphalaria glabrata]
qRS-5.1	iM12737	BGM008	7197636	C	A	iM12737:c.-1141G>T	upstream		No	-	No_Predicted_Domain|similarity98.8%|coverage100%|matches507aa|XP_013081818.1 PREDICTED: glutamate receptor ionotropic, NMDA 2B-like [Biomphalaria glabrata]
qRS-5.1	iM12737	BGM008	7197771	T	G	iM12737:c.-1276A>C	upstream		No	-	No_Predicted_Domain|similarity98.8%|coverage100%|matches507aa|XP_013081818.1 PREDICTED: glutamate receptor ionotropic, NMDA 2B-like [Biomphalaria glabrata]
qRS-5.1	iM12737	BGM008	7197773	T	A	iM12737:c.-1278A>T	upstream		No	-	No_Predicted_Domain|similarity98.8%|coverage100%|matches507aa|XP_013081818.1 PREDICTED: glutamate receptor ionotropic, NMDA 2B-like [Biomphalaria glabrata]
qRS-5.1	iM12737	BGM008	7197784	A	T	iM12737:c.-1289T>A	upstream		No	-	No_Predicted_Domain|similarity98.8%|coverage100%|matches507aa|XP_013081818.1 PREDICTED: glutamate receptor ionotropic, NMDA 2B-like [Biomphalaria glabrata]
qRS-5.1	iM12737	BGM008	7197824	C	A	iM12737:c.-1329G>T	upstream		No	-	No_Predicted_Domain|similarity98.8%|coverage100%|matches507aa|XP_013081818.1 PREDICTED: glutamate receptor ionotropic, NMDA 2B-like [Biomphalaria glabrata]
qRS-5.1	iM12737	BGM008	7197847	T	C	iM12737:c.-1352A>G	upstream		No	-	No_Predicted_Domain|similarity98.8%|coverage100%|matches507aa|XP_013081818.1 PREDICTED: glutamate receptor ionotropic, NMDA 2B-like [Biomphalaria glabrata]
qRS-5.1	iM12739	BGM008	7259219	A	G	iM12739:c.974-39T>C	intron		No	-	Domains<36-G3DSA:3.40.50.2300(136)-171><300-PTHR18966(356)-655><660-PF15140(162)-821><956-PF15140(116)-1071>|similarity98.9%|coverage48.8%|matches634aa|XP_013081818.1 PREDICTED: glutamate receptor ionotropic, NMDA 2B-like [Biomphalaria glabrata]
qRS-5.1	iM12739	BGM008	7269667	A	G	iM12739:c.70-187T>C	intron		No	-	Domains<36-G3DSA:3.40.50.2300(136)-171><300-PTHR18966(356)-655><660-PF15140(162)-821><956-PF15140(116)-1071>|similarity98.9%|coverage48.8%|matches634aa|XP_013081818.1 PREDICTED: glutamate receptor ionotropic, NMDA 2B-like [Biomphalaria glabrata]
qRS-5.1	iM12739	BGM008	7269691	C	T	iM12739:c.70-211G>A	intron		No	-	Domains<36-G3DSA:3.40.50.2300(136)-171><300-PTHR18966(356)-655><660-PF15140(162)-821><956-PF15140(116)-1071>|similarity98.9%|coverage48.8%|matches634aa|XP_013081818.1 PREDICTED: glutamate receptor ionotropic, NMDA 2B-like [Biomphalaria glabrata]
qRS-5.1	iM12764	BGM008	7838458	T	A	iM12764:c.-1339A>T	upstream		No	-	Domains<7-PTHR20916(672)-678><679-cd04301(42)-720>|similarity99.2%|coverage67.5%|matches523aa|XP_013081950.1 PREDICTED: cysteine-rich protein 2-binding protein-like [Biomphalaria glabrata]
qRS-5.1	iM12764	BGM008	7838621	G	A	iM12764:c.-1502C>T	upstream		No	-	Domains<7-PTHR20916(672)-678><679-cd04301(42)-720>|similarity99.2%|coverage67.5%|matches523aa|XP_013081950.1 PREDICTED: cysteine-rich protein 2-binding protein-like [Biomphalaria glabrata]
qRS-5.1	iM12764	BGM008	7838709	A	T	iM12764:c.-1590T>A	upstream		No	-	Domains<7-PTHR20916(672)-678><679-cd04301(42)-720>|similarity99.2%|coverage67.5%|matches523aa|XP_013081950.1 PREDICTED: cysteine-rich protein 2-binding protein-like [Biomphalaria glabrata]
qRS-5.1	iM12766	BGM008	7881651	A	G	iM12766:c.58+191A>G	intron		No	-	Domains<1-SignalP-noTM(19)-19><24-PTHR45710(92)-115><137-PTHR45710(161)-297><419-PF16058(93)-511>|similarity98%|coverage30%|matches251aa|XP_013081355.1 PREDICTED: signaling mucin MSB2-like [Biomphalaria glabrata]
qRS-5.1	iM12766	BGM008	7881785	G	A	iM12766:c.58+325G>A	intron		No	-	Domains<1-SignalP-noTM(19)-19><24-PTHR45710(92)-115><137-PTHR45710(161)-297><419-PF16058(93)-511>|similarity98%|coverage30%|matches251aa|XP_013081355.1 PREDICTED: signaling mucin MSB2-like [Biomphalaria glabrata]
qRS-5.1	iM12768	BGM008	7914289	T	C	iM12768:c.2073+866T>C	intron		No	-	Domains<1-SignalP-noTM(16)-16><712-G3DSA:2.60.220.50(173)-884><901-cd15040(244)-1144>|similarity77.4%|coverage19.3%|matches226aa|XP_013081530.1 PREDICTED: adhesion G protein-coupled receptor E2-like [Biomphalaria glabrata]
qRS-5.1	iM12768	BGM008	7914320	T	A	iM12768:c.2074-870T>A	intron		No	-	Domains<1-SignalP-noTM(16)-16><712-G3DSA:2.60.220.50(173)-884><901-cd15040(244)-1144>|similarity77.4%|coverage19.3%|matches226aa|XP_013081530.1 PREDICTED: adhesion G protein-coupled receptor E2-like [Biomphalaria glabrata]
qRS-5.1	iM12768	BGM008	7914417	A	G	iM12768:c.2074-773A>G	intron		No	-	Domains<1-SignalP-noTM(16)-16><712-G3DSA:2.60.220.50(173)-884><901-cd15040(244)-1144>|similarity77.4%|coverage19.3%|matches226aa|XP_013081530.1 PREDICTED: adhesion G protein-coupled receptor E2-like [Biomphalaria glabrata]
qRS-5.1	iM12772	BGM008	8022723	G	T	iM12772:c.73+154G>T	intron		No	-	Domains<27-PTHR24035(225)-251>|similarity97.736%|coverage100%|matches265aa|multiple epidermal growth factor-like domains 10|XP_013081921.1 |multiple epidermal growth factor-like domains protein 10 isoform X3|PMC28508897|Biomineralization/Cellular defense/Cytoskeleton/Tissue growth
qRS-5.1	iM12778	BGM008	8136044	A	T	iM12778:c.892+287A>T	intron		No	-	Domains<155-G3DSA:2.60.120.260(139)-293><298-PTHR24043(216)-513><545-PTHR24043(200)-744><776-PTHR24043(195)-970><988-EGF-like(113)-1100><1122-PTHR24043(207)-1328><1329-PTHR24043(148)-1476><1644-PR00700(8)-1651><1660-PR00700(21)-1680><1743-PR00700(18)-1760><1780-PR00700(19)-1798><1826-PR00700(11)-1836><1844-G3DSA:3.90.190.10(283)-2126>|similarity74.6%|coverage21.3%|matches472aa|XP_013088161.1 PRED…
qRS-5.1	iM12778	BGM008	8136086	G	C	iM12778:c.892+329G>C	intron		No	-	Domains<155-G3DSA:2.60.120.260(139)-293><298-PTHR24043(216)-513><545-PTHR24043(200)-744><776-PTHR24043(195)-970><988-EGF-like(113)-1100><1122-PTHR24043(207)-1328><1329-PTHR24043(148)-1476><1644-PR00700(8)-1651><1660-PR00700(21)-1680><1743-PR00700(18)-1760><1780-PR00700(19)-1798><1826-PR00700(11)-1836><1844-G3DSA:3.90.190.10(283)-2126>|similarity74.6%|coverage21.3%|matches472aa|XP_013088161.1 PRED…
qRS-5.1	iM12779	BGM008	8196689	T	G	iM12779:c.137A>C	non_synonymous_coding	iM12779:p.Lys46Thr	No	Yes	Domains<169-G3DSA:2.60.120.260(152)-320>|similarity57.1%|coverage94.6%|matches490aa|XP_013081510.1 PREDICTED: platelet endothelial aggregation receptor 1-like isoform X2 [Biomphalaria glabrata]
qRS-5.1	iM12785	BGM008	8346318	T	C	iM12785:c.2311-176T>C	intron		No	-	Domains<28-EGF-like(92)-119><284-PR00700(8)-291><300-PR00700(21)-320><382-PR00700(18)-399><419-PR00700(19)-437><450-PR00700(16)-465><466-PR00700(11)-476><509-PTHR19134(276)-784>|similarity92.3%|coverage30.9%|matches247aa|XP_013096147.1 PREDICTED: receptor-type tyrosine-protein phosphatase alpha-like [Biomphalaria glabrata]
qRS-5.1	iM12785	BGM008	8346357	G	A	iM12785:c.2311-137G>A	intron		No	-	Domains<28-EGF-like(92)-119><284-PR00700(8)-291><300-PR00700(21)-320><382-PR00700(18)-399><419-PR00700(19)-437><450-PR00700(16)-465><466-PR00700(11)-476><509-PTHR19134(276)-784>|similarity92.3%|coverage30.9%|matches247aa|XP_013096147.1 PREDICTED: receptor-type tyrosine-protein phosphatase alpha-like [Biomphalaria glabrata]
qRS-5.1	iM12785	BGM008	8346436	C	T	iM12785:c.2311-58C>T	intron		No	-	Domains<28-EGF-like(92)-119><284-PR00700(8)-291><300-PR00700(21)-320><382-PR00700(18)-399><419-PR00700(19)-437><450-PR00700(16)-465><466-PR00700(11)-476><509-PTHR19134(276)-784>|similarity92.3%|coverage30.9%|matches247aa|XP_013096147.1 PREDICTED: receptor-type tyrosine-protein phosphatase alpha-like [Biomphalaria glabrata]
qRS-5.1	iM12785	BGM008	8346451	C	A	iM12785:c.2311-43C>A	intron		No	-	Domains<28-EGF-like(92)-119><284-PR00700(8)-291><300-PR00700(21)-320><382-PR00700(18)-399><419-PR00700(19)-437><450-PR00700(16)-465><466-PR00700(11)-476><509-PTHR19134(276)-784>|similarity92.3%|coverage30.9%|matches247aa|XP_013096147.1 PREDICTED: receptor-type tyrosine-protein phosphatase alpha-like [Biomphalaria glabrata]
qRS-5.1	iM12785	BGM008	8346485	A	T	iM12785:c.2311-9A>T	intron		No	-	Domains<28-EGF-like(92)-119><284-PR00700(8)-291><300-PR00700(21)-320><382-PR00700(18)-399><419-PR00700(19)-437><450-PR00700(16)-465><466-PR00700(11)-476><509-PTHR19134(276)-784>|similarity92.3%|coverage30.9%|matches247aa|XP_013096147.1 PREDICTED: receptor-type tyrosine-protein phosphatase alpha-like [Biomphalaria glabrata]
qRS-5.1	iM12785	BGM008	8346487	T	A	iM12785:c.2311-7T>A	intron		No	-	Domains<28-EGF-like(92)-119><284-PR00700(8)-291><300-PR00700(21)-320><382-PR00700(18)-399><419-PR00700(19)-437><450-PR00700(16)-465><466-PR00700(11)-476><509-PTHR19134(276)-784>|similarity92.3%|coverage30.9%|matches247aa|XP_013096147.1 PREDICTED: receptor-type tyrosine-protein phosphatase alpha-like [Biomphalaria glabrata]
qRS-5.1	iM12785	BGM008	8346551	A	T	iM12785:c.2368A>T	non_synonymous_coding	iM12785:p.Ile790Phe	No	Yes	Domains<28-EGF-like(92)-119><284-PR00700(8)-291><300-PR00700(21)-320><382-PR00700(18)-399><419-PR00700(19)-437><450-PR00700(16)-465><466-PR00700(11)-476><509-PTHR19134(276)-784>|similarity92.3%|coverage30.9%|matches247aa|XP_013096147.1 PREDICTED: receptor-type tyrosine-protein phosphatase alpha-like [Biomphalaria glabrata]
qRS-5.1	iM12788	BGM008	8394866	C	A	iM12788:c.-3912C>A	upstream		No	-	Domains<1-SignalP-noTM(22)-22><194-G3DSA:2.60.120.260(154)-347><348-PTHR24043(212)-559><588-EGF-like(112)-699>|similarity42.1%|coverage37.5%|matches266aa|XP_013083824.1 PREDICTED: cell death abnormality protein 1-like, partial [Biomphalaria glabrata]
qRS-5.1	iM12788	BGM008	8394945	G	A	iM12788:c.-3833G>A	upstream		No	-	Domains<1-SignalP-noTM(22)-22><194-G3DSA:2.60.120.260(154)-347><348-PTHR24043(212)-559><588-EGF-like(112)-699>|similarity42.1%|coverage37.5%|matches266aa|XP_013083824.1 PREDICTED: cell death abnormality protein 1-like, partial [Biomphalaria glabrata]
qRS-5.1	iM12788	BGM008	8394953	A	G	iM12788:c.-3825A>G	upstream		No	-	Domains<1-SignalP-noTM(22)-22><194-G3DSA:2.60.120.260(154)-347><348-PTHR24043(212)-559><588-EGF-like(112)-699>|similarity42.1%|coverage37.5%|matches266aa|XP_013083824.1 PREDICTED: cell death abnormality protein 1-like, partial [Biomphalaria glabrata]
qRS-5.1	iM12788	BGM008	8394960	A	G	iM12788:c.-3818A>G	upstream		No	-	Domains<1-SignalP-noTM(22)-22><194-G3DSA:2.60.120.260(154)-347><348-PTHR24043(212)-559><588-EGF-like(112)-699>|similarity42.1%|coverage37.5%|matches266aa|XP_013083824.1 PREDICTED: cell death abnormality protein 1-like, partial [Biomphalaria glabrata]
qRS-5.1	iM12788	BGM008	8394986	T	A	iM12788:c.-3792T>A	upstream		No	-	Domains<1-SignalP-noTM(22)-22><194-G3DSA:2.60.120.260(154)-347><348-PTHR24043(212)-559><588-EGF-like(112)-699>|similarity42.1%|coverage37.5%|matches266aa|XP_013083824.1 PREDICTED: cell death abnormality protein 1-like, partial [Biomphalaria glabrata]
qRS-5.1	iM12788	BGM008	8395248	T	C	iM12788:c.-3530T>C	upstream		No	-	Domains<1-SignalP-noTM(22)-22><194-G3DSA:2.60.120.260(154)-347><348-PTHR24043(212)-559><588-EGF-like(112)-699>|similarity42.1%|coverage37.5%|matches266aa|XP_013083824.1 PREDICTED: cell death abnormality protein 1-like, partial [Biomphalaria glabrata]
qRS-5.1	iM12788	BGM008	8405451	A	C	iM12788:c.663A>C	non_synonymous_coding	iM12788:p.Lys221Asn	No	Yes	Domains<1-SignalP-noTM(22)-22><194-G3DSA:2.60.120.260(154)-347><348-PTHR24043(212)-559><588-EGF-like(112)-699>|similarity42.1%|coverage37.5%|matches266aa|XP_013083824.1 PREDICTED: cell death abnormality protein 1-like, partial [Biomphalaria glabrata]
qRS-5.1	iM12788	BGM008	8405487	T	C	iM12788:c.699T>C	synonymous_coding		No	No	Domains<1-SignalP-noTM(22)-22><194-G3DSA:2.60.120.260(154)-347><348-PTHR24043(212)-559><588-EGF-like(112)-699>|similarity42.1%|coverage37.5%|matches266aa|XP_013083824.1 PREDICTED: cell death abnormality protein 1-like, partial [Biomphalaria glabrata]
qRS-5.1	iM12788	BGM008	8405492	A	T	iM12788:c.704A>T	non_synonymous_coding	iM12788:p.Tyr235Phe	Yes	Yes	Domains<1-SignalP-noTM(22)-22><194-G3DSA:2.60.120.260(154)-347><348-PTHR24043(212)-559><588-EGF-like(112)-699>|similarity42.1%|coverage37.5%|matches266aa|XP_013083824.1 PREDICTED: cell death abnormality protein 1-like, partial [Biomphalaria glabrata]
qRS-5.1	iM12788	BGM008	8405494	C	G	iM12788:c.706C>G	non_synonymous_coding	iM12788:p.Leu236Val	Yes	Yes	Domains<1-SignalP-noTM(22)-22><194-G3DSA:2.60.120.260(154)-347><348-PTHR24043(212)-559><588-EGF-like(112)-699>|similarity42.1%|coverage37.5%|matches266aa|XP_013083824.1 PREDICTED: cell death abnormality protein 1-like, partial [Biomphalaria glabrata]
qRS-5.1	iM12788	BGM008	8405499	C	T	iM12788:c.711C>T	synonymous_coding		No	No	Domains<1-SignalP-noTM(22)-22><194-G3DSA:2.60.120.260(154)-347><348-PTHR24043(212)-559><588-EGF-like(112)-699>|similarity42.1%|coverage37.5%|matches266aa|XP_013083824.1 PREDICTED: cell death abnormality protein 1-like, partial [Biomphalaria glabrata]
qRS-5.1	iM12788	BGM008	8405626	G	T	iM12788:c.823+15G>T	intron		No	-	Domains<1-SignalP-noTM(22)-22><194-G3DSA:2.60.120.260(154)-347><348-PTHR24043(212)-559><588-EGF-like(112)-699>|similarity42.1%|coverage37.5%|matches266aa|XP_013083824.1 PREDICTED: cell death abnormality protein 1-like, partial [Biomphalaria glabrata]
qRS-5.1	iM12790	BGM008	8504121	G	A	iM12790:c.559+709C>T	intron		No	-	Domains<1-SignalP-noTM(18)-18><19-EGF-like(50)-68><174-G3DSA:2.60.120.260(156)-329><395-EGF-like(124)-518><671-PR00700(8)-678><687-PR00700(21)-707><770-PR00700(18)-787><807-PR00700(19)-825><838-PR00700(16)-853><854-PR00700(11)-864><901-PTHR19134(270)-1170>|similarity92.2%|coverage77.2%|matches931aa|XP_013082090.1 PREDICTED: receptor-type tyrosine-protein phosphatase epsilon-like isoform X2 [Biomp…
qRS-5.1	iM12790	BGM008	8504155	A	T	iM12790:c.559+675T>A	intron		No	-	Domains<1-SignalP-noTM(18)-18><19-EGF-like(50)-68><174-G3DSA:2.60.120.260(156)-329><395-EGF-like(124)-518><671-PR00700(8)-678><687-PR00700(21)-707><770-PR00700(18)-787><807-PR00700(19)-825><838-PR00700(16)-853><854-PR00700(11)-864><901-PTHR19134(270)-1170>|similarity92.2%|coverage77.2%|matches931aa|XP_013082090.1 PREDICTED: receptor-type tyrosine-protein phosphatase epsilon-like isoform X2 [Biomp…
qRS-5.1	iM12790	BGM008	8504197	T	A	iM12790:c.559+633A>T	intron		No	-	Domains<1-SignalP-noTM(18)-18><19-EGF-like(50)-68><174-G3DSA:2.60.120.260(156)-329><395-EGF-like(124)-518><671-PR00700(8)-678><687-PR00700(21)-707><770-PR00700(18)-787><807-PR00700(19)-825><838-PR00700(16)-853><854-PR00700(11)-864><901-PTHR19134(270)-1170>|similarity92.2%|coverage77.2%|matches931aa|XP_013082090.1 PREDICTED: receptor-type tyrosine-protein phosphatase epsilon-like isoform X2 [Biomp…
qRS-5.1	iM12790	BGM008	8504202	G	A	iM12790:c.559+628C>T	intron		No	-	Domains<1-SignalP-noTM(18)-18><19-EGF-like(50)-68><174-G3DSA:2.60.120.260(156)-329><395-EGF-like(124)-518><671-PR00700(8)-678><687-PR00700(21)-707><770-PR00700(18)-787><807-PR00700(19)-825><838-PR00700(16)-853><854-PR00700(11)-864><901-PTHR19134(270)-1170>|similarity92.2%|coverage77.2%|matches931aa|XP_013082090.1 PREDICTED: receptor-type tyrosine-protein phosphatase epsilon-like isoform X2 [Biomp…
qRS-5.1	iM12790	BGM008	8504205	A	T	iM12790:c.559+625T>A	intron		No	-	Domains<1-SignalP-noTM(18)-18><19-EGF-like(50)-68><174-G3DSA:2.60.120.260(156)-329><395-EGF-like(124)-518><671-PR00700(8)-678><687-PR00700(21)-707><770-PR00700(18)-787><807-PR00700(19)-825><838-PR00700(16)-853><854-PR00700(11)-864><901-PTHR19134(270)-1170>|similarity92.2%|coverage77.2%|matches931aa|XP_013082090.1 PREDICTED: receptor-type tyrosine-protein phosphatase epsilon-like isoform X2 [Biomp…
qRS-5.1	iM12790	BGM008	8504228	T	A	iM12790:c.559+602A>T	intron		No	-	Domains<1-SignalP-noTM(18)-18><19-EGF-like(50)-68><174-G3DSA:2.60.120.260(156)-329><395-EGF-like(124)-518><671-PR00700(8)-678><687-PR00700(21)-707><770-PR00700(18)-787><807-PR00700(19)-825><838-PR00700(16)-853><854-PR00700(11)-864><901-PTHR19134(270)-1170>|similarity92.2%|coverage77.2%|matches931aa|XP_013082090.1 PREDICTED: receptor-type tyrosine-protein phosphatase epsilon-like isoform X2 [Biomp…
qRS-5.1	iM12792	BGM008	8535225	A	T	iM12792:c.199+93T>A	intron		No	-	Domains<1-SignalP-noTM(20)-20><31-PTHR24270(76)-106>|similarity53.6%|coverage62%|matches69aa|XP_013064615.1 PREDICTED: low-density lipoprotein receptor-like [Biomphalaria glabrata]
qRS-5.1	iM12792	BGM008	8539026	T	A	iM12792:c.-2392A>T; iM12793:c.*1296A>T	upstream		No	-	Domains<1-SignalP-noTM(20)-20><31-PTHR24270(76)-106>|similarity53.6%|coverage62%|matches69aa|XP_013064615.1 PREDICTED: low-density lipoprotein receptor-like [Biomphalaria glabrata]
qRS-5.1	iM12792	BGM008	8539096	G	T	iM12792:c.-2462C>A; iM12793:c.*1226C>A	upstream		No	-	Domains<1-SignalP-noTM(20)-20><31-PTHR24270(76)-106>|similarity53.6%|coverage62%|matches69aa|XP_013064615.1 PREDICTED: low-density lipoprotein receptor-like [Biomphalaria glabrata]
qRS-5.1	iM12793	BGM008	8545333	C	T	iM12793:c.-2853G>A; iM12794:c.1219G>A	non_synonymous_coding	iM12794:p.Glu407Lys	No	Yes	Domains<1-SignalP-noTM(20)-20><29-LDL-like(41)-69><81-PR00261(22)-102>|similarity41.3%|coverage63%|matches75aa|XP_025102573.1 very low-density lipoprotein receptor-like [Pomacea canaliculata]
qRS-5.1	iM12793	BGM008	8545401	A	C	iM12793:c.-2921T>G; iM12794:c.1151T>G	non_synonymous_coding	iM12794:p.Phe384Cys	No	Yes	Domains<1-SignalP-noTM(20)-20><29-LDL-like(41)-69><81-PR00261(22)-102>|similarity41.3%|coverage63%|matches75aa|XP_025102573.1 very low-density lipoprotein receptor-like [Pomacea canaliculata]
qRS-5.1	iM12793	BGM008	8545556	C	T	iM12793:c.-3076G>A; iM12794:c.996G>A	synonymous_coding		No	No	Domains<1-SignalP-noTM(20)-20><29-LDL-like(41)-69><81-PR00261(22)-102>|similarity41.3%|coverage63%|matches75aa|XP_025102573.1 very low-density lipoprotein receptor-like [Pomacea canaliculata]
qRS-5.1	iM12793	BGM008	8545585	C	T	iM12793:c.-3105G>A; iM12794:c.967G>A	non_synonymous_coding	iM12794:p.Val323Ile	No	Yes	Domains<1-SignalP-noTM(20)-20><29-LDL-like(41)-69><81-PR00261(22)-102>|similarity41.3%|coverage63%|matches75aa|XP_025102573.1 very low-density lipoprotein receptor-like [Pomacea canaliculata]
qRS-5.1	iM12793	BGM008	8545616	T	G	iM12793:c.-3136A>C; iM12794:c.936A>C	non_synonymous_coding	iM12794:p.Leu312Phe	No	Yes	Domains<1-SignalP-noTM(20)-20><29-LDL-like(41)-69><81-PR00261(22)-102>|similarity41.3%|coverage63%|matches75aa|XP_025102573.1 very low-density lipoprotein receptor-like [Pomacea canaliculata]
qRS-5.1	iM12797	BGM008	8619893	G	T	iM12797:c.27G>T	synonymous_coding		No	No
qRS-5.1	iM12797	BGM008	8620061	T	C	iM12797:c.195T>C	synonymous_coding		No	No
qRS-5.1	iM12799	BGM008	8762244	T	G	iM12799:c.*127T>G; iM12800:c.*347A>C	downsteam		No	-
qRS-5.1	iM12799	BGM008	8762258	A	C	iM12799:c.*141A>C; iM12800:c.*333T>G	downsteam		No	-
qRS-5.1	iM12801	BGM008	8785129	A	C	iM12801:c.-1662A>C	upstream		No	-	No_Predicted_Domain|similarity96.8%|coverage79.7%|matches185aa|XP_013074336.1 PREDICTED: alpha-protein kinase 1-like isoform X2 [Biomphalaria glabrata]
qRS-5.1	iM12801	BGM008	8785145	G	A	iM12801:c.-1646G>A	upstream		No	-	No_Predicted_Domain|similarity96.8%|coverage79.7%|matches185aa|XP_013074336.1 PREDICTED: alpha-protein kinase 1-like isoform X2 [Biomphalaria glabrata]
qRS-5.1	iM12801	BGM008	8785873	A	T	iM12801:c.-918A>T	upstream		No	-	No_Predicted_Domain|similarity96.8%|coverage79.7%|matches185aa|XP_013074336.1 PREDICTED: alpha-protein kinase 1-like isoform X2 [Biomphalaria glabrata]
qRS-5.1	iM12801	BGM008	8785900	C	T	iM12801:c.-891C>T	upstream		No	-	No_Predicted_Domain|similarity96.8%|coverage79.7%|matches185aa|XP_013074336.1 PREDICTED: alpha-protein kinase 1-like isoform X2 [Biomphalaria glabrata]
qRS-5.1	iM12801	BGM008	8785932	T	C	iM12801:c.-859T>C	upstream		No	-	No_Predicted_Domain|similarity96.8%|coverage79.7%|matches185aa|XP_013074336.1 PREDICTED: alpha-protein kinase 1-like isoform X2 [Biomphalaria glabrata]
qRS-5.1	iM12805	BGM008	8854248	A	G	iM12805:c.120-56T>C	intron		No	-	Domains<61-PF12736(250)-310>|similarity38.3%|coverage38.2%|matches332aa|XP_012938000.1 mucin-17 [Aplysia californica]
qRS-5.1	iM12805	BGM008	8854285	G	T	iM12805:c.120-93C>A	intron		No	-	Domains<61-PF12736(250)-310>|similarity38.3%|coverage38.2%|matches332aa|XP_012938000.1 mucin-17 [Aplysia californica]
qRS-5.1	iM12806	BGM008	8914989	T	A	iM12806:c.1117+63T>A	intron		No	-	Domains<2-Ig(101)-102><108-newIg118(84)-191><195-newIg118(86)-280><284-newIg118(85)-368><375-newIg118(85)-459><463-newIg118(85)-547><552-newIg118(86)-637><649-PTHR23277(267)-915><930-SSF49265(186)-1115><1243-TIGR04183(63)-1305><1333-SSF49265(209)-1541>|similarity99.6%|coverage56.7%|matches934aa|XP_013064451.1 PREDICTED: hemicentin-2-like [Biomphalaria glabrata]
qRS-5.1	iM12811	BGM008	8989687	A	C	iM12811:c.-3377T>G	upstream		No	-
qRS-5.1	iM12811	BGM008	8989695	G	A	iM12811:c.-3385C>T	upstream		No	-
qRS-5.1	iM12811	BGM008	8991277	A	T	iM12811:c.-4967T>A	upstream		No	-
qRS-5.1	iM12811	BGM008	8991283	G	T	iM12811:c.-4973C>A	upstream		No	-
qRS-5.1	iM12811	BGM008	8991286	T	C	iM12811:c.-4976A>G	upstream		No	-
qRS-5.1	iM12811	BGM008	8991296	C	A	iM12811:c.-4986G>T	upstream		No	-
qRS-5.1	iM12811	BGM008	8991303	C	A	iM12811:c.-4993G>T	upstream		No	-
qRS-5.1	iM12822	BGM008	9238890	T	A	iM12822:c.*1669A>T	downsteam		No	-	No_Predicted_Domain|similarity23%|coverage75.6%|matches396aa|XP_025081274.1 interferon-induced protein with tetratricopeptide repeats 5-like [Pomacea canaliculata]
qRS-5.1	iM12823	BGM008	9270652	C	T	iM12823:c.-3420G>A; iM12824:c.-957G>A; iM12825:c.1803-107G>A	upstream		No	-	Domains<115-PTHR10271(216)-330><396-G3DSA:1.25.40.10(185)-580>|No_BLAST_hit
qRS-5.1	iM12823	BGM008	9270665	A	G	iM12823:c.-3433T>C; iM12824:c.-970T>C; iM12825:c.1803-120T>C	upstream		No	-	Domains<115-PTHR10271(216)-330><396-G3DSA:1.25.40.10(185)-580>|No_BLAST_hit
qRS-5.1	iM12825	BGM008	9275460	G	T	iM12825:c.-1899C>A; iM12826:c.*1429C>A	upstream		No	-	Domains<67-SSF48452(249)-315><316-G3DSA:1.25.40.10(147)-462>|No_BLAST_hit
qRS-5.1	iM12825	BGM008	9275500	C	T	iM12825:c.-1939G>A; iM12826:c.*1389G>A	upstream		No	-	Domains<67-SSF48452(249)-315><316-G3DSA:1.25.40.10(147)-462>|No_BLAST_hit
qRS-5.1	iM12825	BGM008	9275511	T	G	iM12825:c.-1950A>C; iM12826:c.*1378A>C	upstream		No	-	Domains<67-SSF48452(249)-315><316-G3DSA:1.25.40.10(147)-462>|No_BLAST_hit
qRS-5.1	iM12825	BGM008	9275707	A	C	iM12825:c.-2146T>G; iM12826:c.*1182T>G	upstream		No	-	Domains<67-SSF48452(249)-315><316-G3DSA:1.25.40.10(147)-462>|No_BLAST_hit
qRS-5.1	iM12826	BGM008	9280536	G	A	iM12826:c.-2919C>T; iM12827:c.707C>T	non_synonymous_coding	iM12827:p.Ser236Phe	No	Yes
qRS-5.1	iM12828	BGM008	9296722	T	C	iM12828:c.-24A>G	upstream		No	-	Domains<22-G3DSA:1.25.40.10(188)-209><512-SSF48452(129)-640>|No_BLAST_hit
qRS-5.1	iM12828	BGM008	9297004	A	C	iM12828:c.-306T>G	upstream		No	-	Domains<22-G3DSA:1.25.40.10(188)-209><512-SSF48452(129)-640>|No_BLAST_hit
qRS-5.1	iM12888	BGM008	10561149	A	T	iM12888:c.-2061A>T	upstream		No	-	Domains<9-PTHR34180(365)-373>|similarity69.7%|coverage99.5%|matches376aa|XP_013090404.1 PREDICTED: acyl-coenzyme A:6-aminopenicillanic-acid-acyltransferase 40 kDa form-like [Biomphalaria glabrata]
qRS-5.1	iM12892	BGM008	10622362	G	T	iM12892:c.120+309C>A	intron		No	-	No_Predicted_Domain|similarity39.2%|coverage100%|matches457aa|XP_025110159.1 glutamate receptor ionotropic, NMDA 3A-like isoform X3 [Pomacea canaliculata]
qRS-5.1	iM12892	BGM008	10622368	C	T	iM12892:c.120+303G>A	intron		No	-	No_Predicted_Domain|similarity39.2%|coverage100%|matches457aa|XP_025110159.1 glutamate receptor ionotropic, NMDA 3A-like isoform X3 [Pomacea canaliculata]
qRS-5.1	iM12964	BGM008	11974607	C	A	iM12964:c.-3696C>A	upstream		No	-	Domains<1-SignalP-noTM(20)-20><21-G3DSA:3.40.33.10(180)-200><490-PF01549(33)-522><666-PF01549(33)-698>|similarity94.5%|coverage70.8%|matches495aa|XP_013091197.1 PREDICTED: trichohyalin-like [Biomphalaria glabrata]
qRS-5.1	iM12964	BGM008	11974663	T	C	iM12964:c.-3640T>C	upstream		No	-	Domains<1-SignalP-noTM(20)-20><21-G3DSA:3.40.33.10(180)-200><490-PF01549(33)-522><666-PF01549(33)-698>|similarity94.5%|coverage70.8%|matches495aa|XP_013091197.1 PREDICTED: trichohyalin-like [Biomphalaria glabrata]
qRS-5.1	iM12964	BGM008	11974676	A	C	iM12964:c.-3627A>C	upstream		No	-	Domains<1-SignalP-noTM(20)-20><21-G3DSA:3.40.33.10(180)-200><490-PF01549(33)-522><666-PF01549(33)-698>|similarity94.5%|coverage70.8%|matches495aa|XP_013091197.1 PREDICTED: trichohyalin-like [Biomphalaria glabrata]
qRS-5.1	iM12964	BGM008	11974834	A	T	iM12964:c.-3469A>T	upstream		No	-	Domains<1-SignalP-noTM(20)-20><21-G3DSA:3.40.33.10(180)-200><490-PF01549(33)-522><666-PF01549(33)-698>|similarity94.5%|coverage70.8%|matches495aa|XP_013091197.1 PREDICTED: trichohyalin-like [Biomphalaria glabrata]
qRS-5.1	iM12964	BGM008	11974852	G	C	iM12964:c.-3451G>C	upstream		No	-	Domains<1-SignalP-noTM(20)-20><21-G3DSA:3.40.33.10(180)-200><490-PF01549(33)-522><666-PF01549(33)-698>|similarity94.5%|coverage70.8%|matches495aa|XP_013091197.1 PREDICTED: trichohyalin-like [Biomphalaria glabrata]
qRS-5.1	iM12964	BGM008	11991457	C	G	iM12964:c.154-9587C>G	intron		No	-	Domains<1-SignalP-noTM(20)-20><21-G3DSA:3.40.33.10(180)-200><490-PF01549(33)-522><666-PF01549(33)-698>|similarity94.5%|coverage70.8%|matches495aa|XP_013091197.1 PREDICTED: trichohyalin-like [Biomphalaria glabrata]
qRS-5.1	iM12964	BGM008	11991470	C	G	iM12964:c.154-9574C>G	intron		No	-	Domains<1-SignalP-noTM(20)-20><21-G3DSA:3.40.33.10(180)-200><490-PF01549(33)-522><666-PF01549(33)-698>|similarity94.5%|coverage70.8%|matches495aa|XP_013091197.1 PREDICTED: trichohyalin-like [Biomphalaria glabrata]
qRS-5.1	iM12964	BGM008	11991487	A	G	iM12964:c.154-9557A>G	intron		No	-	Domains<1-SignalP-noTM(20)-20><21-G3DSA:3.40.33.10(180)-200><490-PF01549(33)-522><666-PF01549(33)-698>|similarity94.5%|coverage70.8%|matches495aa|XP_013091197.1 PREDICTED: trichohyalin-like [Biomphalaria glabrata]
qRS-5.1	iM12964	BGM008	11999275	G	A	iM12964:c.154-1769G>A	intron		No	-	Domains<1-SignalP-noTM(20)-20><21-G3DSA:3.40.33.10(180)-200><490-PF01549(33)-522><666-PF01549(33)-698>|similarity94.5%|coverage70.8%|matches495aa|XP_013091197.1 PREDICTED: trichohyalin-like [Biomphalaria glabrata]
qRS-5.1	iM12964	BGM008	12003253	T	G	iM12964:c.482+342T>G	intron		No	-	Domains<1-SignalP-noTM(20)-20><21-G3DSA:3.40.33.10(180)-200><490-PF01549(33)-522><666-PF01549(33)-698>|similarity94.5%|coverage70.8%|matches495aa|XP_013091197.1 PREDICTED: trichohyalin-like [Biomphalaria glabrata]
qRS-5.1	iM12964	BGM008	12003326	C	T	iM12964:c.482+415C>T	intron		No	-	Domains<1-SignalP-noTM(20)-20><21-G3DSA:3.40.33.10(180)-200><490-PF01549(33)-522><666-PF01549(33)-698>|similarity94.5%|coverage70.8%|matches495aa|XP_013091197.1 PREDICTED: trichohyalin-like [Biomphalaria glabrata]
qRS-5.1	iM12964	BGM008	12003359	T	C	iM12964:c.482+448T>C	intron		No	-	Domains<1-SignalP-noTM(20)-20><21-G3DSA:3.40.33.10(180)-200><490-PF01549(33)-522><666-PF01549(33)-698>|similarity94.5%|coverage70.8%|matches495aa|XP_013091197.1 PREDICTED: trichohyalin-like [Biomphalaria glabrata]
qRS-5.1	iM12964	BGM008	12003396	G	T	iM12964:c.482+485G>T	intron		No	-	Domains<1-SignalP-noTM(20)-20><21-G3DSA:3.40.33.10(180)-200><490-PF01549(33)-522><666-PF01549(33)-698>|similarity94.5%|coverage70.8%|matches495aa|XP_013091197.1 PREDICTED: trichohyalin-like [Biomphalaria glabrata]
qRS-5.1	iM12964	BGM008	12003432	G	A	iM12964:c.482+521G>A	intron		No	-	Domains<1-SignalP-noTM(20)-20><21-G3DSA:3.40.33.10(180)-200><490-PF01549(33)-522><666-PF01549(33)-698>|similarity94.5%|coverage70.8%|matches495aa|XP_013091197.1 PREDICTED: trichohyalin-like [Biomphalaria glabrata]
qRS-5.1	iM12964	BGM008	12010621	G	A	iM12964:c.1490+137G>A	intron		No	-	Domains<1-SignalP-noTM(20)-20><21-G3DSA:3.40.33.10(180)-200><490-PF01549(33)-522><666-PF01549(33)-698>|similarity94.5%|coverage70.8%|matches495aa|XP_013091197.1 PREDICTED: trichohyalin-like [Biomphalaria glabrata]
qRS-5.1	iM12964	BGM008	12010650	C	A	iM12964:c.1490+166C>A	intron		No	-	Domains<1-SignalP-noTM(20)-20><21-G3DSA:3.40.33.10(180)-200><490-PF01549(33)-522><666-PF01549(33)-698>|similarity94.5%|coverage70.8%|matches495aa|XP_013091197.1 PREDICTED: trichohyalin-like [Biomphalaria glabrata]
qRS-5.1	iM12964	BGM008	12010655	A	T	iM12964:c.1490+171A>T	intron		No	-	Domains<1-SignalP-noTM(20)-20><21-G3DSA:3.40.33.10(180)-200><490-PF01549(33)-522><666-PF01549(33)-698>|similarity94.5%|coverage70.8%|matches495aa|XP_013091197.1 PREDICTED: trichohyalin-like [Biomphalaria glabrata]
qRS-5.1	iM12964	BGM008	12010663	G	A	iM12964:c.1490+179G>A	intron		No	-	Domains<1-SignalP-noTM(20)-20><21-G3DSA:3.40.33.10(180)-200><490-PF01549(33)-522><666-PF01549(33)-698>|similarity94.5%|coverage70.8%|matches495aa|XP_013091197.1 PREDICTED: trichohyalin-like [Biomphalaria glabrata]
qRS-5.1	iM12964	BGM008	12010714	G	A	iM12964:c.1490+230G>A	intron		No	-	Domains<1-SignalP-noTM(20)-20><21-G3DSA:3.40.33.10(180)-200><490-PF01549(33)-522><666-PF01549(33)-698>|similarity94.5%|coverage70.8%|matches495aa|XP_013091197.1 PREDICTED: trichohyalin-like [Biomphalaria glabrata]
qRS-5.1	iM13005	BGM008	13238237	T	C	iM13005:c.*964T>C	downsteam		No	-
qRS-5.1	iM13005	BGM008	13238275	C	T	iM13005:c.*1002C>T	downsteam		No	-
qRS-5.1	iM13005	BGM008	13238290	T	C	iM13005:c.*1017T>C	downsteam		No	-
qRS-5.1	iM13005	BGM008	13238547	T	G	iM13005:c.*1274T>G	downsteam		No	-
qRS-5.1	iM13005	BGM008	13238577	G	A	iM13005:c.*1304G>A	downsteam		No	-
qRS-5.1	iM13005	BGM008	13238582	T	A	iM13005:c.*1309T>A	downsteam		No	-
qRS-5.1	iM13006	BGM008	13245716	C	T	iM13006:c.-488C>T	upstream		No	-
qRS-5.1	iM13006	BGM008	13245753	A	G	iM13006:c.-451A>G	upstream		No	-
qRS-5.1	iM13006	BGM008	13245756	T	G	iM13006:c.-448T>G	upstream		No	-
qRS-5.1	iM13006	BGM008	13245771	A	G	iM13006:c.-433A>G	upstream		No	-
qRS-5.1	iM13007	BGM008	13301062	C	T	iM13007:c.279C>T	synonymous_coding		No	No	Domains<32-PR01064(17)-48><49-PR00237(25)-73><82-PR00237(19)-100><101-PR01064(16)-116><127-PR00237(23)-149><152-PR01064(11)-162><163-PR00237(20)-182>|similarity100%|coverage100%|matches203aa|XP_013076003.1 PREDICTED: orexin receptor type 2-like [Biomphalaria glabrata]
qRS-5.1	iM13007	BGM008	13301089	G	C	iM13007:c.306G>C	synonymous_coding		No	No	Domains<32-PR01064(17)-48><49-PR00237(25)-73><82-PR00237(19)-100><101-PR01064(16)-116><127-PR00237(23)-149><152-PR01064(11)-162><163-PR00237(20)-182>|similarity100%|coverage100%|matches203aa|XP_013076003.1 PREDICTED: orexin receptor type 2-like [Biomphalaria glabrata]
qRS-5.1	iM13007	BGM008	13301119	C	T	iM13007:c.336C>T	synonymous_coding		No	No	Domains<32-PR01064(17)-48><49-PR00237(25)-73><82-PR00237(19)-100><101-PR01064(16)-116><127-PR00237(23)-149><152-PR01064(11)-162><163-PR00237(20)-182>|similarity100%|coverage100%|matches203aa|XP_013076003.1 PREDICTED: orexin receptor type 2-like [Biomphalaria glabrata]
qRS-5.1	iM13007	BGM008	13301161	C	T	iM13007:c.378C>T	synonymous_coding		No	No	Domains<32-PR01064(17)-48><49-PR00237(25)-73><82-PR00237(19)-100><101-PR01064(16)-116><127-PR00237(23)-149><152-PR01064(11)-162><163-PR00237(20)-182>|similarity100%|coverage100%|matches203aa|XP_013076003.1 PREDICTED: orexin receptor type 2-like [Biomphalaria glabrata]
qRS-5.1	iM13007	BGM008	13301171	T	A	iM13007:c.381+7T>A	intron		No	-	Domains<32-PR01064(17)-48><49-PR00237(25)-73><82-PR00237(19)-100><101-PR01064(16)-116><127-PR00237(23)-149><152-PR01064(11)-162><163-PR00237(20)-182>|similarity100%|coverage100%|matches203aa|XP_013076003.1 PREDICTED: orexin receptor type 2-like [Biomphalaria glabrata]
qRS-5.1	iM13007	BGM008	13301226	T	A	iM13007:c.381+62T>A	intron		No	-	Domains<32-PR01064(17)-48><49-PR00237(25)-73><82-PR00237(19)-100><101-PR01064(16)-116><127-PR00237(23)-149><152-PR01064(11)-162><163-PR00237(20)-182>|similarity100%|coverage100%|matches203aa|XP_013076003.1 PREDICTED: orexin receptor type 2-like [Biomphalaria glabrata]
qRS-5.1	iM13007	BGM008	13301236	A	G	iM13007:c.381+72A>G	intron		No	-	Domains<32-PR01064(17)-48><49-PR00237(25)-73><82-PR00237(19)-100><101-PR01064(16)-116><127-PR00237(23)-149><152-PR01064(11)-162><163-PR00237(20)-182>|similarity100%|coverage100%|matches203aa|XP_013076003.1 PREDICTED: orexin receptor type 2-like [Biomphalaria glabrata]
qRS-5.1	iM13007	BGM008	13301246	T	C	iM13007:c.381+82T>C	intron		No	-	Domains<32-PR01064(17)-48><49-PR00237(25)-73><82-PR00237(19)-100><101-PR01064(16)-116><127-PR00237(23)-149><152-PR01064(11)-162><163-PR00237(20)-182>|similarity100%|coverage100%|matches203aa|XP_013076003.1 PREDICTED: orexin receptor type 2-like [Biomphalaria glabrata]
qRS-5.1	iM13007	BGM008	13301252	A	C	iM13007:c.381+88A>C	intron		No	-	Domains<32-PR01064(17)-48><49-PR00237(25)-73><82-PR00237(19)-100><101-PR01064(16)-116><127-PR00237(23)-149><152-PR01064(11)-162><163-PR00237(20)-182>|similarity100%|coverage100%|matches203aa|XP_013076003.1 PREDICTED: orexin receptor type 2-like [Biomphalaria glabrata]
qRS-5.1	iM13007	BGM008	13301261	A	G	iM13007:c.381+97A>G	intron		No	-	Domains<32-PR01064(17)-48><49-PR00237(25)-73><82-PR00237(19)-100><101-PR01064(16)-116><127-PR00237(23)-149><152-PR01064(11)-162><163-PR00237(20)-182>|similarity100%|coverage100%|matches203aa|XP_013076003.1 PREDICTED: orexin receptor type 2-like [Biomphalaria glabrata]
qRS-5.1	iM13007	BGM008	13301299	C	T	iM13007:c.381+135C>T	intron		No	-	Domains<32-PR01064(17)-48><49-PR00237(25)-73><82-PR00237(19)-100><101-PR01064(16)-116><127-PR00237(23)-149><152-PR01064(11)-162><163-PR00237(20)-182>|similarity100%|coverage100%|matches203aa|XP_013076003.1 PREDICTED: orexin receptor type 2-like [Biomphalaria glabrata]
qRS-5.1	iM13007	BGM008	13301326	T	C	iM13007:c.381+162T>C	intron		No	-	Domains<32-PR01064(17)-48><49-PR00237(25)-73><82-PR00237(19)-100><101-PR01064(16)-116><127-PR00237(23)-149><152-PR01064(11)-162><163-PR00237(20)-182>|similarity100%|coverage100%|matches203aa|XP_013076003.1 PREDICTED: orexin receptor type 2-like [Biomphalaria glabrata]
qRS-5.1	iM13007	BGM008	13301348	T	A	iM13007:c.381+184T>A	intron		No	-	Domains<32-PR01064(17)-48><49-PR00237(25)-73><82-PR00237(19)-100><101-PR01064(16)-116><127-PR00237(23)-149><152-PR01064(11)-162><163-PR00237(20)-182>|similarity100%|coverage100%|matches203aa|XP_013076003.1 PREDICTED: orexin receptor type 2-like [Biomphalaria glabrata]
qRS-5.1	iM13007	BGM008	13301384	A	T	iM13007:c.381+220A>T	intron		No	-	Domains<32-PR01064(17)-48><49-PR00237(25)-73><82-PR00237(19)-100><101-PR01064(16)-116><127-PR00237(23)-149><152-PR01064(11)-162><163-PR00237(20)-182>|similarity100%|coverage100%|matches203aa|XP_013076003.1 PREDICTED: orexin receptor type 2-like [Biomphalaria glabrata]
qRS-5.1	iM13007	BGM008	13301424	C	T	iM13007:c.381+260C>T	intron		No	-	Domains<32-PR01064(17)-48><49-PR00237(25)-73><82-PR00237(19)-100><101-PR01064(16)-116><127-PR00237(23)-149><152-PR01064(11)-162><163-PR00237(20)-182>|similarity100%|coverage100%|matches203aa|XP_013076003.1 PREDICTED: orexin receptor type 2-like [Biomphalaria glabrata]
qRS-5.1	iM13007	BGM008	13301434	A	G	iM13007:c.381+270A>G	intron		No	-	Domains<32-PR01064(17)-48><49-PR00237(25)-73><82-PR00237(19)-100><101-PR01064(16)-116><127-PR00237(23)-149><152-PR01064(11)-162><163-PR00237(20)-182>|similarity100%|coverage100%|matches203aa|XP_013076003.1 PREDICTED: orexin receptor type 2-like [Biomphalaria glabrata]
qRS-5.1	iM13007	BGM008	13301439	G	T	iM13007:c.381+275G>T	intron		No	-	Domains<32-PR01064(17)-48><49-PR00237(25)-73><82-PR00237(19)-100><101-PR01064(16)-116><127-PR00237(23)-149><152-PR01064(11)-162><163-PR00237(20)-182>|similarity100%|coverage100%|matches203aa|XP_013076003.1 PREDICTED: orexin receptor type 2-like [Biomphalaria glabrata]
qRS-5.1	iM13007	BGM008	13301472	A	C	iM13007:c.381+308A>C	intron		No	-	Domains<32-PR01064(17)-48><49-PR00237(25)-73><82-PR00237(19)-100><101-PR01064(16)-116><127-PR00237(23)-149><152-PR01064(11)-162><163-PR00237(20)-182>|similarity100%|coverage100%|matches203aa|XP_013076003.1 PREDICTED: orexin receptor type 2-like [Biomphalaria glabrata]
qRS-5.1	iM13007	BGM008	13301711	T	C	iM13007:c.381+547T>C	intron		No	-	Domains<32-PR01064(17)-48><49-PR00237(25)-73><82-PR00237(19)-100><101-PR01064(16)-116><127-PR00237(23)-149><152-PR01064(11)-162><163-PR00237(20)-182>|similarity100%|coverage100%|matches203aa|XP_013076003.1 PREDICTED: orexin receptor type 2-like [Biomphalaria glabrata]
qRS-5.1	iM13007	BGM008	13301715	G	A	iM13007:c.381+551G>A	intron		No	-	Domains<32-PR01064(17)-48><49-PR00237(25)-73><82-PR00237(19)-100><101-PR01064(16)-116><127-PR00237(23)-149><152-PR01064(11)-162><163-PR00237(20)-182>|similarity100%|coverage100%|matches203aa|XP_013076003.1 PREDICTED: orexin receptor type 2-like [Biomphalaria glabrata]
qRS-5.1	iM13007	BGM008	13301731	C	T	iM13007:c.381+567C>T	intron		No	-	Domains<32-PR01064(17)-48><49-PR00237(25)-73><82-PR00237(19)-100><101-PR01064(16)-116><127-PR00237(23)-149><152-PR01064(11)-162><163-PR00237(20)-182>|similarity100%|coverage100%|matches203aa|XP_013076003.1 PREDICTED: orexin receptor type 2-like [Biomphalaria glabrata]
qRS-5.1	iM13007	BGM008	13301734	C	T	iM13007:c.381+570C>T	intron		No	-	Domains<32-PR01064(17)-48><49-PR00237(25)-73><82-PR00237(19)-100><101-PR01064(16)-116><127-PR00237(23)-149><152-PR01064(11)-162><163-PR00237(20)-182>|similarity100%|coverage100%|matches203aa|XP_013076003.1 PREDICTED: orexin receptor type 2-like [Biomphalaria glabrata]
qRS-5.1	iM13007	BGM008	13301755	A	G	iM13007:c.381+591A>G	intron		No	-	Domains<32-PR01064(17)-48><49-PR00237(25)-73><82-PR00237(19)-100><101-PR01064(16)-116><127-PR00237(23)-149><152-PR01064(11)-162><163-PR00237(20)-182>|similarity100%|coverage100%|matches203aa|XP_013076003.1 PREDICTED: orexin receptor type 2-like [Biomphalaria glabrata]
qRS-5.1	iM13007	BGM008	13301770	T	C	iM13007:c.381+606T>C	intron		No	-	Domains<32-PR01064(17)-48><49-PR00237(25)-73><82-PR00237(19)-100><101-PR01064(16)-116><127-PR00237(23)-149><152-PR01064(11)-162><163-PR00237(20)-182>|similarity100%|coverage100%|matches203aa|XP_013076003.1 PREDICTED: orexin receptor type 2-like [Biomphalaria glabrata]
qRS-5.1	iM13007	BGM008	13301795	T	C	iM13007:c.381+631T>C	intron		No	-	Domains<32-PR01064(17)-48><49-PR00237(25)-73><82-PR00237(19)-100><101-PR01064(16)-116><127-PR00237(23)-149><152-PR01064(11)-162><163-PR00237(20)-182>|similarity100%|coverage100%|matches203aa|XP_013076003.1 PREDICTED: orexin receptor type 2-like [Biomphalaria glabrata]
qRS-5.1	iM13007	BGM008	13301801	C	G	iM13007:c.381+637C>G	intron		No	-	Domains<32-PR01064(17)-48><49-PR00237(25)-73><82-PR00237(19)-100><101-PR01064(16)-116><127-PR00237(23)-149><152-PR01064(11)-162><163-PR00237(20)-182>|similarity100%|coverage100%|matches203aa|XP_013076003.1 PREDICTED: orexin receptor type 2-like [Biomphalaria glabrata]
qRS-5.1	iM13007	BGM008	13301858	C	T	iM13007:c.381+694C>T	intron		No	-	Domains<32-PR01064(17)-48><49-PR00237(25)-73><82-PR00237(19)-100><101-PR01064(16)-116><127-PR00237(23)-149><152-PR01064(11)-162><163-PR00237(20)-182>|similarity100%|coverage100%|matches203aa|XP_013076003.1 PREDICTED: orexin receptor type 2-like [Biomphalaria glabrata]
qRS-5.1	iM13007	BGM008	13301892	A	G	iM13007:c.381+728A>G	intron		No	-	Domains<32-PR01064(17)-48><49-PR00237(25)-73><82-PR00237(19)-100><101-PR01064(16)-116><127-PR00237(23)-149><152-PR01064(11)-162><163-PR00237(20)-182>|similarity100%|coverage100%|matches203aa|XP_013076003.1 PREDICTED: orexin receptor type 2-like [Biomphalaria glabrata]
qRS-5.1	iM13007	BGM008	13301949	G	A	iM13007:c.381+785G>A	intron		No	-	Domains<32-PR01064(17)-48><49-PR00237(25)-73><82-PR00237(19)-100><101-PR01064(16)-116><127-PR00237(23)-149><152-PR01064(11)-162><163-PR00237(20)-182>|similarity100%|coverage100%|matches203aa|XP_013076003.1 PREDICTED: orexin receptor type 2-like [Biomphalaria glabrata]
qRS-5.1	iM13007	BGM008	13301979	A	C	iM13007:c.381+815A>C	intron		No	-	Domains<32-PR01064(17)-48><49-PR00237(25)-73><82-PR00237(19)-100><101-PR01064(16)-116><127-PR00237(23)-149><152-PR01064(11)-162><163-PR00237(20)-182>|similarity100%|coverage100%|matches203aa|XP_013076003.1 PREDICTED: orexin receptor type 2-like [Biomphalaria glabrata]
qRS-5.1	iM13007	BGM008	13301990	T	A	iM13007:c.381+826T>A	intron		No	-	Domains<32-PR01064(17)-48><49-PR00237(25)-73><82-PR00237(19)-100><101-PR01064(16)-116><127-PR00237(23)-149><152-PR01064(11)-162><163-PR00237(20)-182>|similarity100%|coverage100%|matches203aa|XP_013076003.1 PREDICTED: orexin receptor type 2-like [Biomphalaria glabrata]
qRS-5.1	iM13007	BGM008	13302006	G	A	iM13007:c.381+842G>A	intron		No	-	Domains<32-PR01064(17)-48><49-PR00237(25)-73><82-PR00237(19)-100><101-PR01064(16)-116><127-PR00237(23)-149><152-PR01064(11)-162><163-PR00237(20)-182>|similarity100%|coverage100%|matches203aa|XP_013076003.1 PREDICTED: orexin receptor type 2-like [Biomphalaria glabrata]
qRS-5.1	iM13008	BGM008	13353843	T	A	iM13008:c.-4222T>A	upstream		No	-	Domains<1-cd15208(93)-93>|similarity100%|coverage100%|matches139aa|XP_013076003.1 PREDICTED: orexin receptor type 2-like [Biomphalaria glabrata]
qRS-5.1	iM13008	BGM008	13353877	T	C	iM13008:c.-4188T>C	upstream		No	-	Domains<1-cd15208(93)-93>|similarity100%|coverage100%|matches139aa|XP_013076003.1 PREDICTED: orexin receptor type 2-like [Biomphalaria glabrata]
qRS-5.1	iM13014	BGM008	13575268	T	C	iM13014:c.444-1179A>G	intron		No	-	Domains<3-PTHR45828(192)-194>|similarity100%|coverage32.1%|matches110aa|XP_013061343.1 PREDICTED: putative defense protein, partial [Biomphalaria glabrata]
qRS-5.1	iM13016	BGM008	13629541	G	A	iM13016:c.1669-182C>T	intron		No	-	Domains<13-PTHR45828(206)-218><253-PTHR45828(447)-699>|similarity98.5%|coverage85.1%|matches598aa|XP_013076467.1 PREDICTED: putative ferric-chelate reductase 1 homolog, partial [Biomphalaria glabrata]
qRS-5.1	iM13016	BGM008	13629543	C	T	iM13016:c.1669-184G>A	intron		No	-	Domains<13-PTHR45828(206)-218><253-PTHR45828(447)-699>|similarity98.5%|coverage85.1%|matches598aa|XP_013076467.1 PREDICTED: putative ferric-chelate reductase 1 homolog, partial [Biomphalaria glabrata]
qRS-5.1	iM13016	BGM008	13629562	T	C	iM13016:c.1669-203A>G	intron		No	-	Domains<13-PTHR45828(206)-218><253-PTHR45828(447)-699>|similarity98.5%|coverage85.1%|matches598aa|XP_013076467.1 PREDICTED: putative ferric-chelate reductase 1 homolog, partial [Biomphalaria glabrata]
qRS-5.1	iM13016	BGM008	13629646	C	G	iM13016:c.1669-287G>C	intron		No	-	Domains<13-PTHR45828(206)-218><253-PTHR45828(447)-699>|similarity98.5%|coverage85.1%|matches598aa|XP_013076467.1 PREDICTED: putative ferric-chelate reductase 1 homolog, partial [Biomphalaria glabrata]
qRS-5.1	iM13016	BGM008	13629664	G	A	iM13016:c.1669-305C>T	intron		No	-	Domains<13-PTHR45828(206)-218><253-PTHR45828(447)-699>|similarity98.5%|coverage85.1%|matches598aa|XP_013076467.1 PREDICTED: putative ferric-chelate reductase 1 homolog, partial [Biomphalaria glabrata]
qRS-5.1	iM13016	BGM008	13629677	A	G	iM13016:c.1669-318T>C	intron		No	-	Domains<13-PTHR45828(206)-218><253-PTHR45828(447)-699>|similarity98.5%|coverage85.1%|matches598aa|XP_013076467.1 PREDICTED: putative ferric-chelate reductase 1 homolog, partial [Biomphalaria glabrata]
qRS-5.1	iM13016	BGM008	13629694	A	G	iM13016:c.1669-335T>C	intron		No	-	Domains<13-PTHR45828(206)-218><253-PTHR45828(447)-699>|similarity98.5%|coverage85.1%|matches598aa|XP_013076467.1 PREDICTED: putative ferric-chelate reductase 1 homolog, partial [Biomphalaria glabrata]
qRS-5.1	iM13016	BGM008	13639427	A	G	iM13016:c.909T>C	synonymous_coding		No	No	Domains<13-PTHR45828(206)-218><253-PTHR45828(447)-699>|similarity98.5%|coverage85.1%|matches598aa|XP_013076467.1 PREDICTED: putative ferric-chelate reductase 1 homolog, partial [Biomphalaria glabrata]
qRS-5.1	iM13016	BGM008	13639511	G	T	iM13016:c.838-13C>A	intron		No	-	Domains<13-PTHR45828(206)-218><253-PTHR45828(447)-699>|similarity98.5%|coverage85.1%|matches598aa|XP_013076467.1 PREDICTED: putative ferric-chelate reductase 1 homolog, partial [Biomphalaria glabrata]
qRS-5.1	iM13016	BGM008	13639535	A	G	iM13016:c.838-37T>C	intron		No	-	Domains<13-PTHR45828(206)-218><253-PTHR45828(447)-699>|similarity98.5%|coverage85.1%|matches598aa|XP_013076467.1 PREDICTED: putative ferric-chelate reductase 1 homolog, partial [Biomphalaria glabrata]
qRS-5.1	iM13016	BGM008	13639541	G	A	iM13016:c.838-43C>T	intron		No	-	Domains<13-PTHR45828(206)-218><253-PTHR45828(447)-699>|similarity98.5%|coverage85.1%|matches598aa|XP_013076467.1 PREDICTED: putative ferric-chelate reductase 1 homolog, partial [Biomphalaria glabrata]
qRS-5.1	iM13016	BGM008	13639645	C	T	iM13016:c.838-147G>A	intron		No	-	Domains<13-PTHR45828(206)-218><253-PTHR45828(447)-699>|similarity98.5%|coverage85.1%|matches598aa|XP_013076467.1 PREDICTED: putative ferric-chelate reductase 1 homolog, partial [Biomphalaria glabrata]
qRS-5.1	iM13016	BGM008	13639665	A	T	iM13016:c.838-167T>A	intron		No	-	Domains<13-PTHR45828(206)-218><253-PTHR45828(447)-699>|similarity98.5%|coverage85.1%|matches598aa|XP_013076467.1 PREDICTED: putative ferric-chelate reductase 1 homolog, partial [Biomphalaria glabrata]
qRS-5.1	iM13016	BGM008	13639697	A	G	iM13016:c.838-199T>C	intron		No	-	Domains<13-PTHR45828(206)-218><253-PTHR45828(447)-699>|similarity98.5%|coverage85.1%|matches598aa|XP_013076467.1 PREDICTED: putative ferric-chelate reductase 1 homolog, partial [Biomphalaria glabrata]
qRS-5.1	iM13016	BGM008	13639719	C	A	iM13016:c.838-221G>T	intron		No	-	Domains<13-PTHR45828(206)-218><253-PTHR45828(447)-699>|similarity98.5%|coverage85.1%|matches598aa|XP_013076467.1 PREDICTED: putative ferric-chelate reductase 1 homolog, partial [Biomphalaria glabrata]
qRS-5.1	iM13016	BGM008	13639780	C	T	iM13016:c.838-282G>A	intron		No	-	Domains<13-PTHR45828(206)-218><253-PTHR45828(447)-699>|similarity98.5%|coverage85.1%|matches598aa|XP_013076467.1 PREDICTED: putative ferric-chelate reductase 1 homolog, partial [Biomphalaria glabrata]
qRS-5.1	iM13016	BGM008	13639802	T	A	iM13016:c.838-304A>T	intron		No	-	Domains<13-PTHR45828(206)-218><253-PTHR45828(447)-699>|similarity98.5%|coverage85.1%|matches598aa|XP_013076467.1 PREDICTED: putative ferric-chelate reductase 1 homolog, partial [Biomphalaria glabrata]
qRS-5.1	iM13016	BGM008	13639820	A	T	iM13016:c.838-322T>A	intron		No	-	Domains<13-PTHR45828(206)-218><253-PTHR45828(447)-699>|similarity98.5%|coverage85.1%|matches598aa|XP_013076467.1 PREDICTED: putative ferric-chelate reductase 1 homolog, partial [Biomphalaria glabrata]
qRS-5.1	iM13016	BGM008	13639927	G	T	iM13016:c.838-429C>A	intron		No	-	Domains<13-PTHR45828(206)-218><253-PTHR45828(447)-699>|similarity98.5%|coverage85.1%|matches598aa|XP_013076467.1 PREDICTED: putative ferric-chelate reductase 1 homolog, partial [Biomphalaria glabrata]
qRS-5.1	iM13016	BGM008	13639951	C	T	iM13016:c.838-453G>A	intron		No	-	Domains<13-PTHR45828(206)-218><253-PTHR45828(447)-699>|similarity98.5%|coverage85.1%|matches598aa|XP_013076467.1 PREDICTED: putative ferric-chelate reductase 1 homolog, partial [Biomphalaria glabrata]
qRS-5.1	iM13016	BGM008	13639997	T	A	iM13016:c.838-499A>T	intron		No	-	Domains<13-PTHR45828(206)-218><253-PTHR45828(447)-699>|similarity98.5%|coverage85.1%|matches598aa|XP_013076467.1 PREDICTED: putative ferric-chelate reductase 1 homolog, partial [Biomphalaria glabrata]
qRS-5.1	iM13018	BGM008	13694456	T	C	iM13018:c.1844-323A>G	intron		No	-	Domains<73-SSF50729(96)-168><380-PTHR22957(653)-1032>|similarity58.3%|coverage97.8%|matches1073aa|XP_005095784.3 TBC1 domain family member 2B [Aplysia californica]
qRS-5.1	iM13018	BGM008	13694515	G	A	iM13018:c.1844-382C>T	intron		No	-	Domains<73-SSF50729(96)-168><380-PTHR22957(653)-1032>|similarity58.3%|coverage97.8%|matches1073aa|XP_005095784.3 TBC1 domain family member 2B [Aplysia californica]
qRS-5.1	iM13018	BGM008	13694652	G	A	iM13018:c.1844-519C>T	intron		No	-	Domains<73-SSF50729(96)-168><380-PTHR22957(653)-1032>|similarity58.3%|coverage97.8%|matches1073aa|XP_005095784.3 TBC1 domain family member 2B [Aplysia californica]
qRS-5.1	iM13018	BGM008	13694662	A	T	iM13018:c.1844-529T>A	intron		No	-	Domains<73-SSF50729(96)-168><380-PTHR22957(653)-1032>|similarity58.3%|coverage97.8%|matches1073aa|XP_005095784.3 TBC1 domain family member 2B [Aplysia californica]
qRS-5.1	iM13018	BGM008	13694669	C	A	iM13018:c.1844-536G>T	intron		No	-	Domains<73-SSF50729(96)-168><380-PTHR22957(653)-1032>|similarity58.3%|coverage97.8%|matches1073aa|XP_005095784.3 TBC1 domain family member 2B [Aplysia californica]
qRS-5.1	iM13018	BGM008	13694703	A	T	iM13018:c.1844-570T>A	intron		No	-	Domains<73-SSF50729(96)-168><380-PTHR22957(653)-1032>|similarity58.3%|coverage97.8%|matches1073aa|XP_005095784.3 TBC1 domain family member 2B [Aplysia californica]
qRS-5.1	iM13019	BGM008	13748577	G	T	iM13019:c.-415G>T	upstream		No	-	No_Predicted_Domain|similarity30.5%|coverage72.1%|matches236aa|VDH89964.1 Hypothetical predicted protein [Mytilus galloprovincialis]
qRS-5.1	iM13019	BGM008	13755519	T	C	iM13019:c.*822T>C	downsteam		No	-	No_Predicted_Domain|similarity30.5%|coverage72.1%|matches236aa|VDH89964.1 Hypothetical predicted protein [Mytilus galloprovincialis]
qRS-5.1	iM13019	BGM008	13755524	T	G	iM13019:c.*827T>G	downsteam		No	-	No_Predicted_Domain|similarity30.5%|coverage72.1%|matches236aa|VDH89964.1 Hypothetical predicted protein [Mytilus galloprovincialis]
qRS-5.1	iM13019	BGM008	13755535	T	C	iM13019:c.*838T>C	downsteam		No	-	No_Predicted_Domain|similarity30.5%|coverage72.1%|matches236aa|VDH89964.1 Hypothetical predicted protein [Mytilus galloprovincialis]
qRS-5.1	iM13019	BGM008	13755550	C	A	iM13019:c.*853C>A	downsteam		No	-	No_Predicted_Domain|similarity30.5%|coverage72.1%|matches236aa|VDH89964.1 Hypothetical predicted protein [Mytilus galloprovincialis]
qRS-5.1	iM13019	BGM008	13755553	C	G	iM13019:c.*856C>G	downsteam		No	-	No_Predicted_Domain|similarity30.5%|coverage72.1%|matches236aa|VDH89964.1 Hypothetical predicted protein [Mytilus galloprovincialis]
qRS-5.1	iM13019	BGM008	13755585	A	G	iM13019:c.*888A>G	downsteam		No	-	No_Predicted_Domain|similarity30.5%|coverage72.1%|matches236aa|VDH89964.1 Hypothetical predicted protein [Mytilus galloprovincialis]
qRS-5.1	iM13019	BGM008	13755604	C	T	iM13019:c.*907C>T	downsteam		No	-	No_Predicted_Domain|similarity30.5%|coverage72.1%|matches236aa|VDH89964.1 Hypothetical predicted protein [Mytilus galloprovincialis]
qRS-5.1	iM13019	BGM008	13755710	G	A	iM13019:c.*1013G>A	downsteam		No	-	No_Predicted_Domain|similarity30.5%|coverage72.1%|matches236aa|VDH89964.1 Hypothetical predicted protein [Mytilus galloprovincialis]
qRS-5.1	iM13019	BGM008	13755770	T	A	iM13019:c.*1073T>A	downsteam		No	-	No_Predicted_Domain|similarity30.5%|coverage72.1%|matches236aa|VDH89964.1 Hypothetical predicted protein [Mytilus galloprovincialis]
qRS-5.1	iM13020	BGM008	13796370	A	T	iM13020:c.138-93T>A	intron		No	-	Domains<14-G3DSA:3.80.10.10(161)-174><182-PTHR11475(77)-258>|similarity96.6%|coverage79.1%|matches1089aa|XP_013091598.1 PREDICTED: peroxidasin homolog [Biomphalaria glabrata]
qRS-5.1	iM13020	BGM008	13796487	C	T	iM13020:c.137+119G>A	intron		No	-	Domains<14-G3DSA:3.80.10.10(161)-174><182-PTHR11475(77)-258>|similarity96.6%|coverage79.1%|matches1089aa|XP_013091598.1 PREDICTED: peroxidasin homolog [Biomphalaria glabrata]
qRS-5.1	iM13020	BGM008	13796549	T	A	iM13020:c.137+57A>T	intron		No	-	Domains<14-G3DSA:3.80.10.10(161)-174><182-PTHR11475(77)-258>|similarity96.6%|coverage79.1%|matches1089aa|XP_013091598.1 PREDICTED: peroxidasin homolog [Biomphalaria glabrata]
qRS-5.1	iM13021	BGM008	13858799	T	C	iM13021:c.103-398A>G	intron		No	-	Domains<7-PTHR11472(899)-905><910-SSF47762(70)-979>|similarity59.1%|coverage99.7%|matches1250aa|XP_035825691.1 regulator of telomere elongation helicase 1 isoform X1 [Aplysia californica]
qRS-5.1	iM13021	BGM008	13858919	C	T	iM13021:c.102+381G>A	intron		No	-	Domains<7-PTHR11472(899)-905><910-SSF47762(70)-979>|similarity59.1%|coverage99.7%|matches1250aa|XP_035825691.1 regulator of telomere elongation helicase 1 isoform X1 [Aplysia californica]
qRS-5.1	iM13022	BGM008	13878654	A	T	iM13022:c.642+380A>T	intron		No	-	Domains<42-PR00345(19)-60><103-PR00345(24)-126><127-PR00345(24)-150><166-PTHR10104(106)-271>|similarity100%|coverage100%|matches284aa|XP_013075589.1 PREDICTED: trichohyalin-like isoform X1 [Biomphalaria glabrata]
qRS-5.1	iM13022	BGM008	13878988	T	A	iM13022:c.642+714T>A	intron		No	-	Domains<42-PR00345(19)-60><103-PR00345(24)-126><127-PR00345(24)-150><166-PTHR10104(106)-271>|similarity100%|coverage100%|matches284aa|XP_013075589.1 PREDICTED: trichohyalin-like isoform X1 [Biomphalaria glabrata]
qRS-5.1	iM13023	BGM008	13899661	T	A	iM13023:c.-538A>T	upstream		No	-	Domains<1-SignalP-noTM(31)-31>|No_BLAST_hit
qRS-5.1	iM13023	BGM008	13899892	T	A	iM13023:c.-769A>T	upstream		No	-	Domains<1-SignalP-noTM(31)-31>|No_BLAST_hit
qRS-5.1	iM13023	BGM008	13899898	G	T	iM13023:c.-775C>A	upstream		No	-	Domains<1-SignalP-noTM(31)-31>|No_BLAST_hit
qRS-5.1	iM13023	BGM008	13899915	T	C	iM13023:c.-792A>G	upstream		No	-	Domains<1-SignalP-noTM(31)-31>|No_BLAST_hit
qRS-5.1	iM13023	BGM008	13899934	T	C	iM13023:c.-811A>G	upstream		No	-	Domains<1-SignalP-noTM(31)-31>|No_BLAST_hit
qRS-5.1	iM13023	BGM008	13899972	A	T	iM13023:c.-849T>A	upstream		No	-	Domains<1-SignalP-noTM(31)-31>|No_BLAST_hit
qRS-5.1	iM13023	BGM008	13899990	T	A	iM13023:c.-867A>T	upstream		No	-	Domains<1-SignalP-noTM(31)-31>|No_BLAST_hit
qRS-5.1	iM13063	BGM008	14844799	T	A	iM13063:c.-4891A>T	upstream		No	-	Domains<3-SM00276(133)-135>|similarity99.3%|coverage100%|matches137aa|NP_001298212.1 galectin-4-like [Biomphalaria glabrata]
qRS-5.1	iM13064	BGM008	14916369	T	A	iM13064:c.-1974A>T; iM13065:c.*20A>T	upstream		No	-
qRS-5.1	iM13064	BGM008	14916440	A	G	iM13064:c.-2045T>C; iM13065:c.144T>C	synonymous_coding		No	No
qRS-5.1	iM13064	BGM008	14916584	G	A	iM13064:c.-2189C>T; iM13065:c.-1C>T	upstream		No	-
qRS-5.1	iM13064	BGM008	14916653	T	A	iM13064:c.-2258A>T; iM13065:c.-70A>T	upstream		No	-
qRS-5.1	iM13064	BGM008	14916691	G	T	iM13064:c.-2296C>A; iM13065:c.-108C>A	upstream		No	-
qRS-5.1	iM13064	BGM008	14916705	G	A	iM13064:c.-2310C>T; iM13065:c.-122C>T	upstream		No	-
qRS-5.1	iM17067	BGM012	17269874	T	A	iM17067:c.1116-888A>T	intron		No	-	Domains<19-PTHR33820(1217)-1235>|similarity56.7%|coverage99.4%|matches1412aa|CAC5367468.1 unnamed protein product [Mytilus coruscus]
qRS-5.1	iM17070	BGM012	17342091	A	G	iM17070:c.-1706A>G	upstream		No	-	Domains<1-PTHR21052(175)-175>|similarity100%|coverage100%|matches180aa|XP_013093793.1 PREDICTED: alpha-ketoglutarate-dependent dioxygenase alkB homolog 7, mitochondrial-like [Biomphalaria glabrata]
qRS-5.1	iM17076	BGM012	17442520	A	C	iM17076:c.167+2370T>G	intron		No	-
qRS-5.1	iM17076	BGM012	17442575	G	T	iM17076:c.167+2315C>A	intron		No	-
qRS-5.1	iM17081	BGM012	17546762	A	G	iM17081:c.225+407T>C	intron		No	-	Domains<5-PTHR14732(633)-637>|similarity99.7%|coverage84.5%|matches638aa|XP_013093810.1 PREDICTED: putative RNA polymerase II subunit B1 CTD phosphatase RPAP2 isoform X2 [Biomphalaria glabrata]
qRS-5.1	iM17081	BGM012	17546935	T	C	iM17081:c.225+234A>G	intron		No	-	Domains<5-PTHR14732(633)-637>|similarity99.7%|coverage84.5%|matches638aa|XP_013093810.1 PREDICTED: putative RNA polymerase II subunit B1 CTD phosphatase RPAP2 isoform X2 [Biomphalaria glabrata]
qRS-5.1	iM17081	BGM012	17546970	G	A	iM17081:c.225+199C>T	intron		No	-	Domains<5-PTHR14732(633)-637>|similarity99.7%|coverage84.5%|matches638aa|XP_013093810.1 PREDICTED: putative RNA polymerase II subunit B1 CTD phosphatase RPAP2 isoform X2 [Biomphalaria glabrata]
qRS-5.1	iM17082	BGM012	17572748	G	A	iM17082:c.674-760G>A	intron		No	-	Domains<62-SSF48452(106)-167><247-PTHR10259(225)-471>|similarity98.2%|coverage29.7%|matches223aa|XP_013093804.1 PREDICTED: probable thiopurine S-methyltransferase isoform X2 [Biomphalaria glabrata]
qRS-5.1	iM17082	BGM012	17572772	C	T	iM17082:c.674-736C>T	intron		No	-	Domains<62-SSF48452(106)-167><247-PTHR10259(225)-471>|similarity98.2%|coverage29.7%|matches223aa|XP_013093804.1 PREDICTED: probable thiopurine S-methyltransferase isoform X2 [Biomphalaria glabrata]
qRS-5.1	iM17082	BGM012	17572849	A	T	iM17082:c.674-659A>T	intron		No	-	Domains<62-SSF48452(106)-167><247-PTHR10259(225)-471>|similarity98.2%|coverage29.7%|matches223aa|XP_013093804.1 PREDICTED: probable thiopurine S-methyltransferase isoform X2 [Biomphalaria glabrata]
qRS-5.1	iM17083	BGM012	17595310	A	T	iM17083:c.-345T>A; iM17084:c.-532A>T	upstream		No	-	Domains<3-TIGR00617(602)-604>|similarity99.7%|coverage100%|matches608aa|XP_013093800.1 PREDICTED: replication protein A 70 kDa DNA-binding subunit-like [Biomphalaria glabrata]
qRS-5.1	iM17083	BGM012	17595312	A	T	iM17083:c.-347T>A; iM17084:c.-530A>T	upstream		No	-	Domains<3-TIGR00617(602)-604>|similarity99.7%|coverage100%|matches608aa|XP_013093800.1 PREDICTED: replication protein A 70 kDa DNA-binding subunit-like [Biomphalaria glabrata]
qRS-5.1	iM17085	BGM012	17653326	C	T	iM17085:c.-4337C>T	upstream		No	-
qRS-5.1	iM17085	BGM012	17653563	A	G	iM17085:c.-4100A>G	upstream		No	-
qRS-5.1	iM17085	BGM012	17653743	A	C	iM17085:c.-3920A>C	upstream		No	-
qRS-5.1	iM17087	BGM012	17690650	C	T	iM17087:c.259-39C>T	intron		No	-	Domains<8-cd14981(219)-226>|similarity100%|coverage95.2%|matches218aa|XP_013092852.1 PREDICTED: prostaglandin E2 receptor EP4 subtype-like [Biomphalaria glabrata]
qRS-5.1	iM17087	BGM012	17690856	T	A	iM17087:c.418+8T>A	intron		No	-	Domains<8-cd14981(219)-226>|similarity100%|coverage95.2%|matches218aa|XP_013092852.1 PREDICTED: prostaglandin E2 receptor EP4 subtype-like [Biomphalaria glabrata]
qRS-5.1	iM17089	BGM012	17714017	T	G	iM17089:c.292-712A>C	intron		No	-	Domains<32-PTHR21255(132)-163>|similarity100%|coverage100%|matches163aa|XP_013063444.1 PREDICTED: tctex1 domain-containing protein 1-B-like [Biomphalaria glabrata]
qRS-5.1	iM17089	BGM012	17714199	C	G	iM17089:c.291+576G>C	intron		No	-	Domains<32-PTHR21255(132)-163>|similarity100%|coverage100%|matches163aa|XP_013063444.1 PREDICTED: tctex1 domain-containing protein 1-B-like [Biomphalaria glabrata]
qRS-5.1	iM17089	BGM012	17714203	C	G	iM17089:c.291+572G>C	intron		No	-	Domains<32-PTHR21255(132)-163>|similarity100%|coverage100%|matches163aa|XP_013063444.1 PREDICTED: tctex1 domain-containing protein 1-B-like [Biomphalaria glabrata]
qRS-5.1	iM17089	BGM012	17714254	T	C	iM17089:c.291+521A>G	intron		No	-	Domains<32-PTHR21255(132)-163>|similarity100%|coverage100%|matches163aa|XP_013063444.1 PREDICTED: tctex1 domain-containing protein 1-B-like [Biomphalaria glabrata]
qRS-5.1	iM17089	BGM012	17714298	T	C	iM17089:c.291+477A>G	intron		No	-	Domains<32-PTHR21255(132)-163>|similarity100%|coverage100%|matches163aa|XP_013063444.1 PREDICTED: tctex1 domain-containing protein 1-B-like [Biomphalaria glabrata]
qRS-5.1	iM17089	BGM012	17714306	T	A	iM17089:c.291+469A>T	intron		No	-	Domains<32-PTHR21255(132)-163>|similarity100%|coverage100%|matches163aa|XP_013063444.1 PREDICTED: tctex1 domain-containing protein 1-B-like [Biomphalaria glabrata]
qRS-5.1	iM17089	BGM012	17719023	A	C	iM17089:c.-3338T>G; iM17090:c.1728-791T>G	upstream		No	-	Domains<32-PTHR21255(132)-163>|similarity100%|coverage100%|matches163aa|XP_013063444.1 PREDICTED: tctex1 domain-containing protein 1-B-like [Biomphalaria glabrata]
qRS-5.1	iM17100	BGM012	17896968	C	A	iM17100:c.-1615G>T	upstream		No	-	Domains<14-G3DSA:2.60.120.920(152)-165><197-G3DSA:3.30.70.1390(73)-269><355-G3DSA:3.30.70.1390(51)-405><406-G3DSA:3.40.50.300(132)-537><547-PF16095(210)-756><930-PTHR47508(235)-1164>|similarity43%|coverage99.1%|matches1307aa|VDI43876.1 Hypothetical predicted protein [Mytilus galloprovincialis]
qRS-5.1	iM17100	BGM012	17896983	T	A	iM17100:c.-1630A>T	upstream		No	-	Domains<14-G3DSA:2.60.120.920(152)-165><197-G3DSA:3.30.70.1390(73)-269><355-G3DSA:3.30.70.1390(51)-405><406-G3DSA:3.40.50.300(132)-537><547-PF16095(210)-756><930-PTHR47508(235)-1164>|similarity43%|coverage99.1%|matches1307aa|VDI43876.1 Hypothetical predicted protein [Mytilus galloprovincialis]
qRS-5.1	iM17100	BGM012	17897100	C	G	iM17100:c.-1747G>C	upstream		No	-	Domains<14-G3DSA:2.60.120.920(152)-165><197-G3DSA:3.30.70.1390(73)-269><355-G3DSA:3.30.70.1390(51)-405><406-G3DSA:3.40.50.300(132)-537><547-PF16095(210)-756><930-PTHR47508(235)-1164>|similarity43%|coverage99.1%|matches1307aa|VDI43876.1 Hypothetical predicted protein [Mytilus galloprovincialis]
qRS-5.1	iM17103	BGM012	17985998	C	T	iM17103:c.1313G>A	non_synonymous_coding	iM17103:p.Gly438Asp	No	Yes	Domains<2-cd14981(241)-242>|similarity41.3%|coverage44.8%|matches344aa|XP_033736976.1 prostaglandin E2 receptor EP4 subtype-like [Pecten maximus]
qRS-5.1	iM17103	BGM012	17986045	G	A	iM17103:c.1266C>T	synonymous_coding		No	No	Domains<2-cd14981(241)-242>|similarity41.3%|coverage44.8%|matches344aa|XP_033736976.1 prostaglandin E2 receptor EP4 subtype-like [Pecten maximus]
qRS-5.1	iM17111	BGM012	18259447	A	T	iM17111:c.129-569A>T; iM17112:c.-816A>T	upstream		No	-	No_Predicted_Domain|similarity100%|coverage0.39%|matches82nt|PREDICTED: Biomphalaria glabrata kynurenine/alpha-aminoadipate aminotransferase, mitochondrial-like (LOC106071783), transcript variant X1, mRNA
qRS-5.1	iM17111	BGM012	18259621	G	A	iM17111:c.129-395G>A; iM17112:c.-642G>A	upstream		No	-	No_Predicted_Domain|similarity100%|coverage0.39%|matches82nt|PREDICTED: Biomphalaria glabrata kynurenine/alpha-aminoadipate aminotransferase, mitochondrial-like (LOC106071783), transcript variant X1, mRNA
qRS-5.1	iM17111	BGM012	18259736	A	C	iM17111:c.129-280A>C; iM17112:c.-527A>C	upstream		No	-	No_Predicted_Domain|similarity100%|coverage0.39%|matches82nt|PREDICTED: Biomphalaria glabrata kynurenine/alpha-aminoadipate aminotransferase, mitochondrial-like (LOC106071783), transcript variant X1, mRNA
qRS-5.1	iM17112	BGM012	18262978	T	C	iM17112:c.15-1925T>C	intron		No	-	Domains<90-G3DSA:3.40.640.10(235)-324>|similarity99.6%|coverage100%|matches445aa|XP_013087404.1 PREDICTED: kynurenine/alpha-aminoadipate aminotransferase, mitochondrial-like isoform X1 [Biomphalaria glabrata]
qRS-5.1	iM17112	BGM012	18263010	T	G	iM17112:c.15-1893T>G	intron		No	-	Domains<90-G3DSA:3.40.640.10(235)-324>|similarity99.6%|coverage100%|matches445aa|XP_013087404.1 PREDICTED: kynurenine/alpha-aminoadipate aminotransferase, mitochondrial-like isoform X1 [Biomphalaria glabrata]
qRS-5.1	iM17112	BGM012	18270067	A	C	iM17112:c.655+146A>C	intron		No	-	Domains<90-G3DSA:3.40.640.10(235)-324>|similarity99.6%|coverage100%|matches445aa|XP_013087404.1 PREDICTED: kynurenine/alpha-aminoadipate aminotransferase, mitochondrial-like isoform X1 [Biomphalaria glabrata]
qRS-5.1	iM17112	BGM012	18270073	T	A	iM17112:c.655+152T>A	intron		No	-	Domains<90-G3DSA:3.40.640.10(235)-324>|similarity99.6%|coverage100%|matches445aa|XP_013087404.1 PREDICTED: kynurenine/alpha-aminoadipate aminotransferase, mitochondrial-like isoform X1 [Biomphalaria glabrata]
qRS-5.1	iM17116	BGM012	18397313	A	T	iM17116:c.-804T>A	upstream		No	-	Domains<21-PTHR23010(399)-419>|similarity99.8%|coverage100%|matches440aa|XP_013087421.1 PREDICTED: midnolin-like [Biomphalaria glabrata]
qRS-5.1	iM17116	BGM012	18398701	C	T	iM17116:c.-2192G>A	upstream		No	-	Domains<21-PTHR23010(399)-419>|similarity99.8%|coverage100%|matches440aa|XP_013087421.1 PREDICTED: midnolin-like [Biomphalaria glabrata]
qRS-5.1	iM17116	BGM012	18398714	A	T	iM17116:c.-2205T>A	upstream		No	-	Domains<21-PTHR23010(399)-419>|similarity99.8%|coverage100%|matches440aa|XP_013087421.1 PREDICTED: midnolin-like [Biomphalaria glabrata]
qRS-5.1	iM17116	BGM012	18398716	A	C	iM17116:c.-2207T>G	upstream		No	-	Domains<21-PTHR23010(399)-419>|similarity99.8%|coverage100%|matches440aa|XP_013087421.1 PREDICTED: midnolin-like [Biomphalaria glabrata]
qRS-5.1	iM17116	BGM012	18398730	C	A	iM17116:c.-2221G>T	upstream		No	-	Domains<21-PTHR23010(399)-419>|similarity99.8%|coverage100%|matches440aa|XP_013087421.1 PREDICTED: midnolin-like [Biomphalaria glabrata]
qRS-5.1	iM17116	BGM012	18398733	T	G	iM17116:c.-2224A>C	upstream		No	-	Domains<21-PTHR23010(399)-419>|similarity99.8%|coverage100%|matches440aa|XP_013087421.1 PREDICTED: midnolin-like [Biomphalaria glabrata]
qRS-5.1	iM17116	BGM012	18399233	T	G	iM17116:c.-2724A>C	upstream		No	-	Domains<21-PTHR23010(399)-419>|similarity99.8%|coverage100%|matches440aa|XP_013087421.1 PREDICTED: midnolin-like [Biomphalaria glabrata]
qRS-5.1	iM17116	BGM012	18399309	G	A	iM17116:c.-2800C>T	upstream		No	-	Domains<21-PTHR23010(399)-419>|similarity99.8%|coverage100%|matches440aa|XP_013087421.1 PREDICTED: midnolin-like [Biomphalaria glabrata]
qRS-5.1	iM17117	BGM012	18424310	T	A	iM17117:c.-2137A>T	upstream		No	-	Domains<13-PTHR36911(123)-135><136-SSF51156(67)-202><236-PTHR36911(134)-369><370-PTHR36911(139)-508><509-PTHR36911(123)-631>|No_BLAST_hit
qRS-5.1	iM17117	BGM012	18424362	A	T	iM17117:c.-2189T>A	upstream		No	-	Domains<13-PTHR36911(123)-135><136-SSF51156(67)-202><236-PTHR36911(134)-369><370-PTHR36911(139)-508><509-PTHR36911(123)-631>|No_BLAST_hit
qRS-5.1	iM17118	BGM012	18449709	T	A	iM17118:c.-2731A>T	upstream		No	-
qRS-5.1	iM17119	BGM012	18473206	A	T	iM17119:c.-4245A>T	upstream		No	-	Domains<25-PTHR11365(906)-930><931-G3DSA:2.40.390.10(122)-1052>|similarity46.6%|coverage90.6%|matches1001aa|VDI55981.1 Hypothetical predicted protein [Mytilus galloprovincialis]
qRS-5.1	iM17119	BGM012	18473250	G	A	iM17119:c.-4201G>A	upstream		No	-	Domains<25-PTHR11365(906)-930><931-G3DSA:2.40.390.10(122)-1052>|similarity46.6%|coverage90.6%|matches1001aa|VDI55981.1 Hypothetical predicted protein [Mytilus galloprovincialis]
qRS-5.1	iM17119	BGM012	18473306	A	G	iM17119:c.-4145A>G	upstream		No	-	Domains<25-PTHR11365(906)-930><931-G3DSA:2.40.390.10(122)-1052>|similarity46.6%|coverage90.6%|matches1001aa|VDI55981.1 Hypothetical predicted protein [Mytilus galloprovincialis]
qRS-5.1	iM17119	BGM012	18473313	C	T	iM17119:c.-4138C>T	upstream		No	-	Domains<25-PTHR11365(906)-930><931-G3DSA:2.40.390.10(122)-1052>|similarity46.6%|coverage90.6%|matches1001aa|VDI55981.1 Hypothetical predicted protein [Mytilus galloprovincialis]
qRS-5.1	iM17119	BGM012	18473325	C	A	iM17119:c.-4126C>A	upstream		No	-	Domains<25-PTHR11365(906)-930><931-G3DSA:2.40.390.10(122)-1052>|similarity46.6%|coverage90.6%|matches1001aa|VDI55981.1 Hypothetical predicted protein [Mytilus galloprovincialis]
qRS-5.1	iM17119	BGM012	18473510	A	C	iM17119:c.-3941A>C	upstream		No	-	Domains<25-PTHR11365(906)-930><931-G3DSA:2.40.390.10(122)-1052>|similarity46.6%|coverage90.6%|matches1001aa|VDI55981.1 Hypothetical predicted protein [Mytilus galloprovincialis]
qRS-5.1	iM17125	BGM012	18565690	C	T	iM17125:c.*40G>A	downsteam		No	-	Domains<428-PTHR10361(323)-750>|similarity42.8%|coverage76.3%|matches615aa|XP_011429003.2 sodium/bile acid cotransporter 5 [Crassostrea gigas]
qRS-5.1	iM17125	BGM012	18565692	A	T	iM17125:c.*38T>A	downsteam		No	-	Domains<428-PTHR10361(323)-750>|similarity42.8%|coverage76.3%|matches615aa|XP_011429003.2 sodium/bile acid cotransporter 5 [Crassostrea gigas]
qRS-5.1	iM17127	BGM012	18653535	A	G	iM17127:c.374-2641T>C	intron		No	-	Domains<23-PTHR12245(213)-235>|similarity100%|coverage100%|matches269aa|XP_013079680.1 PREDICTED: SPRY domain-containing SOCS box protein 3-like [Biomphalaria glabrata]
qRS-5.1	iM17127	BGM012	18656834	C	T	iM17127:c.373+235G>A	intron		No	-	Domains<23-PTHR12245(213)-235>|similarity100%|coverage100%|matches269aa|XP_013079680.1 PREDICTED: SPRY domain-containing SOCS box protein 3-like [Biomphalaria glabrata]
qRS-5.1	iM17128	BGM012	18690441	T	C	iM17128:c.746-318T>C	intron		No	-	Domains<1-SignalP-noTM(24)-24><78-newIg54(53)-130><155-SSF49265(80)-234><247-SSF49265(91)-337><360-newIg302(73)-432><541-SSF49265(85)-625>|similarity26%|coverage62%|matches612aa|VDI60442.1 cytokine receptor domeless [Mytilus galloprovincialis]
qRS-5.1	iM17130	BGM012	18776278	A	T	iM17130:c.368-852A>T	intron		No	-	Domains<1-SignalP-noTM(19)-19><20-Ig(84)-103><333-newIg302(79)-411><524-SSF49265(84)-607>|similarity21.9%|coverage54.8%|matches658aa|VDI25613.1 cytokine receptor domeless [Mytilus galloprovincialis]
qRS-5.1	iM17130	BGM012	18776491	T	C	iM17130:c.368-639T>C	intron		No	-	Domains<1-SignalP-noTM(19)-19><20-Ig(84)-103><333-newIg302(79)-411><524-SSF49265(84)-607>|similarity21.9%|coverage54.8%|matches658aa|VDI25613.1 cytokine receptor domeless [Mytilus galloprovincialis]
qRS-5.1	iM17130	BGM012	18776541	C	T	iM17130:c.368-589C>T	intron		No	-	Domains<1-SignalP-noTM(19)-19><20-Ig(84)-103><333-newIg302(79)-411><524-SSF49265(84)-607>|similarity21.9%|coverage54.8%|matches658aa|VDI25613.1 cytokine receptor domeless [Mytilus galloprovincialis]
qRS-5.1	iM17133	BGM012	18888812	G	A	iM17133:c.1831-137G>A	intron		No	-	Domains<74-PR00255(19)-92><125-G3DSA:3.40.50.2300(304)-428><447-PR00255(23)-469><509-G3DSA:1.10.510.10(298)-806><807-SM00044(194)-1000>|similarity99.7%|coverage65.8%|matches672aa|XP_013063711.1 PREDICTED: atrial natriuretic peptide receptor 1-like [Biomphalaria glabrata]
qRS-5.1	iM17133	BGM012	18888857	T	C	iM17133:c.1831-92T>C	intron		No	-	Domains<74-PR00255(19)-92><125-G3DSA:3.40.50.2300(304)-428><447-PR00255(23)-469><509-G3DSA:1.10.510.10(298)-806><807-SM00044(194)-1000>|similarity99.7%|coverage65.8%|matches672aa|XP_013063711.1 PREDICTED: atrial natriuretic peptide receptor 1-like [Biomphalaria glabrata]
qRS-5.1	iM17133	BGM012	18893011	A	C	iM17133:c.2656-72A>C	intron		No	-	Domains<74-PR00255(19)-92><125-G3DSA:3.40.50.2300(304)-428><447-PR00255(23)-469><509-G3DSA:1.10.510.10(298)-806><807-SM00044(194)-1000>|similarity99.7%|coverage65.8%|matches672aa|XP_013063711.1 PREDICTED: atrial natriuretic peptide receptor 1-like [Biomphalaria glabrata]
qRS-5.1	iM17136	BGM012	18948212	A	C	iM17136:c.299-1213A>C	intron		No	-	Domains<1-SignalP-noTM(18)-18><195-G3DSA:3.40.50.2300(289)-483>|similarity42.1%|coverage71.3%|matches458aa|XP_013074354.1 PREDICTED: atrial natriuretic peptide receptor 1-like [Biomphalaria glabrata]
qRS-5.1	iM17136	BGM012	18948236	T	C	iM17136:c.299-1189T>C	intron		No	-	Domains<1-SignalP-noTM(18)-18><195-G3DSA:3.40.50.2300(289)-483>|similarity42.1%|coverage71.3%|matches458aa|XP_013074354.1 PREDICTED: atrial natriuretic peptide receptor 1-like [Biomphalaria glabrata]
qRS-5.1	iM17136	BGM012	18948268	C	A	iM17136:c.299-1157C>A	intron		No	-	Domains<1-SignalP-noTM(18)-18><195-G3DSA:3.40.50.2300(289)-483>|similarity42.1%|coverage71.3%|matches458aa|XP_013074354.1 PREDICTED: atrial natriuretic peptide receptor 1-like [Biomphalaria glabrata]
qRS-5.1	iM17136	BGM012	18948371	T	G	iM17136:c.299-1054T>G	intron		No	-	Domains<1-SignalP-noTM(18)-18><195-G3DSA:3.40.50.2300(289)-483>|similarity42.1%|coverage71.3%|matches458aa|XP_013074354.1 PREDICTED: atrial natriuretic peptide receptor 1-like [Biomphalaria glabrata]
qRS-5.1	iM17136	BGM012	18948406	A	T	iM17136:c.299-1019A>T	intron		No	-	Domains<1-SignalP-noTM(18)-18><195-G3DSA:3.40.50.2300(289)-483>|similarity42.1%|coverage71.3%|matches458aa|XP_013074354.1 PREDICTED: atrial natriuretic peptide receptor 1-like [Biomphalaria glabrata]
qRS-5.1	iM17136	BGM012	18948463	G	T	iM17136:c.299-962G>T	intron		No	-	Domains<1-SignalP-noTM(18)-18><195-G3DSA:3.40.50.2300(289)-483>|similarity42.1%|coverage71.3%|matches458aa|XP_013074354.1 PREDICTED: atrial natriuretic peptide receptor 1-like [Biomphalaria glabrata]
qRS-5.1	iM17136	BGM012	18973501	A	G	iM17136:c.1081-6358A>G	intron		No	-	Domains<1-SignalP-noTM(18)-18><195-G3DSA:3.40.50.2300(289)-483>|similarity42.1%|coverage71.3%|matches458aa|XP_013074354.1 PREDICTED: atrial natriuretic peptide receptor 1-like [Biomphalaria glabrata]
qRS-5.1	iM17136	BGM012	18973549	G	A	iM17136:c.1081-6310G>A	intron		No	-	Domains<1-SignalP-noTM(18)-18><195-G3DSA:3.40.50.2300(289)-483>|similarity42.1%|coverage71.3%|matches458aa|XP_013074354.1 PREDICTED: atrial natriuretic peptide receptor 1-like [Biomphalaria glabrata]
qRS-5.1	iM17136	BGM012	18973569	T	A	iM17136:c.1081-6290T>A	intron		No	-	Domains<1-SignalP-noTM(18)-18><195-G3DSA:3.40.50.2300(289)-483>|similarity42.1%|coverage71.3%|matches458aa|XP_013074354.1 PREDICTED: atrial natriuretic peptide receptor 1-like [Biomphalaria glabrata]
qRS-5.1	iM17157	BGM012	19151558	C	T	iM17157:c.-1632C>T	upstream		No	-	Domains<48-SSF141673(133)-180><191-PF03473(133)-323>|similarity98.8%|coverage100%|matches328aa|XP_013080074.1 PREDICTED: mitochondrial amidoxime reducing component 2-like [Biomphalaria glabrata]
qRS-5.1	iM17157	BGM012	19151578	A	C	iM17157:c.-1612A>C	upstream		No	-	Domains<48-SSF141673(133)-180><191-PF03473(133)-323>|similarity98.8%|coverage100%|matches328aa|XP_013080074.1 PREDICTED: mitochondrial amidoxime reducing component 2-like [Biomphalaria glabrata]
qRS-5.1	iM17157	BGM012	19151775	G	T	iM17157:c.-1415G>T	upstream		No	-	Domains<48-SSF141673(133)-180><191-PF03473(133)-323>|similarity98.8%|coverage100%|matches328aa|XP_013080074.1 PREDICTED: mitochondrial amidoxime reducing component 2-like [Biomphalaria glabrata]
qRS-5.1	iM17157	BGM012	19151797	A	G	iM17157:c.-1393A>G	upstream		No	-	Domains<48-SSF141673(133)-180><191-PF03473(133)-323>|similarity98.8%|coverage100%|matches328aa|XP_013080074.1 PREDICTED: mitochondrial amidoxime reducing component 2-like [Biomphalaria glabrata]
qRS-5.1	iM17157	BGM012	19151874	A	G	iM17157:c.-1316A>G	upstream		No	-	Domains<48-SSF141673(133)-180><191-PF03473(133)-323>|similarity98.8%|coverage100%|matches328aa|XP_013080074.1 PREDICTED: mitochondrial amidoxime reducing component 2-like [Biomphalaria glabrata]
qRS-5.1	iM17157	BGM012	19151984	A	G	iM17157:c.-1206A>G	upstream		No	-	Domains<48-SSF141673(133)-180><191-PF03473(133)-323>|similarity98.8%|coverage100%|matches328aa|XP_013080074.1 PREDICTED: mitochondrial amidoxime reducing component 2-like [Biomphalaria glabrata]
qRS-5.1	iM17157	BGM012	19152022	G	A	iM17157:c.-1168G>A	upstream		No	-	Domains<48-SSF141673(133)-180><191-PF03473(133)-323>|similarity98.8%|coverage100%|matches328aa|XP_013080074.1 PREDICTED: mitochondrial amidoxime reducing component 2-like [Biomphalaria glabrata]
qRS-5.1	iM17157	BGM012	19152497	T	G	iM17157:c.-693T>G	upstream		No	-	Domains<48-SSF141673(133)-180><191-PF03473(133)-323>|similarity98.8%|coverage100%|matches328aa|XP_013080074.1 PREDICTED: mitochondrial amidoxime reducing component 2-like [Biomphalaria glabrata]
qRS-5.1	iM17158	BGM012	19170101	G	A	iM17158:c.410+41G>A	intron		No	-	Domains<88-PTHR14237(297)-384>|similarity99.7%|coverage84.8%|matches336aa|XP_013080056.1 PREDICTED: mitochondrial amidoxime reducing component 2-like [Biomphalaria glabrata]
qRS-5.1	iM17158	BGM012	19170139	C	T	iM17158:c.410+79C>T	intron		No	-	Domains<88-PTHR14237(297)-384>|similarity99.7%|coverage84.8%|matches336aa|XP_013080056.1 PREDICTED: mitochondrial amidoxime reducing component 2-like [Biomphalaria glabrata]
qRS-5.1	iM17158	BGM012	19170171	G	T	iM17158:c.410+111G>T	intron		No	-	Domains<88-PTHR14237(297)-384>|similarity99.7%|coverage84.8%|matches336aa|XP_013080056.1 PREDICTED: mitochondrial amidoxime reducing component 2-like [Biomphalaria glabrata]
qRS-5.1	iM17161	BGM012	19197508	G	C	iM17161:c.-413C>G; iM17162:c.-2314G>C	upstream		No	-	Domains<7-PTHR33590(298)-304>|No_BLAST_hit
qRS-5.1	iM17161	BGM012	19197548	A	G	iM17161:c.-453T>C; iM17162:c.-2274A>G	upstream		No	-	Domains<7-PTHR33590(298)-304>|No_BLAST_hit
qRS-5.1	iM17161	BGM012	19197868	G	T	iM17161:c.-773C>A; iM17162:c.-1954G>T	upstream		No	-	Domains<7-PTHR33590(298)-304>|No_BLAST_hit
qRS-5.1	iM17161	BGM012	19197877	A	T	iM17161:c.-782T>A; iM17162:c.-1945A>T	upstream		No	-	Domains<7-PTHR33590(298)-304>|No_BLAST_hit
qRS-5.1	iM17167	BGM012	19274572	A	T	iM17167:c.174-3225A>T	intron		No	-	Domains<58-PTHR37409(197)-254>|No_BLAST_hit
qRS-5.1	iM17167	BGM012	19274606	C	G	iM17167:c.174-3191C>G	intron		No	-	Domains<58-PTHR37409(197)-254>|No_BLAST_hit
qRS-5.1	iM17167	BGM012	19274813	C	G	iM17167:c.174-2984C>G	intron		No	-	Domains<58-PTHR37409(197)-254>|No_BLAST_hit
qRS-5.1	iM17168	BGM012	19316873	C	T	iM17168:c.*239C>T	downsteam		No	-	Domains<6-PTHR33194(110)-115><121-PTHR33194(185)-305><306-PTHR33194(122)-427><428-PTHR33194(191)-618><685-PTHR33194(120)-804><904-PTHR33194(119)-1022><1023-PTHR33194(159)-1181><1372-PTHR33194(141)-1512>|No_BLAST_hit
qRS-5.1	iM17168	BGM012	19317031	G	C	iM17168:c.*397G>C	downsteam		No	-	Domains<6-PTHR33194(110)-115><121-PTHR33194(185)-305><306-PTHR33194(122)-427><428-PTHR33194(191)-618><685-PTHR33194(120)-804><904-PTHR33194(119)-1022><1023-PTHR33194(159)-1181><1372-PTHR33194(141)-1512>|No_BLAST_hit
qRS-5.1	iM17168	BGM012	19317123	G	A	iM17168:c.*489G>A	downsteam		No	-	Domains<6-PTHR33194(110)-115><121-PTHR33194(185)-305><306-PTHR33194(122)-427><428-PTHR33194(191)-618><685-PTHR33194(120)-804><904-PTHR33194(119)-1022><1023-PTHR33194(159)-1181><1372-PTHR33194(141)-1512>|No_BLAST_hit
qRS-5.1	iM17168	BGM012	19317147	G	A	iM17168:c.*513G>A	downsteam		No	-	Domains<6-PTHR33194(110)-115><121-PTHR33194(185)-305><306-PTHR33194(122)-427><428-PTHR33194(191)-618><685-PTHR33194(120)-804><904-PTHR33194(119)-1022><1023-PTHR33194(159)-1181><1372-PTHR33194(141)-1512>|No_BLAST_hit
qRS-5.1	iM17168	BGM012	19317205	T	C	iM17168:c.*571T>C	downsteam		No	-	Domains<6-PTHR33194(110)-115><121-PTHR33194(185)-305><306-PTHR33194(122)-427><428-PTHR33194(191)-618><685-PTHR33194(120)-804><904-PTHR33194(119)-1022><1023-PTHR33194(159)-1181><1372-PTHR33194(141)-1512>|No_BLAST_hit
qRS-5.1	iM17168	BGM012	19317230	C	G	iM17168:c.*596C>G	downsteam		No	-	Domains<6-PTHR33194(110)-115><121-PTHR33194(185)-305><306-PTHR33194(122)-427><428-PTHR33194(191)-618><685-PTHR33194(120)-804><904-PTHR33194(119)-1022><1023-PTHR33194(159)-1181><1372-PTHR33194(141)-1512>|No_BLAST_hit
qRS-5.1	iM17169	BGM012	19323312	T	A	iM17169:c.-1723A>T	upstream		No	-	Domains<11-G3DSA:3.30.1330.30(156)-166>|similarity33.8%|coverage78.5%|matches157aa|XP_012944839.1 growth arrest and DNA damage-inducible protein GADD45 gamma [Aplysia californica]
qRS-5.1	iM17169	BGM012	19323372	T	A	iM17169:c.-1783A>T	upstream		No	-	Domains<11-G3DSA:3.30.1330.30(156)-166>|similarity33.8%|coverage78.5%|matches157aa|XP_012944839.1 growth arrest and DNA damage-inducible protein GADD45 gamma [Aplysia californica]
qRS-5.1	iM17175	BGM012	19408035	C	A	iM17175:c.988+526G>T	intron		No	-	Domains<12-PTHR11135(537)-548>|similarity100%|coverage100%|matches550aa|XP_013095418.1 PREDICTED: probable elongator complex protein 3 [Biomphalaria glabrata]
qRS-5.1	iM17175	BGM012	19408181	T	A	iM17175:c.988+380A>T	intron		No	-	Domains<12-PTHR11135(537)-548>|similarity100%|coverage100%|matches550aa|XP_013095418.1 PREDICTED: probable elongator complex protein 3 [Biomphalaria glabrata]
qRS-5.1	iM17176	BGM012	19424001	A	G	iM17176:c.-2089A>G	upstream		No	-	Domains<2-G3DSA:3.30.450.30(119)-120>|No_BLAST_hit
qRS-5.1	iM17181	BGM012	19493817	A	C	iM17181:c.*358T>G	downsteam		No	-
qRS-5.1	iM17195	BGM012	19732487	A	G	iM17195:c.79-1499A>G	intron		No	-	Domains<31-PTHR12449(84)-114>|similarity81.9%|coverage57.6%|matches83aa|XP_025109747.1 nucleolar protein 4-like [Pomacea canaliculata]
qRS-5.1	iM17195	BGM012	19732503	C	A	iM17195:c.79-1483C>A	intron		No	-	Domains<31-PTHR12449(84)-114>|similarity81.9%|coverage57.6%|matches83aa|XP_025109747.1 nucleolar protein 4-like [Pomacea canaliculata]
qRS-5.1	iM17198	BGM012	19878010	A	T	iM17198:c.806-355A>T	intron		No	-	Domains<226-PF12736(112)-337>|similarity44.5%|coverage41.8%|matches155aa|XP_022316552.1 GRB2-associated and regulator of MAPK protein-like [Crassostrea virginica]
qRS-5.1	iM17198	BGM012	19878332	T	A	iM17198:c.806-33T>A	intron		No	-	Domains<226-PF12736(112)-337>|similarity44.5%|coverage41.8%|matches155aa|XP_022316552.1 GRB2-associated and regulator of MAPK protein-like [Crassostrea virginica]
qRS-5.1	iM17198	BGM012	19878361	G	A	iM17198:c.806-4G>A	intron		No	-	Domains<226-PF12736(112)-337>|similarity44.5%|coverage41.8%|matches155aa|XP_022316552.1 GRB2-associated and regulator of MAPK protein-like [Crassostrea virginica]
qRS-5.1	iM17205	BGM012	19964478	C	T	iM17205:c.954G>A	synonymous_coding		No	No
qRS-5.1	iM17207	BGM012	19998210	T	A	iM17207:c.979-194T>A	intron		No	-	Domains<41-PTHR19855(400)-440>|similarity95.3%|coverage100%|matches450aa|XP_013079276.1 PREDICTED: F-box/WD repeat-containing protein 9-like isoform X2 [Biomphalaria glabrata]
qRS-5.1	iM17207	BGM012	19998248	T	A	iM17207:c.979-156T>A	intron		No	-	Domains<41-PTHR19855(400)-440>|similarity95.3%|coverage100%|matches450aa|XP_013079276.1 PREDICTED: F-box/WD repeat-containing protein 9-like isoform X2 [Biomphalaria glabrata]
qRS-5.1	iM17207	BGM012	19998377	A	G	iM17207:c.979-27A>G	intron		No	-	Domains<41-PTHR19855(400)-440>|similarity95.3%|coverage100%|matches450aa|XP_013079276.1 PREDICTED: F-box/WD repeat-containing protein 9-like isoform X2 [Biomphalaria glabrata]
qRS-5.1	iM17217	BGM012	20129435	G	A	iM17217:c.-3594C>T	upstream		No	-	Domains<7-PF16100(131)-137>|similarity37.4%|coverage100%|matches147aa|XP_012939120.1 recQ-mediated genome instability protein 2 [Aplysia californica]
qRS-5.1	iM17217	BGM012	20129437	C	A	iM17217:c.-3596G>T	upstream		No	-	Domains<7-PF16100(131)-137>|similarity37.4%|coverage100%|matches147aa|XP_012939120.1 recQ-mediated genome instability protein 2 [Aplysia californica]
qRS-5.1	iM17217	BGM012	20129461	C	A	iM17217:c.-3620G>T	upstream		No	-	Domains<7-PF16100(131)-137>|similarity37.4%|coverage100%|matches147aa|XP_012939120.1 recQ-mediated genome instability protein 2 [Aplysia californica]
qRS-5.1	iM17217	BGM012	20129569	A	T	iM17217:c.-3728T>A	upstream		No	-	Domains<7-PF16100(131)-137>|similarity37.4%|coverage100%|matches147aa|XP_012939120.1 recQ-mediated genome instability protein 2 [Aplysia californica]
qRS-5.1	iM17220	BGM012	20200888	A	C	iM17220:c.59-547T>G	intron		No	-	Domains<1-SignalP-noTM(22)-22><31-SSF49265(71)-101>|No_BLAST_hit
qRS-5.1	iM17221	BGM012	20220227	C	A	iM17221:c.110-1703G>T	intron		No	-	Domains<1-PIRSF037759(222)-222>|similarity100%|coverage100%|matches236aa|XP_013071219.1 PREDICTED: histone chaperone asf1b-B-like [Biomphalaria glabrata]
qRS-5.1	iM17221	BGM012	20220249	A	G	iM17221:c.110-1725T>C	intron		No	-	Domains<1-PIRSF037759(222)-222>|similarity100%|coverage100%|matches236aa|XP_013071219.1 PREDICTED: histone chaperone asf1b-B-like [Biomphalaria glabrata]
qRS-5.1	iM17221	BGM012	20220257	G	A	iM17221:c.110-1733C>T	intron		No	-	Domains<1-PIRSF037759(222)-222>|similarity100%|coverage100%|matches236aa|XP_013071219.1 PREDICTED: histone chaperone asf1b-B-like [Biomphalaria glabrata]
qRS-5.1	iM17221	BGM012	20220548	A	G	iM17221:c.110-2024T>C	intron		No	-	Domains<1-PIRSF037759(222)-222>|similarity100%|coverage100%|matches236aa|XP_013071219.1 PREDICTED: histone chaperone asf1b-B-like [Biomphalaria glabrata]
qRS-5.1	iM17221	BGM012	20220566	A	G	iM17221:c.110-2042T>C	intron		No	-	Domains<1-PIRSF037759(222)-222>|similarity100%|coverage100%|matches236aa|XP_013071219.1 PREDICTED: histone chaperone asf1b-B-like [Biomphalaria glabrata]
qRS-5.1	iM17221	BGM012	20220600	C	T	iM17221:c.110-2076G>A	intron		No	-	Domains<1-PIRSF037759(222)-222>|similarity100%|coverage100%|matches236aa|XP_013071219.1 PREDICTED: histone chaperone asf1b-B-like [Biomphalaria glabrata]
qRS-5.1	iM17221	BGM012	20220605	G	T	iM17221:c.110-2081C>A	intron		No	-	Domains<1-PIRSF037759(222)-222>|similarity100%|coverage100%|matches236aa|XP_013071219.1 PREDICTED: histone chaperone asf1b-B-like [Biomphalaria glabrata]
qRS-5.1	iM17228	BGM012	20342388	C	T	iM17228:c.416-164C>T	intron		No	-	Domains<1-SignalP-noTM(21)-21>|similarity88.06%|coverage0.092%|matches67nt|PREDICTED: Biomphalaria glabrata PQ-loop repeat-containing protein 3-like (LOC106050825), mRNA
qRS-5.1	iM17228	BGM012	20342450	A	C	iM17228:c.416-102A>C	intron		No	-	Domains<1-SignalP-noTM(21)-21>|similarity88.06%|coverage0.092%|matches67nt|PREDICTED: Biomphalaria glabrata PQ-loop repeat-containing protein 3-like (LOC106050825), mRNA
qRS-5.1	iM17228	BGM012	20342477	A	G	iM17228:c.416-75A>G	intron		No	-	Domains<1-SignalP-noTM(21)-21>|similarity88.06%|coverage0.092%|matches67nt|PREDICTED: Biomphalaria glabrata PQ-loop repeat-containing protein 3-like (LOC106050825), mRNA
qRS-5.1	iM17236	BGM012	20457359	A	T	iM17236:c.-1901A>T	upstream		No	-
qRS-5.1	iM17236	BGM012	20460828	T	C	iM17236:c.258+861T>C	intron		No	-
qRS-5.1	iM17236	BGM012	20460908	A	G	iM17236:c.258+941A>G	intron		No	-
qRS-5.1	iM17236	BGM012	20470390	C	T	iM17236:c.856+724C>T	intron		No	-
qRS-5.1	iM17236	BGM012	20470464	C	A	iM17236:c.856+798C>A	intron		No	-
qRS-5.1	iM17237	BGM012	20479549	T	C	iM17237:c.-3172T>C	upstream		No	-
qRS-5.1	iM17237	BGM012	20479584	G	T	iM17237:c.-3137G>T	upstream		No	-
qRS-5.1	iM17237	BGM012	20479588	T	G	iM17237:c.-3133T>G	upstream		No	-
qRS-5.1	iM17237	BGM012	20488829	A	T	iM17237:c.583+585A>T	intron		No	-
qRS-5.1	iM17237	BGM012	20488915	C	T	iM17237:c.584-531C>T	intron		No	-
qRS-5.1	iM17239	BGM012	20530368	C	A	iM17239:c.219+14C>A	intron		No	-	Domains<1-SignalP-noTM(19)-19>|No_BLAST_hit
qRS-5.1	iM17239	BGM012	20530471	T	G	iM17239:c.219+117T>G	intron		No	-	Domains<1-SignalP-noTM(19)-19>|No_BLAST_hit
qRS-5.1	iM17243	BGM012	20569919	G	C	iM17243:c.-4561C>G; iM17244:c.802+145C>G	upstream		No	-
qRS-5.1	iM17244	BGM012	20583632	T	C	iM17244:c.-3161A>G; iM17245:c.-4440T>C	upstream		No	-	Domains<2-PTHR10552(261)-262>|similarity98.9%|coverage96.4%|matches267aa|XP_013071324.1 PREDICTED: U2 small nuclear ribonucleoprotein A'-like [Biomphalaria glabrata]
qRS-5.1	iM17244	BGM012	20583712	A	T	iM17244:c.-3241T>A; iM17245:c.-4360A>T	upstream		No	-	Domains<2-PTHR10552(261)-262>|similarity98.9%|coverage96.4%|matches267aa|XP_013071324.1 PREDICTED: U2 small nuclear ribonucleoprotein A'-like [Biomphalaria glabrata]
qRS-5.1	iM17244	BGM012	20583904	A	G	iM17244:c.-3433T>C; iM17245:c.-4168A>G	upstream		No	-	Domains<2-PTHR10552(261)-262>|similarity98.9%|coverage96.4%|matches267aa|XP_013071324.1 PREDICTED: U2 small nuclear ribonucleoprotein A'-like [Biomphalaria glabrata]
qRS-5.1	iM17245	BGM012	20612204	T	C	iM17245:c.428-560T>C	intron		No	-	Domains<49-PTHR12357(340)-388>|similarity100%|coverage51.6%|matches216aa|XP_013071333.1 PREDICTED: YTH domain-containing protein 1-like [Biomphalaria glabrata]
qRS-5.1	iM17245	BGM012	20612365	T	A	iM17245:c.428-399T>A	intron		No	-	Domains<49-PTHR12357(340)-388>|similarity100%|coverage51.6%|matches216aa|XP_013071333.1 PREDICTED: YTH domain-containing protein 1-like [Biomphalaria glabrata]
qRS-5.1	iM17246	BGM012	20633716	C	A	iM17246:c.-4677C>A	upstream		No	-
qRS-5.1	iM17246	BGM012	20634351	G	A	iM17246:c.-4042G>A	upstream		No	-
qRS-5.1	iM17246	BGM012	20634445	A	T	iM17246:c.-3948A>T	upstream		No	-
qRS-5.1	iM17246	BGM012	20634530	G	A	iM17246:c.-3863G>A	upstream		No	-
qRS-5.1	iM17251	BGM012	20729747	A	C	iM17251:c.*1764T>G	downsteam		No	-	Domains<2-PTHR24346(482)-483>|similarity99.6%|coverage100%|matches1271aa|XP_013071395.1 PREDICTED: serine/threonine-protein kinase par-1-like isoform X1 [Biomphalaria glabrata]
qRS-5.1	iM17251	BGM012	20729772	A	T	iM17251:c.*1739T>A	downsteam		No	-	Domains<2-PTHR24346(482)-483>|similarity99.6%|coverage100%|matches1271aa|XP_013071395.1 PREDICTED: serine/threonine-protein kinase par-1-like isoform X1 [Biomphalaria glabrata]
qRS-5.1	iM17252	BGM012	20805756	A	C	iM17252:c.*1785T>G	downsteam		No	-
qRS-5.1	iM17252	BGM012	20805772	A	T	iM17252:c.*1769T>A	downsteam		No	-
qRS-5.1	iM17252	BGM012	20805808	A	C	iM17252:c.*1733T>G	downsteam		No	-
qRS-5.1	iM17252	BGM012	20805821	C	T	iM17252:c.*1720G>A	downsteam		No	-
qRS-5.1	iM17252	BGM012	20811338	A	C	iM17252:c.-2580T>G; iM17253:c.-2097A>C	upstream		No	-
qRS-5.1	iM17252	BGM012	20811384	A	C	iM17252:c.-2626T>G; iM17253:c.-2051A>C	upstream		No	-
qRS-5.1	iM17264	BGM012	20930483	G	A	iM17264:c.-384C>T; iM17265:c.230G>A	non_synonymous_coding	iM17265:p.Cys77Tyr	No	Yes	Domains<34-PTHR34226(113)-146><240-PTHR34226(132)-371><486-PTHR34226(127)-612>|similarity100%|coverage5.7%|matches35aa|XP_013071435.1 PREDICTED: serine/threonine-protein kinase MARK1-like isoform X6 [Biomphalaria glabrata]
qRS-5.1	iM17264	BGM012	20930648	A	G	iM17264:c.-549T>C; iM17265:c.*125A>G	upstream		No	-	Domains<34-PTHR34226(113)-146><240-PTHR34226(132)-371><486-PTHR34226(127)-612>|similarity100%|coverage5.7%|matches35aa|XP_013071435.1 PREDICTED: serine/threonine-protein kinase MARK1-like isoform X6 [Biomphalaria glabrata]
qRS-5.1	iM17267	BGM012	20984265	T	G	iM17267:c.137+2661A>C	intron		No	-
qRS-5.1	iM17288	BGM012	21298432	C	T	iM17288:c.-1334G>A	upstream		No	-
qRS-5.1	iM17288	BGM012	21300861	G	T	iM17288:c.-3763C>A	upstream		No	-
qRS-5.1	iM17289	BGM012	21319726	A	C	iM17289:c.311-1201T>G	intron		No	-
qRS-5.1	iM17289	BGM012	21319743	A	C	iM17289:c.311-1218T>G	intron		No	-
qRS-5.1	iM17289	BGM012	21319771	T	C	iM17289:c.311-1246A>G	intron		No	-
qRS-5.1	iM17289	BGM012	21319792	A	C	iM17289:c.311-1267T>G	intron		No	-
qRS-5.1	iM17289	BGM012	21319965	G	A	iM17289:c.311-1440C>T	intron		No	-
qRS-5.1	iM17289	BGM012	21319996	A	G	iM17289:c.311-1471T>C	intron		No	-
qRS-5.1	iM17289	BGM012	21320080	G	T	iM17289:c.311-1555C>A	intron		No	-
qRS-5.1	iM17299	BGM012	21576349	C	T	iM17299:c.204+4834G>A	intron		No	-
qRS-5.1	iM17301	BGM012	21613713	G	T	iM17301:c.-3207G>T	upstream		No	-
qRS-5.1	iM17301	BGM012	21613728	T	A	iM17301:c.-3192T>A	upstream		No	-
qRS-5.1	iM17301	BGM012	21613744	G	T	iM17301:c.-3176G>T	upstream		No	-
qRS-5.1	iM17301	BGM012	21613779	G	T	iM17301:c.-3141G>T	upstream		No	-
qRS-5.1	iM17301	BGM012	21614089	A	C	iM17301:c.-2831A>C	upstream		No	-
qRS-5.1	iM17301	BGM012	21614108	A	C	iM17301:c.-2812A>C	upstream		No	-
qRS-5.1	iM17305	BGM012	21682766	A	G	iM17305:c.570A>G	synonymous_coding		No	No	Domains<83-PTHR10270(227)-309>|similarity50%|coverage16.4%|matches94aa|VDO53861.1 unnamed protein product [Haemonchus placei]
qRS-5.1	iM17305	BGM012	21682958	T	C	iM17305:c.762T>C	synonymous_coding		No	No	Domains<83-PTHR10270(227)-309>|similarity50%|coverage16.4%|matches94aa|VDO53861.1 unnamed protein product [Haemonchus placei]
qRS-5.1	iM17306	BGM012	21702422	A	T	iM17306:c.276+1359A>T	intron		No	-	Domains<31-PTHR46901(319)-349><359-PTHR46901(170)-528><542-PTHR46901(518)-1059>|similarity31.9%|coverage84.5%|matches1006aa|EZA59608.1 Teneurin-3 [Ooceraea biroi]
qRS-5.1	iM17306	BGM012	21702424	T	A	iM17306:c.276+1361T>A	intron		No	-	Domains<31-PTHR46901(319)-349><359-PTHR46901(170)-528><542-PTHR46901(518)-1059>|similarity31.9%|coverage84.5%|matches1006aa|EZA59608.1 Teneurin-3 [Ooceraea biroi]
qRS-5.1	iM17306	BGM012	21702451	C	T	iM17306:c.277-1350C>T	intron		No	-	Domains<31-PTHR46901(319)-349><359-PTHR46901(170)-528><542-PTHR46901(518)-1059>|similarity31.9%|coverage84.5%|matches1006aa|EZA59608.1 Teneurin-3 [Ooceraea biroi]
qRS-5.1	iM17307	BGM012	21778387	A	T	iM17307:c.*313T>A	downsteam		No	-
qRS-5.1	iM17307	BGM012	21778389	A	T	iM17307:c.*311T>A	downsteam		No	-
qRS-5.1	iM17307	BGM012	21779145	A	T	iM17307:c.125-297T>A	intron		No	-
qRS-5.1	iM17307	BGM012	21779174	G	A	iM17307:c.125-326C>T	intron		No	-
qRS-5.1	iM17307	BGM012	21779187	G	A	iM17307:c.125-339C>T	intron		No	-
qRS-5.1	iM17307	BGM012	21779214	T	A	iM17307:c.125-366A>T	intron		No	-
qRS-5.1	iM17307	BGM012	21779217	G	C	iM17307:c.125-369C>G	intron		No	-
qRS-5.1	iM17307	BGM012	21779469	C	A	iM17307:c.125-621G>T	intron		No	-
qRS-5.1	iM17307	BGM012	21783962	C	A	iM17307:c.124+1352G>T	intron		No	-
qRS-5.1	iM17307	BGM012	21783988	A	G	iM17307:c.124+1326T>C	intron		No	-
qRS-5.1	iM17307	BGM012	21784088	G	A	iM17307:c.124+1226C>T	intron		No	-
qRS-5.1	iM17307	BGM012	21788197	T	G	iM17307:c.-2760A>C	upstream		No	-
qRS-5.1	iM17311	BGM012	21838292	T	C	iM17311:c.-4743T>C	upstream		No	-
qRS-5.1	iM17311	BGM012	21838298	A	T	iM17311:c.-4737A>T	upstream		No	-
qRS-5.1	iM17311	BGM012	21842776	A	G	iM17311:c.-259A>G	upstream		No	-
qRS-5.1	iM17311	BGM012	21843100	G	A	iM17311:c.28+38G>A	intron		No	-
qRS-5.1	iM17311	BGM012	21843109	C	G	iM17311:c.28+47C>G	intron		No	-
qRS-5.1	iM17312	BGM012	21855636	A	G	iM17312:c.734-304A>G	intron		No	-	Domains<397-PF15023(62)-458>|No_BLAST_hit
qRS-5.1	iM17312	BGM012	21855680	T	A	iM17312:c.734-260T>A	intron		No	-	Domains<397-PF15023(62)-458>|No_BLAST_hit
qRS-5.1	iM17312	BGM012	21855683	T	C	iM17312:c.734-257T>C	intron		No	-	Domains<397-PF15023(62)-458>|No_BLAST_hit
qRS-5.1	iM17312	BGM012	21855707	A	G	iM17312:c.734-233A>G	intron		No	-	Domains<397-PF15023(62)-458>|No_BLAST_hit
qRS-5.1	iM17312	BGM012	21855716	T	A	iM17312:c.734-224T>A	intron		No	-	Domains<397-PF15023(62)-458>|No_BLAST_hit
qRS-5.1	iM17312	BGM012	21855753	C	T	iM17312:c.734-187C>T	intron		No	-	Domains<397-PF15023(62)-458>|No_BLAST_hit
qRS-5.1	iM17312	BGM012	21855866	T	G	iM17312:c.734-74T>G	intron		No	-	Domains<397-PF15023(62)-458>|No_BLAST_hit
qRS-5.1	iM17316	BGM012	21930977	G	C	iM17316:c.742+80G>C	intron		No	-	Domains<7-PTHR43419(411)-417>|similarity97.9%|coverage100%|matches421aa|XP_013072967.1 PREDICTED: L-threonine dehydratase catabolic TdcB-like [Biomphalaria glabrata]
qRS-5.1	iM17316	BGM012	21930988	G	A	iM17316:c.743-85G>A	intron		No	-	Domains<7-PTHR43419(411)-417>|similarity97.9%|coverage100%|matches421aa|XP_013072967.1 PREDICTED: L-threonine dehydratase catabolic TdcB-like [Biomphalaria glabrata]
qRS-5.1	iM17316	BGM012	21931037	C	T	iM17316:c.743-36C>T	intron		No	-	Domains<7-PTHR43419(411)-417>|similarity97.9%|coverage100%|matches421aa|XP_013072967.1 PREDICTED: L-threonine dehydratase catabolic TdcB-like [Biomphalaria glabrata]
qRS-5.1	iM17318	BGM012	21959237	G	A	iM17318:c.477+193G>A	intron		No	-	No_Predicted_Domain|similarity99.1%|coverage100%|matches423aa|XP_013072962.1 PREDICTED: chromosome partition protein Smc-like [Biomphalaria glabrata]
qRS-5.1	iM17318	BGM012	21959339	C	T	iM17318:c.477+295C>T	intron		No	-	No_Predicted_Domain|similarity99.1%|coverage100%|matches423aa|XP_013072962.1 PREDICTED: chromosome partition protein Smc-like [Biomphalaria glabrata]
qRS-5.1	iM17318	BGM012	21970322	T	A	iM17318:c.*549T>A	downsteam		No	-	No_Predicted_Domain|similarity99.1%|coverage100%|matches423aa|XP_013072962.1 PREDICTED: chromosome partition protein Smc-like [Biomphalaria glabrata]
qRS-5.1	iM17318	BGM012	21970329	G	C	iM17318:c.*556G>C	downsteam		No	-	No_Predicted_Domain|similarity99.1%|coverage100%|matches423aa|XP_013072962.1 PREDICTED: chromosome partition protein Smc-like [Biomphalaria glabrata]
qRS-5.1	iM17318	BGM012	21970456	T	C	iM17318:c.*683T>C	downsteam		No	-	No_Predicted_Domain|similarity99.1%|coverage100%|matches423aa|XP_013072962.1 PREDICTED: chromosome partition protein Smc-like [Biomphalaria glabrata]
qRS-5.1	iM17318	BGM012	21970484	G	T	iM17318:c.*711G>T	downsteam		No	-	No_Predicted_Domain|similarity99.1%|coverage100%|matches423aa|XP_013072962.1 PREDICTED: chromosome partition protein Smc-like [Biomphalaria glabrata]
qRS-5.1	iM17324	BGM012	22058075	C	T	iM17324:c.-3554G>A	upstream		No	-
qRS-5.1	iM17324	BGM012	22058382	C	T	iM17324:c.-3861G>A	upstream		No	-
qRS-5.1	iM17325	BGM012	22063702	C	A	iM17325:c.-1785C>A	upstream		No	-	Domains<681-SM00248(30)-710><716-PTHR10459(312)-1027><1103-G3DSA:1.25.40.20(222)-1324><1327-G3DSA:1.25.40.20(78)-1404><1421-G3DSA:1.25.40.20(114)-1534><1565-G3DSA:1.25.40.20(333)-1897><1898-G3DSA:1.25.40.20(82)-1979><2034-PTHR10459(481)-2514>|similarity99.6%|coverage53.9%|matches1712aa|XP_013079372.1 PREDICTED: poly(ADP-ribose) polymerase pme-5-like [Biomphalaria glabrata]
qRS-5.1	iM17325	BGM012	22063783	C	A	iM17325:c.-1704C>A	upstream		No	-	Domains<681-SM00248(30)-710><716-PTHR10459(312)-1027><1103-G3DSA:1.25.40.20(222)-1324><1327-G3DSA:1.25.40.20(78)-1404><1421-G3DSA:1.25.40.20(114)-1534><1565-G3DSA:1.25.40.20(333)-1897><1898-G3DSA:1.25.40.20(82)-1979><2034-PTHR10459(481)-2514>|similarity99.6%|coverage53.9%|matches1712aa|XP_013079372.1 PREDICTED: poly(ADP-ribose) polymerase pme-5-like [Biomphalaria glabrata]
qRS-5.1	iM17326	BGM012	22134264	G	A	iM17326:c.-523G>A	upstream		No	-	Domains<1-SignalP-noTM(23)-23><28-PTHR22255(588)-615>|similarity48.2%|coverage91.2%|matches620aa|CAC5412962.1 unnamed protein product [Mytilus coruscus]
qRS-5.1	iM17326	BGM012	22135962	T	C	iM17326:c.186T>C	synonymous_coding		No	No	Domains<1-SignalP-noTM(23)-23><28-PTHR22255(588)-615>|similarity48.2%|coverage91.2%|matches620aa|CAC5412962.1 unnamed protein product [Mytilus coruscus]
qRS-5.1	iM17326	BGM012	22136152	A	T	iM17326:c.254+122A>T	intron		No	-	Domains<1-SignalP-noTM(23)-23><28-PTHR22255(588)-615>|similarity48.2%|coverage91.2%|matches620aa|CAC5412962.1 unnamed protein product [Mytilus coruscus]
qRS-5.1	iM17326	BGM012	22136182	G	T	iM17326:c.254+152G>T	intron		No	-	Domains<1-SignalP-noTM(23)-23><28-PTHR22255(588)-615>|similarity48.2%|coverage91.2%|matches620aa|CAC5412962.1 unnamed protein product [Mytilus coruscus]
qRS-5.1	iM17326	BGM012	22136241	T	A	iM17326:c.254+211T>A	intron		No	-	Domains<1-SignalP-noTM(23)-23><28-PTHR22255(588)-615>|similarity48.2%|coverage91.2%|matches620aa|CAC5412962.1 unnamed protein product [Mytilus coruscus]
qRS-5.1	iM17326	BGM012	22142073	C	A	iM17326:c.626+29C>A	intron		No	-	Domains<1-SignalP-noTM(23)-23><28-PTHR22255(588)-615>|similarity48.2%|coverage91.2%|matches620aa|CAC5412962.1 unnamed protein product [Mytilus coruscus]
qRS-5.1	iM17326	BGM012	22142102	C	G	iM17326:c.626+58C>G	intron		No	-	Domains<1-SignalP-noTM(23)-23><28-PTHR22255(588)-615>|similarity48.2%|coverage91.2%|matches620aa|CAC5412962.1 unnamed protein product [Mytilus coruscus]
qRS-5.1	iM17326	BGM012	22142142	C	G	iM17326:c.626+98C>G	intron		No	-	Domains<1-SignalP-noTM(23)-23><28-PTHR22255(588)-615>|similarity48.2%|coverage91.2%|matches620aa|CAC5412962.1 unnamed protein product [Mytilus coruscus]
qRS-5.1	iM17326	BGM012	22142180	A	T	iM17326:c.626+136A>T	intron		No	-	Domains<1-SignalP-noTM(23)-23><28-PTHR22255(588)-615>|similarity48.2%|coverage91.2%|matches620aa|CAC5412962.1 unnamed protein product [Mytilus coruscus]
qRS-5.1	iM17326	BGM012	22144590	C	G	iM17326:c.1077C>G	synonymous_coding		No	No	Domains<1-SignalP-noTM(23)-23><28-PTHR22255(588)-615>|similarity48.2%|coverage91.2%|matches620aa|CAC5412962.1 unnamed protein product [Mytilus coruscus]
qRS-5.1	iM17331	BGM012	22182695	A	G	iM17331:c.387+108A>G	intron		No	-	Domains<196-G3DSA:2.10.25.140(47)-242><252-PTHR24044(128)-379><380-G3DSA:2.10.25.140(42)-421><461-EGF-like(39)-499><504-G3DSA:2.10.25.140(49)-552><593-PTHR24044(106)-698><699-G3DSA:2.10.25.140(42)-740><756-PTHR24044(360)-1115><1158-SSF57196(39)-1196><1239-PTHR24044(373)-1611>|similarity99.1%|coverage34.1%|matches985aa|XP_013079318.1 PREDICTED: protein jagged-1b-like [Biomphalaria glabrata]
qRS-5.1	iM17331	BGM012	22187668	A	C	iM17331:c.1020-14A>C	intron		No	-	Domains<196-G3DSA:2.10.25.140(47)-242><252-PTHR24044(128)-379><380-G3DSA:2.10.25.140(42)-421><461-EGF-like(39)-499><504-G3DSA:2.10.25.140(49)-552><593-PTHR24044(106)-698><699-G3DSA:2.10.25.140(42)-740><756-PTHR24044(360)-1115><1158-SSF57196(39)-1196><1239-PTHR24044(373)-1611>|similarity99.1%|coverage34.1%|matches985aa|XP_013079318.1 PREDICTED: protein jagged-1b-like [Biomphalaria glabrata]
qRS-5.1	iM17331	BGM012	22201125	G	A	iM17331:c.8216+56G>A	intron		No	-	Domains<196-G3DSA:2.10.25.140(47)-242><252-PTHR24044(128)-379><380-G3DSA:2.10.25.140(42)-421><461-EGF-like(39)-499><504-G3DSA:2.10.25.140(49)-552><593-PTHR24044(106)-698><699-G3DSA:2.10.25.140(42)-740><756-PTHR24044(360)-1115><1158-SSF57196(39)-1196><1239-PTHR24044(373)-1611>|similarity99.1%|coverage34.1%|matches985aa|XP_013079318.1 PREDICTED: protein jagged-1b-like [Biomphalaria glabrata]
qRS-5.1	iM17331	BGM012	22201209	G	A	iM17331:c.8242G>A	non_synonymous_coding	iM17331:p.Gly2748Ser	No	Yes	Domains<196-G3DSA:2.10.25.140(47)-242><252-PTHR24044(128)-379><380-G3DSA:2.10.25.140(42)-421><461-EGF-like(39)-499><504-G3DSA:2.10.25.140(49)-552><593-PTHR24044(106)-698><699-G3DSA:2.10.25.140(42)-740><756-PTHR24044(360)-1115><1158-SSF57196(39)-1196><1239-PTHR24044(373)-1611>|similarity99.1%|coverage34.1%|matches985aa|XP_013079318.1 PREDICTED: protein jagged-1b-like [Biomphalaria glabrata]
qRS-5.1	iM17331	BGM012	22205790	C	T	iM17331:c.*1829C>T	downsteam		No	-	Domains<196-G3DSA:2.10.25.140(47)-242><252-PTHR24044(128)-379><380-G3DSA:2.10.25.140(42)-421><461-EGF-like(39)-499><504-G3DSA:2.10.25.140(49)-552><593-PTHR24044(106)-698><699-G3DSA:2.10.25.140(42)-740><756-PTHR24044(360)-1115><1158-SSF57196(39)-1196><1239-PTHR24044(373)-1611>|similarity99.1%|coverage34.1%|matches985aa|XP_013079318.1 PREDICTED: protein jagged-1b-like [Biomphalaria glabrata]
qRS-5.1	iM17331	BGM012	22205798	T	C	iM17331:c.*1837T>C	downsteam		No	-	Domains<196-G3DSA:2.10.25.140(47)-242><252-PTHR24044(128)-379><380-G3DSA:2.10.25.140(42)-421><461-EGF-like(39)-499><504-G3DSA:2.10.25.140(49)-552><593-PTHR24044(106)-698><699-G3DSA:2.10.25.140(42)-740><756-PTHR24044(360)-1115><1158-SSF57196(39)-1196><1239-PTHR24044(373)-1611>|similarity99.1%|coverage34.1%|matches985aa|XP_013079318.1 PREDICTED: protein jagged-1b-like [Biomphalaria glabrata]
qRS-5.1	iM17331	BGM012	22205811	T	C	iM17331:c.*1850T>C	downsteam		No	-	Domains<196-G3DSA:2.10.25.140(47)-242><252-PTHR24044(128)-379><380-G3DSA:2.10.25.140(42)-421><461-EGF-like(39)-499><504-G3DSA:2.10.25.140(49)-552><593-PTHR24044(106)-698><699-G3DSA:2.10.25.140(42)-740><756-PTHR24044(360)-1115><1158-SSF57196(39)-1196><1239-PTHR24044(373)-1611>|similarity99.1%|coverage34.1%|matches985aa|XP_013079318.1 PREDICTED: protein jagged-1b-like [Biomphalaria glabrata]
qRS-5.1	iM17346	BGM012	22391644	T	C	iM17346:c.607-876T>C	intron		No	-	Domains<157-PTHR20837(1087)-1243>|similarity99.6%|coverage99.8%|matches1243aa|XP_013080848.1 PREDICTED: coiled-coil and C2 domain-containing protein 2A-like isoform X5 [Biomphalaria glabrata]
qRS-5.1	iM17346	BGM012	22400836	G	A	iM17346:c.2073+82G>A	intron		No	-	Domains<157-PTHR20837(1087)-1243>|similarity99.6%|coverage99.8%|matches1243aa|XP_013080848.1 PREDICTED: coiled-coil and C2 domain-containing protein 2A-like isoform X5 [Biomphalaria glabrata]
qRS-5.1	iM17346	BGM012	22400838	T	C	iM17346:c.2073+84T>C	intron		No	-	Domains<157-PTHR20837(1087)-1243>|similarity99.6%|coverage99.8%|matches1243aa|XP_013080848.1 PREDICTED: coiled-coil and C2 domain-containing protein 2A-like isoform X5 [Biomphalaria glabrata]
qRS-5.1	iM17346	BGM012	22408441	A	C	iM17346:c.3458+298A>C	intron		No	-	Domains<157-PTHR20837(1087)-1243>|similarity99.6%|coverage99.8%|matches1243aa|XP_013080848.1 PREDICTED: coiled-coil and C2 domain-containing protein 2A-like isoform X5 [Biomphalaria glabrata]
qRS-5.1	iM17346	BGM012	22408501	T	C	iM17346:c.3458+358T>C	intron		No	-	Domains<157-PTHR20837(1087)-1243>|similarity99.6%|coverage99.8%|matches1243aa|XP_013080848.1 PREDICTED: coiled-coil and C2 domain-containing protein 2A-like isoform X5 [Biomphalaria glabrata]
qRS-5.1	iM17351	BGM012	22502249	A	C	iM17351:c.-917T>G	upstream		No	-	Domains<210-PTHR11848(339)-548>|similarity99.5%|coverage100%|matches549aa|XP_013088432.1 PREDICTED: growth/differentiation factor 8-like [Biomphalaria glabrata]
qRS-5.1	iM17352	BGM012	22539681	T	G	iM17352:c.176+451T>G	intron		No	-	Domains<15-PTHR11848(239)-253>|similarity99.6%|coverage97.6%|matches248aa|XP_013062751.1 PREDICTED: growth/differentiation factor 8-like [Biomphalaria glabrata]
qRS-5.1	iM17352	BGM012	22539880	A	T	iM17352:c.176+650A>T	intron		No	-	Domains<15-PTHR11848(239)-253>|similarity99.6%|coverage97.6%|matches248aa|XP_013062751.1 PREDICTED: growth/differentiation factor 8-like [Biomphalaria glabrata]
qRS-5.1	iM17352	BGM012	22539913	A	C	iM17352:c.176+683A>C	intron		No	-	Domains<15-PTHR11848(239)-253>|similarity99.6%|coverage97.6%|matches248aa|XP_013062751.1 PREDICTED: growth/differentiation factor 8-like [Biomphalaria glabrata]
qRS-5.1	iM17352	BGM012	22539963	A	G	iM17352:c.176+733A>G	intron		No	-	Domains<15-PTHR11848(239)-253>|similarity99.6%|coverage97.6%|matches248aa|XP_013062751.1 PREDICTED: growth/differentiation factor 8-like [Biomphalaria glabrata]
qRS-5.1	iM17352	BGM012	22539976	G	A	iM17352:c.176+746G>A	intron		No	-	Domains<15-PTHR11848(239)-253>|similarity99.6%|coverage97.6%|matches248aa|XP_013062751.1 PREDICTED: growth/differentiation factor 8-like [Biomphalaria glabrata]
qRS-5.1	iM17352	BGM012	22542587	C	A	iM17352:c.*783C>A	downsteam		No	-	Domains<15-PTHR11848(239)-253>|similarity99.6%|coverage97.6%|matches248aa|XP_013062751.1 PREDICTED: growth/differentiation factor 8-like [Biomphalaria glabrata]
qRS-5.1	iM17352	BGM012	22542619	C	A	iM17352:c.*815C>A	downsteam		No	-	Domains<15-PTHR11848(239)-253>|similarity99.6%|coverage97.6%|matches248aa|XP_013062751.1 PREDICTED: growth/differentiation factor 8-like [Biomphalaria glabrata]
qRS-5.1	iM17352	BGM012	22542621	A	G	iM17352:c.*817A>G	downsteam		No	-	Domains<15-PTHR11848(239)-253>|similarity99.6%|coverage97.6%|matches248aa|XP_013062751.1 PREDICTED: growth/differentiation factor 8-like [Biomphalaria glabrata]
qRS-5.1	iM17352	BGM012	22542642	C	A	iM17352:c.*838C>A	downsteam		No	-	Domains<15-PTHR11848(239)-253>|similarity99.6%|coverage97.6%|matches248aa|XP_013062751.1 PREDICTED: growth/differentiation factor 8-like [Biomphalaria glabrata]
qRS-5.1	iM17359	BGM012	22755507	G	A	iM17359:c.-4925G>A	upstream		No	-	Domains<5-SSF57903(38)-42><94-PTHR47510(167)-260>|similarity39.1%|coverage99.2%|matches274aa|CAC5391834.1 unnamed protein product [Mytilus coruscus]
qRS-5.1	iM17359	BGM012	22758333	T	A	iM17359:c.-2099T>A	upstream		No	-	Domains<5-SSF57903(38)-42><94-PTHR47510(167)-260>|similarity39.1%|coverage99.2%|matches274aa|CAC5391834.1 unnamed protein product [Mytilus coruscus]
qRS-5.1	iM17359	BGM012	22758413	T	C	iM17359:c.-2019T>C	upstream		No	-	Domains<5-SSF57903(38)-42><94-PTHR47510(167)-260>|similarity39.1%|coverage99.2%|matches274aa|CAC5391834.1 unnamed protein product [Mytilus coruscus]
qRS-5.1	iM17359	BGM012	22758574	G	T	iM17359:c.-1858G>T	upstream		No	-	Domains<5-SSF57903(38)-42><94-PTHR47510(167)-260>|similarity39.1%|coverage99.2%|matches274aa|CAC5391834.1 unnamed protein product [Mytilus coruscus]
qRS-5.1	iM17359	BGM012	22758603	T	C	iM17359:c.-1829T>C	upstream		No	-	Domains<5-SSF57903(38)-42><94-PTHR47510(167)-260>|similarity39.1%|coverage99.2%|matches274aa|CAC5391834.1 unnamed protein product [Mytilus coruscus]
qRS-5.1	iM17359	BGM012	22758609	T	A	iM17359:c.-1823T>A	upstream		No	-	Domains<5-SSF57903(38)-42><94-PTHR47510(167)-260>|similarity39.1%|coverage99.2%|matches274aa|CAC5391834.1 unnamed protein product [Mytilus coruscus]
qRS-5.1	iM17359	BGM012	22758812	C	T	iM17359:c.-1620C>T	upstream		No	-	Domains<5-SSF57903(38)-42><94-PTHR47510(167)-260>|similarity39.1%|coverage99.2%|matches274aa|CAC5391834.1 unnamed protein product [Mytilus coruscus]
qRS-5.1	iM17359	BGM012	22758910	A	G	iM17359:c.-1522A>G	upstream		No	-	Domains<5-SSF57903(38)-42><94-PTHR47510(167)-260>|similarity39.1%|coverage99.2%|matches274aa|CAC5391834.1 unnamed protein product [Mytilus coruscus]
qRS-5.1	iM17359	BGM012	22759044	C	G	iM17359:c.-1388C>G	upstream		No	-	Domains<5-SSF57903(38)-42><94-PTHR47510(167)-260>|similarity39.1%|coverage99.2%|matches274aa|CAC5391834.1 unnamed protein product [Mytilus coruscus]
qRS-5.1	iM17360	BGM012	22817959	A	G	iM17360:c.1809-743T>C	intron		No	-	Domains<1-PTHR24202(310)-310><323-PTHR24202(285)-607>|similarity96.9%|coverage83.6%|matches550aa|XP_005102534.2 E3 ubiquitin-protein ligase MIB1 [Aplysia californica]
qRS-5.1	iM17360	BGM012	22818035	T	A	iM17360:c.1809-819A>T	intron		No	-	Domains<1-PTHR24202(310)-310><323-PTHR24202(285)-607>|similarity96.9%|coverage83.6%|matches550aa|XP_005102534.2 E3 ubiquitin-protein ligase MIB1 [Aplysia californica]
qRS-5.1	iM17360	BGM012	22818172	T	A	iM17360:c.1809-956A>T	intron		No	-	Domains<1-PTHR24202(310)-310><323-PTHR24202(285)-607>|similarity96.9%|coverage83.6%|matches550aa|XP_005102534.2 E3 ubiquitin-protein ligase MIB1 [Aplysia californica]
qRS-5.1	iM17360	BGM012	22818288	A	G	iM17360:c.1809-1072T>C	intron		No	-	Domains<1-PTHR24202(310)-310><323-PTHR24202(285)-607>|similarity96.9%|coverage83.6%|matches550aa|XP_005102534.2 E3 ubiquitin-protein ligase MIB1 [Aplysia californica]
qRS-5.1	iM17362	BGM012	22864334	G	A	iM17362:c.-1080G>A	upstream		No	-	Domains<1-PIRSF037956(310)-310>|similarity94.4%|coverage100%|matches340aa|XP_013081290.1 PREDICTED: zinc finger Ran-binding domain-containing protein 2-like isoform X2 [Biomphalaria glabrata]
qRS-5.1	iM17362	BGM012	22864363	C	A	iM17362:c.-1051C>A	upstream		No	-	Domains<1-PIRSF037956(310)-310>|similarity94.4%|coverage100%|matches340aa|XP_013081290.1 PREDICTED: zinc finger Ran-binding domain-containing protein 2-like isoform X2 [Biomphalaria glabrata]
qRS-5.1	iM17362	BGM012	22875968	A	T	iM17362:c.*1891A>T	downsteam		No	-	Domains<1-PIRSF037956(310)-310>|similarity94.4%|coverage100%|matches340aa|XP_013081290.1 PREDICTED: zinc finger Ran-binding domain-containing protein 2-like isoform X2 [Biomphalaria glabrata]
qRS-5.1	iM17363	BGM012	22895075	T	C	iM17363:c.551T>C	non_synonymous_coding	iM17363:p.Phe184Ser	No	Yes	Domains<1-SignalP-noTM(19)-19><53-G3DSA:2.10.22.10(35)-87><114-G3DSA:2.10.22.10(35)-148><150-SSF57262(31)-180><182-G3DSA:2.10.22.10(35)-216>|No_BLAST_hit
qRS-5.1	iM17367	BGM012	23035006	T	G	iM17367:c.392-273A>C	intron		No	-	Domains<1-PTHR46361(131)-131><315-PTHR46361(466)-780>|similarity34.9%|coverage58.7%|matches479aa|CAC5409797.1 unnamed protein product [Mytilus coruscus]
qRS-5.1	iM17368	BGM012	23058792	T	A	iM17368:c.-2685T>A	upstream		No	-	Domains<14-PTHR12413(473)-486>|similarity99.2%|coverage100%|matches522aa|XP_013084672.1 PREDICTED: probable dolichyl pyrophosphate Man9GlcNAc2 alpha-1, 3-glucosyltransferase isoform X1 [Biomphalaria glabrata]
qRS-5.1	iM17368	BGM012	23058850	C	T	iM17368:c.-2627C>T	upstream		No	-	Domains<14-PTHR12413(473)-486>|similarity99.2%|coverage100%|matches522aa|XP_013084672.1 PREDICTED: probable dolichyl pyrophosphate Man9GlcNAc2 alpha-1, 3-glucosyltransferase isoform X1 [Biomphalaria glabrata]
qRS-5.1	iM17371	BGM012	23141622	C	T	iM17371:c.271+335G>A	intron		No	-	Domains<20-G3DSA:3.40.50.1820(275)-294>|similarity99.6%|coverage89.8%|matches273aa|XP_013092216.1 PREDICTED: neuroligin-2-like isoform X2 [Biomphalaria glabrata]
qRS-5.1	iM17390	BGM012	23524840	C	T	iM17390:c.550+443G>A	intron		No	-	Domains<134-PTHR24035(371)-504><580-PF17517(300)-879>|similarity35.1%|coverage17.4%|matches211aa|XP_013077404.1 PREDICTED: multiple epidermal growth factor-like domains protein 10 [Biomphalaria glabrata]
qRS-5.1	iM17392	BGM012	23553433	T	C	iM17392:c.-1884A>G; iM17393:c.*1764A>G	upstream		No	-	Domains<1-SignalP-noTM(18)-18><31-PTHR24035(300)-330><331-PTHR24035(64)-394>|similarity84.615%|coverage38.2488%|matches169aa|multiple epidermal growth factor-like domains 10|XP_013096654.1 |multiple epidermal growth factor-like domains protein 10|PMC28508897|Biomineralization/Cellular defense/Cytoskeleton/Tissue growth
qRS-5.1	iM17394	BGM012	23577942	T	C	iM17394:c.250+435A>G	intron		No	-	Domains<1-EGF-like(132)-132><138-PTHR35021(152)-289><306-PTHR35021(161)-466>|similarity100%|coverage17.2%|matches83aa|XP_013085107.1 PREDICTED: platelet endothelial aggregation receptor 1-like, partial [Biomphalaria glabrata]
qRS-5.1	iM17394	BGM012	23577961	G	T	iM17394:c.250+416C>A	intron		No	-	Domains<1-EGF-like(132)-132><138-PTHR35021(152)-289><306-PTHR35021(161)-466>|similarity100%|coverage17.2%|matches83aa|XP_013085107.1 PREDICTED: platelet endothelial aggregation receptor 1-like, partial [Biomphalaria glabrata]
qRS-5.1	iM17395	BGM012	23603952	G	C	iM17395:c.*591G>C	downsteam		No	-	Domains<35-PTHR34226(255)-289><290-PTHR34226(329)-618><629-PTHR34226(279)-907>|No_BLAST_hit
qRS-5.1	iM17396	BGM012	23622885	T	G	iM17396:c.704-2997T>G	intron		No	-	Domains<1-SignalP-noTM(23)-23><25-PTHR24035(109)-133><241-PTHR24035(282)-522>|similarity80.081%|coverage37.3293%|matches246aa|multiple epidermal growth factor-like domains 10|XP_013097087.1 |multiple epidermal growth factor-like domains protein 10|PMC28508897|Biomineralization/Cellular defense/Cytoskeleton/Tissue growth
qRS-5.1	iM17396	BGM012	23623048	G	A	iM17396:c.704-2834G>A	intron		No	-	Domains<1-SignalP-noTM(23)-23><25-PTHR24035(109)-133><241-PTHR24035(282)-522>|similarity80.081%|coverage37.3293%|matches246aa|multiple epidermal growth factor-like domains 10|XP_013097087.1 |multiple epidermal growth factor-like domains protein 10|PMC28508897|Biomineralization/Cellular defense/Cytoskeleton/Tissue growth
qRS-5.1	iM17396	BGM012	23653301	T	G	iM17396:c.1672+2280T>G	intron		No	-	Domains<1-SignalP-noTM(23)-23><25-PTHR24035(109)-133><241-PTHR24035(282)-522>|similarity80.081%|coverage37.3293%|matches246aa|multiple epidermal growth factor-like domains 10|XP_013097087.1 |multiple epidermal growth factor-like domains protein 10|PMC28508897|Biomineralization/Cellular defense/Cytoskeleton/Tissue growth
qRS-5.1	iM17396	BGM012	23653423	C	T	iM17396:c.1672+2402C>T	intron		No	-	Domains<1-SignalP-noTM(23)-23><25-PTHR24035(109)-133><241-PTHR24035(282)-522>|similarity80.081%|coverage37.3293%|matches246aa|multiple epidermal growth factor-like domains 10|XP_013097087.1 |multiple epidermal growth factor-like domains protein 10|PMC28508897|Biomineralization/Cellular defense/Cytoskeleton/Tissue growth
qRS-5.1	iM17396	BGM012	23653647	T	A	iM17396:c.1672+2626T>A	intron		No	-	Domains<1-SignalP-noTM(23)-23><25-PTHR24035(109)-133><241-PTHR24035(282)-522>|similarity80.081%|coverage37.3293%|matches246aa|multiple epidermal growth factor-like domains 10|XP_013097087.1 |multiple epidermal growth factor-like domains protein 10|PMC28508897|Biomineralization/Cellular defense/Cytoskeleton/Tissue growth
qRS-5.1	iM17396	BGM012	23653733	A	T	iM17396:c.1672+2712A>T	intron		No	-	Domains<1-SignalP-noTM(23)-23><25-PTHR24035(109)-133><241-PTHR24035(282)-522>|similarity80.081%|coverage37.3293%|matches246aa|multiple epidermal growth factor-like domains 10|XP_013097087.1 |multiple epidermal growth factor-like domains protein 10|PMC28508897|Biomineralization/Cellular defense/Cytoskeleton/Tissue growth
qRS-5.1	iM17397	BGM012	23669638	T	C	iM17397:c.*1378T>C	downsteam		No	-	Domains<4-PTHR15818(503)-506>|similarity98.2%|coverage100%|matches512aa|XP_013082208.1 PREDICTED: G patch domain and KOW motifs-containing protein-like [Biomphalaria glabrata]
qRS-5.1	iM17399	BGM012	23691898	T	A	iM17399:c.91-927T>A	intron		No	-	Domains<1-PTHR10317(438)-438>|similarity91.5%|coverage99.3%|matches436aa|XP_012937991.1 eukaryotic translation initiation factor 3 subunit E [Aplysia californica]
qRS-5.1	iM17400	BGM012	23752062	A	G	iM17400:c.*1111A>G	downsteam		No	-	Domains<8-PTHR46987(233)-240>|similarity100%|coverage100%|matches313aa|XP_013075175.1 PREDICTED: R-spondin-2-like isoform X1 [Biomphalaria glabrata]
qRS-5.1	iM17400	BGM012	23752107	C	T	iM17400:c.*1156C>T	downsteam		No	-	Domains<8-PTHR46987(233)-240>|similarity100%|coverage100%|matches313aa|XP_013075175.1 PREDICTED: R-spondin-2-like isoform X1 [Biomphalaria glabrata]
qRS-5.1	iM17400	BGM012	23752142	C	T	iM17400:c.*1191C>T	downsteam		No	-	Domains<8-PTHR46987(233)-240>|similarity100%|coverage100%|matches313aa|XP_013075175.1 PREDICTED: R-spondin-2-like isoform X1 [Biomphalaria glabrata]
qbc-8.1	iM32822	BGM049	956419	T	C	iM32822:c.1095A>G	synonymous_coding		No	No	Domains<52-cd17431(462)-513>|similarity78.3%|coverage98.1%|matches567aa|XP_013087453.1 PREDICTED: solute carrier family 2, facilitated glucose transporter member 1-like [Biomphalaria glabrata]
qbc-8.1	iM32822	BGM049	956440	T	C	iM32822:c.1074A>G	synonymous_coding		No	No	Domains<52-cd17431(462)-513>|similarity78.3%|coverage98.1%|matches567aa|XP_013087453.1 PREDICTED: solute carrier family 2, facilitated glucose transporter member 1-like [Biomphalaria glabrata]
qbc-8.1	iM32822	BGM049	956548	T	A	iM32822:c.1027-61A>T	intron		No	-	Domains<52-cd17431(462)-513>|similarity78.3%|coverage98.1%|matches567aa|XP_013087453.1 PREDICTED: solute carrier family 2, facilitated glucose transporter member 1-like [Biomphalaria glabrata]
qbc-8.1	iM32822	BGM049	961283	C	T	iM32822:c.518-176G>A	intron		No	-	Domains<52-cd17431(462)-513>|similarity78.3%|coverage98.1%|matches567aa|XP_013087453.1 PREDICTED: solute carrier family 2, facilitated glucose transporter member 1-like [Biomphalaria glabrata]
qbc-8.1	iM32822	BGM049	961294	C	A	iM32822:c.518-187G>T	intron		No	-	Domains<52-cd17431(462)-513>|similarity78.3%|coverage98.1%|matches567aa|XP_013087453.1 PREDICTED: solute carrier family 2, facilitated glucose transporter member 1-like [Biomphalaria glabrata]
qbc-8.1	iM32822	BGM049	961337	A	G	iM32822:c.518-230T>C	intron		No	-	Domains<52-cd17431(462)-513>|similarity78.3%|coverage98.1%|matches567aa|XP_013087453.1 PREDICTED: solute carrier family 2, facilitated glucose transporter member 1-like [Biomphalaria glabrata]
qbc-8.1	iM32822	BGM049	961341	C	T	iM32822:c.518-234G>A	intron		No	-	Domains<52-cd17431(462)-513>|similarity78.3%|coverage98.1%|matches567aa|XP_013087453.1 PREDICTED: solute carrier family 2, facilitated glucose transporter member 1-like [Biomphalaria glabrata]
qbc-8.1	iM32822	BGM049	961348	A	G	iM32822:c.518-241T>C	intron		No	-	Domains<52-cd17431(462)-513>|similarity78.3%|coverage98.1%|matches567aa|XP_013087453.1 PREDICTED: solute carrier family 2, facilitated glucose transporter member 1-like [Biomphalaria glabrata]
qbc-8.1	iM32822	BGM049	961351	T	C	iM32822:c.518-244A>G	intron		No	-	Domains<52-cd17431(462)-513>|similarity78.3%|coverage98.1%|matches567aa|XP_013087453.1 PREDICTED: solute carrier family 2, facilitated glucose transporter member 1-like [Biomphalaria glabrata]
qbc-8.1	iM32822	BGM049	961358	C	T	iM32822:c.518-251G>A	intron		No	-	Domains<52-cd17431(462)-513>|similarity78.3%|coverage98.1%|matches567aa|XP_013087453.1 PREDICTED: solute carrier family 2, facilitated glucose transporter member 1-like [Biomphalaria glabrata]
qbc-8.1	iM32822	BGM049	961361	A	G	iM32822:c.518-254T>C	intron		No	-	Domains<52-cd17431(462)-513>|similarity78.3%|coverage98.1%|matches567aa|XP_013087453.1 PREDICTED: solute carrier family 2, facilitated glucose transporter member 1-like [Biomphalaria glabrata]
qbc-8.1	iM32822	BGM049	961377	G	A	iM32822:c.518-270C>T	intron		No	-	Domains<52-cd17431(462)-513>|similarity78.3%|coverage98.1%|matches567aa|XP_013087453.1 PREDICTED: solute carrier family 2, facilitated glucose transporter member 1-like [Biomphalaria glabrata]
qbc-8.1	iM32827	BGM049	1088897	T	A	iM32827:c.5040-641T>A	intron		No	-	Domains<1291-cd17981(182)-1472><1545-cd18791(146)-1690>|similarity62.2%|coverage28.9%|matches497aa|XP_012944942.1 ATP-dependent DNA/RNA helicase DHX36 [Aplysia californica]
qbc-8.1	iM32833	BGM049	1163898	A	G	iM32833:c.-128T>C	upstream		No	-	Domains<1-SignalP-noTM(21)-21>|No_BLAST_hit
qbc-8.1	iM32833	BGM049	1163908	G	T	iM32833:c.-138C>A	upstream		No	-	Domains<1-SignalP-noTM(21)-21>|No_BLAST_hit
qbc-8.1	iM32833	BGM049	1163934	T	C	iM32833:c.-164A>G	upstream		No	-	Domains<1-SignalP-noTM(21)-21>|No_BLAST_hit
qbc-8.1	iM32833	BGM049	1163967	G	C	iM32833:c.-197C>G	upstream		No	-	Domains<1-SignalP-noTM(21)-21>|No_BLAST_hit
qbc-8.1	iM32833	BGM049	1163972	C	T	iM32833:c.-202G>A	upstream		No	-	Domains<1-SignalP-noTM(21)-21>|No_BLAST_hit
qbc-8.1	iM32833	BGM049	1164181	T	G	iM32833:c.-411A>C	upstream		No	-	Domains<1-SignalP-noTM(21)-21>|No_BLAST_hit
qbc-8.1	iM32833	BGM049	1164199	G	C	iM32833:c.-429C>G	upstream		No	-	Domains<1-SignalP-noTM(21)-21>|No_BLAST_hit
qbc-8.1	iM32835	BGM049	1241901	A	T	iM32835:c.*772T>A	downsteam		No	-	Domains<18-G3DSA:1.20.1070.10(319)-336>|similarity89.9%|coverage100%|matches337aa|XP_013077196.1 PREDICTED: neuropeptides capa receptor-like [Biomphalaria glabrata]
qbc-8.1	iM32835	BGM049	1241915	C	T	iM32835:c.*758G>A	downsteam		No	-	Domains<18-G3DSA:1.20.1070.10(319)-336>|similarity89.9%|coverage100%|matches337aa|XP_013077196.1 PREDICTED: neuropeptides capa receptor-like [Biomphalaria glabrata]
qbc-8.1	iM32835	BGM049	1241950	T	C	iM32835:c.*723A>G	downsteam		No	-	Domains<18-G3DSA:1.20.1070.10(319)-336>|similarity89.9%|coverage100%|matches337aa|XP_013077196.1 PREDICTED: neuropeptides capa receptor-like [Biomphalaria glabrata]
qbc-8.1	iM32835	BGM049	1241957	T	A	iM32835:c.*716A>T	downsteam		No	-	Domains<18-G3DSA:1.20.1070.10(319)-336>|similarity89.9%|coverage100%|matches337aa|XP_013077196.1 PREDICTED: neuropeptides capa receptor-like [Biomphalaria glabrata]
qbc-8.1	iM32835	BGM049	1242337	C	A	iM32835:c.*336G>T	downsteam		No	-	Domains<18-G3DSA:1.20.1070.10(319)-336>|similarity89.9%|coverage100%|matches337aa|XP_013077196.1 PREDICTED: neuropeptides capa receptor-like [Biomphalaria glabrata]
qbc-8.1	iM32835	BGM049	1242972	G	T	iM32835:c.715C>A	non_synonymous_coding	iM32835:p.Gln239Lys	No	Yes	Domains<18-G3DSA:1.20.1070.10(319)-336>|similarity89.9%|coverage100%|matches337aa|XP_013077196.1 PREDICTED: neuropeptides capa receptor-like [Biomphalaria glabrata]
qbc-8.1	iM32843	BGM049	1412901	C	A	iM32843:c.258+23C>A	intron		No	-	Domains<1-SignalP-noTM(15)-15><158-G3DSA:3.40.390.10(130)-287>|similarity42.8%|coverage100%|matches355aa|XP_013080270.1 PREDICTED: ADAM family mig-17-like, partial [Biomphalaria glabrata]
qbc-8.1	iM32843	BGM049	1413797	C	A	iM32843:c.258+919C>A	intron		No	-	Domains<1-SignalP-noTM(15)-15><158-G3DSA:3.40.390.10(130)-287>|similarity42.8%|coverage100%|matches355aa|XP_013080270.1 PREDICTED: ADAM family mig-17-like, partial [Biomphalaria glabrata]
qbc-8.1	iM32843	BGM049	1413810	C	T	iM32843:c.258+932C>T	intron		No	-	Domains<1-SignalP-noTM(15)-15><158-G3DSA:3.40.390.10(130)-287>|similarity42.8%|coverage100%|matches355aa|XP_013080270.1 PREDICTED: ADAM family mig-17-like, partial [Biomphalaria glabrata]
qbc-8.1	iM32843	BGM049	1413816	C	A	iM32843:c.258+938C>A	intron		No	-	Domains<1-SignalP-noTM(15)-15><158-G3DSA:3.40.390.10(130)-287>|similarity42.8%|coverage100%|matches355aa|XP_013080270.1 PREDICTED: ADAM family mig-17-like, partial [Biomphalaria glabrata]
qbc-8.1	iM32843	BGM049	1413822	C	A	iM32843:c.258+944C>A	intron		No	-	Domains<1-SignalP-noTM(15)-15><158-G3DSA:3.40.390.10(130)-287>|similarity42.8%|coverage100%|matches355aa|XP_013080270.1 PREDICTED: ADAM family mig-17-like, partial [Biomphalaria glabrata]
qbc-8.1	iM32843	BGM049	1413830	T	C	iM32843:c.258+952T>C	intron		No	-	Domains<1-SignalP-noTM(15)-15><158-G3DSA:3.40.390.10(130)-287>|similarity42.8%|coverage100%|matches355aa|XP_013080270.1 PREDICTED: ADAM family mig-17-like, partial [Biomphalaria glabrata]
qbc-8.1	iM32843	BGM049	1413861	A	T	iM32843:c.258+983A>T	intron		No	-	Domains<1-SignalP-noTM(15)-15><158-G3DSA:3.40.390.10(130)-287>|similarity42.8%|coverage100%|matches355aa|XP_013080270.1 PREDICTED: ADAM family mig-17-like, partial [Biomphalaria glabrata]
qbc-8.1	iM32843	BGM049	1413864	G	T	iM32843:c.258+986G>T	intron		No	-	Domains<1-SignalP-noTM(15)-15><158-G3DSA:3.40.390.10(130)-287>|similarity42.8%|coverage100%|matches355aa|XP_013080270.1 PREDICTED: ADAM family mig-17-like, partial [Biomphalaria glabrata]
qbc-8.1	iM32843	BGM049	1413974	G	T	iM32843:c.258+1096G>T	intron		No	-	Domains<1-SignalP-noTM(15)-15><158-G3DSA:3.40.390.10(130)-287>|similarity42.8%|coverage100%|matches355aa|XP_013080270.1 PREDICTED: ADAM family mig-17-like, partial [Biomphalaria glabrata]
qbc-8.1	iM32843	BGM049	1413979	T	A	iM32843:c.258+1101T>A	intron		No	-	Domains<1-SignalP-noTM(15)-15><158-G3DSA:3.40.390.10(130)-287>|similarity42.8%|coverage100%|matches355aa|XP_013080270.1 PREDICTED: ADAM family mig-17-like, partial [Biomphalaria glabrata]
qbc-8.1	iM32843	BGM049	1424686	C	T	iM32843:c.717+139C>T	intron		No	-	Domains<1-SignalP-noTM(15)-15><158-G3DSA:3.40.390.10(130)-287>|similarity42.8%|coverage100%|matches355aa|XP_013080270.1 PREDICTED: ADAM family mig-17-like, partial [Biomphalaria glabrata]
qbc-8.1	iM32843	BGM049	1424723	A	T	iM32843:c.717+176A>T	intron		No	-	Domains<1-SignalP-noTM(15)-15><158-G3DSA:3.40.390.10(130)-287>|similarity42.8%|coverage100%|matches355aa|XP_013080270.1 PREDICTED: ADAM family mig-17-like, partial [Biomphalaria glabrata]
qbc-8.1	iM32843	BGM049	1424757	A	C	iM32843:c.717+210A>C	intron		No	-	Domains<1-SignalP-noTM(15)-15><158-G3DSA:3.40.390.10(130)-287>|similarity42.8%|coverage100%|matches355aa|XP_013080270.1 PREDICTED: ADAM family mig-17-like, partial [Biomphalaria glabrata]
qbc-8.1	iM32843	BGM049	1424760	C	G	iM32843:c.717+213C>G	intron		No	-	Domains<1-SignalP-noTM(15)-15><158-G3DSA:3.40.390.10(130)-287>|similarity42.8%|coverage100%|matches355aa|XP_013080270.1 PREDICTED: ADAM family mig-17-like, partial [Biomphalaria glabrata]
qbc-8.1	iM32843	BGM049	1424961	G	A	iM32843:c.717+414G>A	intron		No	-	Domains<1-SignalP-noTM(15)-15><158-G3DSA:3.40.390.10(130)-287>|similarity42.8%|coverage100%|matches355aa|XP_013080270.1 PREDICTED: ADAM family mig-17-like, partial [Biomphalaria glabrata]
qbc-8.1	iM32843	BGM049	1424991	A	G	iM32843:c.717+444A>G	intron		No	-	Domains<1-SignalP-noTM(15)-15><158-G3DSA:3.40.390.10(130)-287>|similarity42.8%|coverage100%|matches355aa|XP_013080270.1 PREDICTED: ADAM family mig-17-like, partial [Biomphalaria glabrata]
qbc-8.1	iM32843	BGM049	1425000	T	G	iM32843:c.717+453T>G	intron		No	-	Domains<1-SignalP-noTM(15)-15><158-G3DSA:3.40.390.10(130)-287>|similarity42.8%|coverage100%|matches355aa|XP_013080270.1 PREDICTED: ADAM family mig-17-like, partial [Biomphalaria glabrata]
qbc-8.1	iM32843	BGM049	1425003	C	A	iM32843:c.717+456C>A	intron		No	-	Domains<1-SignalP-noTM(15)-15><158-G3DSA:3.40.390.10(130)-287>|similarity42.8%|coverage100%|matches355aa|XP_013080270.1 PREDICTED: ADAM family mig-17-like, partial [Biomphalaria glabrata]
qbc-8.1	iM32843	BGM049	1425015	A	C	iM32843:c.717+468A>C	intron		No	-	Domains<1-SignalP-noTM(15)-15><158-G3DSA:3.40.390.10(130)-287>|similarity42.8%|coverage100%|matches355aa|XP_013080270.1 PREDICTED: ADAM family mig-17-like, partial [Biomphalaria glabrata]
qbc-8.1	iM32843	BGM049	1425062	A	C	iM32843:c.717+515A>C	intron		No	-	Domains<1-SignalP-noTM(15)-15><158-G3DSA:3.40.390.10(130)-287>|similarity42.8%|coverage100%|matches355aa|XP_013080270.1 PREDICTED: ADAM family mig-17-like, partial [Biomphalaria glabrata]
qbc-8.1	iM32846	BGM049	1449424	T	G	iM32846:c.-4266T>G	upstream		No	-	No_Predicted_Domain|similarity63.3%|coverage100%|matches60aa|XP_013063629.1 PREDICTED: A disintegrin and metalloproteinase with thrombospondin motifs 7-like [Biomphalaria glabrata]
qbc-8.1	iM32846	BGM049	1449442	G	T	iM32846:c.-4248G>T	upstream		No	-	No_Predicted_Domain|similarity63.3%|coverage100%|matches60aa|XP_013063629.1 PREDICTED: A disintegrin and metalloproteinase with thrombospondin motifs 7-like [Biomphalaria glabrata]
qbc-8.1	iM32846	BGM049	1449482	A	T	iM32846:c.-4208A>T	upstream		No	-	No_Predicted_Domain|similarity63.3%|coverage100%|matches60aa|XP_013063629.1 PREDICTED: A disintegrin and metalloproteinase with thrombospondin motifs 7-like [Biomphalaria glabrata]
qbc-8.1	iM32846	BGM049	1449519	T	A	iM32846:c.-4171T>A	upstream		No	-	No_Predicted_Domain|similarity63.3%|coverage100%|matches60aa|XP_013063629.1 PREDICTED: A disintegrin and metalloproteinase with thrombospondin motifs 7-like [Biomphalaria glabrata]
qbc-8.1	iM32846	BGM049	1449538	G	A	iM32846:c.-4152G>A	upstream		No	-	No_Predicted_Domain|similarity63.3%|coverage100%|matches60aa|XP_013063629.1 PREDICTED: A disintegrin and metalloproteinase with thrombospondin motifs 7-like [Biomphalaria glabrata]
qbc-8.1	iM32847	BGM049	1517325	G	T	iM32847:c.380-2762C>A	intron		No	-	Domains<101-G3DSA:3.30.160.60(26)-126>|similarity93.7%|coverage52.9%|matches127aa|XP_013062580.1 PREDICTED: zinc finger protein 239-like, partial [Biomphalaria glabrata]
qbc-8.1	iM32847	BGM049	1517338	C	A	iM32847:c.380-2775G>T	intron		No	-	Domains<101-G3DSA:3.30.160.60(26)-126>|similarity93.7%|coverage52.9%|matches127aa|XP_013062580.1 PREDICTED: zinc finger protein 239-like, partial [Biomphalaria glabrata]
qbc-8.1	iM32847	BGM049	1517362	T	C	iM32847:c.380-2799A>G	intron		No	-	Domains<101-G3DSA:3.30.160.60(26)-126>|similarity93.7%|coverage52.9%|matches127aa|XP_013062580.1 PREDICTED: zinc finger protein 239-like, partial [Biomphalaria glabrata]
qbc-8.1	iM32853	BGM049	1718154	T	A	iM32853:c.*598A>T	downsteam		No	-
qbc-8.1	iM32853	BGM049	1718176	A	G	iM32853:c.*576T>C	downsteam		No	-
qbc-8.1	iM32853	BGM049	1718184	G	A	iM32853:c.*568C>T	downsteam		No	-
qbc-8.1	iM32853	BGM049	1718210	A	C	iM32853:c.*542T>G	downsteam		No	-
qbc-8.1	iM32858	BGM049	1796225	C	A	iM32858:c.56-1G>T	intron		No	-	No_Predicted_Domain|similarity85.517%|coverage0.235%|matches145nt|Biomphalaria glabrata strain BB02 clone BAC BG_BBa_50I14 hemocyanin-like 1 (Hcl-1) gene, partial cds
qbc-8.1	iM32858	BGM049	1796240	A	T	iM32858:c.56-16T>A	intron		No	-	No_Predicted_Domain|similarity85.517%|coverage0.235%|matches145nt|Biomphalaria glabrata strain BB02 clone BAC BG_BBa_50I14 hemocyanin-like 1 (Hcl-1) gene, partial cds
qbc-8.1	iM32858	BGM049	1796271	G	T	iM32858:c.56-47C>A	intron		No	-	No_Predicted_Domain|similarity85.517%|coverage0.235%|matches145nt|Biomphalaria glabrata strain BB02 clone BAC BG_BBa_50I14 hemocyanin-like 1 (Hcl-1) gene, partial cds
qbc-8.1	iM32858	BGM049	1796291	A	G	iM32858:c.56-67T>C	intron		No	-	No_Predicted_Domain|similarity85.517%|coverage0.235%|matches145nt|Biomphalaria glabrata strain BB02 clone BAC BG_BBa_50I14 hemocyanin-like 1 (Hcl-1) gene, partial cds
qbc-8.1	iM32858	BGM049	1796296	G	A	iM32858:c.56-72C>T	intron		No	-	No_Predicted_Domain|similarity85.517%|coverage0.235%|matches145nt|Biomphalaria glabrata strain BB02 clone BAC BG_BBa_50I14 hemocyanin-like 1 (Hcl-1) gene, partial cds

## Sheet: 328 genes with SNPs
Genes associated with SNPs
no	QTL_region	GeneID	CDS length (bp)	Gene description
1	qRS-2.1	iM03754	429	transcription factor Sox-10-like
2	qRS-2.1	iM03756	14088	polycystin-1 isoform X2
3	qRS-2.1	iM03757	702	hedgehog-interacting protein-like
4	qRS-2.1	iM03759	1107	probable G-protein coupled receptor 21
5	qRS-2.1	iM03760	396	Hypothetical predicted protein
6	qRS-2.1	iM03764	6030	neuronal acetylcholine receptor subunit alpha-10-like
7	qRS-2.1	iM03780	8037	No_BLAST_hit
8	qRS-2.1	iM03784	291	No_BLAST_hit
9	qRS-2.1	iM03796	261	No_BLAST_hit
10	qRS-2.1	iM03799	1524	neuronal acetylcholine receptor subunit beta-3
11	qRS-2.1	iM03802	993	No_BLAST_hit
12	qRS-2.1	iM03809	403	No_BLAST_hit
13	qRS-2.1	iM03812	369	No_BLAST_hit
14	qRS-2.1	iM03815	7398	sushi, von Willebrand factor type A, EGF and pentraxin domain-containing protein 1-like isoform X2
15	qRS-2.1	iM03819	3684	Biomphalaria glabrata phosphoribosyl pyrophosphate synthase-associated protein 1-like (LOC106078547), mRNA
16	qRS-2.1	iM03820	1086	phosphoribosyl pyrophosphate synthase-associated protein 1-like
17	qRS-2.1	iM03821	6351	disks large homolog 5-like isoform X1
18	qRS-2.1	iM03827	678	No_BLAST_hit
19	qRS-2.1	iM03835	420	No_BLAST_hit
20	qRS-2.1	iM03844	3204	heparan sulfate glucosamine 3-O-sulfotransferase 6-like
21	qRS-2.1	iM03848	588	No_BLAST_hit
22	qRS-2.1	iM03851	492	No_BLAST_hit
23	qRS-2.1	iM03856	654	ADP-ribosylation factor-like protein 6-interacting protein 1 isoform X1
24	qRS-2.1	iM03857	615	ubiquitin-conjugating enzyme E2 S-like isoform X3
25	qRS-2.1	iM03858	864	RNA-binding protein with serine-rich domain 1-like
26	qRS-2.1	iM03860	1728	LOW QUALITY PROTEIN
27	qRS-2.1	iM03861	747	THO complex subunit 4-like
28	qRS-2.1	iM03866	2107	integumentary mucin A.1-like
29	qRS-2.1	iM03867	831	integumentary mucin A.1-like
30	qRS-2.1	iM03869	1512	putative GPI-anchored protein pfl2
31	qRS-2.1	iM03870	618	No_BLAST_hit
32	qRS-2.1	iM03871	1416	histamine H2 receptor
33	qRS-2.1	iM03872	1608	Neuro-related/Reproduction
34	qRS-2.1	iM03873	825	Biomphalaria glabrata protein Tob1-like (LOC106070319), transcript variant X1, mRNA
35	qRS-2.1	iM03888	1851	ATP-dependent RNA helicase DDX5
36	qRS-2.1	iM03892	3273	85/88 kDa calcium-independent phospholipase A2-like isoform X1
37	qRS-2.1	iM03901	1335	Biomphalaria glabrata AP-5 complex subunit zeta-1-like (LOC106055623), mRNA
38	qRS-2.1	iM03905	267	No_BLAST_hit
39	qRS-2.1	iM03907	396	No_BLAST_hit
40	qRS-2.1	iM03909	3789	No_BLAST_hit
41	qRS-2.1	iM03916	1158	No_BLAST_hit
42	qRS-2.1	iM03924	1746	transmembrane 9 superfamily member 3-like
43	qRS-2.1	iM03927	4362	E2/E3 hybrid ubiquitin-protein ligase UBE2O-like
44	qRS-2.1	iM03928	1401	vacuolar protein 8-like
45	qRS-2.1	iM03930	3205	No_BLAST_hit
46	qRS-2.1	iM03932	2070	chondroitin sulfate N-acetylgalactosaminyltransferase 1-like
47	qRS-2.1	iM03934	2418	protein lin-54 homolog
48	qRS-2.1	iM03935	2052	glutamine--fructose-6-phosphate aminotransferase
49	qRS-2.1	iM03936	990	SUN domain-containing protein 2-like isoform X2
50	qRS-2.1	iM03939	822	Hypothetical predicted protein
51	qRS-2.1	iM03940	282	No_BLAST_hit
52	qRS-2.1	iM03949	603	Hypothetical predicted protein
53	qRS-2.1	iM03951	249	No_BLAST_hit
54	qRS-2.1	iM03953	2664	bifunctional heparan sulfate N-deacetylase/N-sulfotransferase 3-like
55	qRS-2.1	iM03956	1203	No_BLAST_hit
56	qRS-2.1	iM03972	1533	glutamate receptor ionotropic, NMDA 2B-like
57	qRS-2.1	iM03974	4473	nephrocystin-4 isoform X3
58	qRS-2.1	iM03987	339	No_BLAST_hit
59	qRS-2.1	iM03992	438	No_BLAST_hit
60	qRS-2.1	iM03993	4317	NR2
61	qRS-2.1	iM03995	6375	NACHT domain- and WD repeat-containing protein 1-like isoform X1
62	qRS-2.1	iM04001	1350	myoglobin-like isoform X2
63	qRS-2.1	iM04002	294	LOW QUALITY PROTEIN
64	qRS-2.1	iM04010	708	brain tumor protein-like
65	qRS-2.1	iM04018	1104	protein ADP-ribosylarginine hydrolase-like
66	qRS-2.1	iM04021	3552	solute carrier family 15 member 4-like
67	qRS-2.1	iM04025	1752	BAI1-associated protein 3
68	qRS-2.1	iM04027	393	BAI1-associated protein 3
69	qRS-2.1	iM04030	399	No_BLAST_hit
70	qRS-2.1	iM04031	2622	No_BLAST_hit
71	qRS-2.1	iM04032	1341	No_BLAST_hit
72	qRS-2.1	iM04040	1668	Drgx
73	qRS-2.1	iM04041	1608	No_BLAST_hit
74	qRS-2.1	iM04042	687	No_BLAST_hit
75	qRS-2.1	iM04044	3600	Biomphalaria glabrata BAC clone BG_BBa-11B23
76	qRS-2.1	iM04045	777	leucine-rich repeat-containing protein C10orf11 homolog isoform X1
77	qRS-2.1	iM04046	1914	polycomb protein suz12-like isoform X2
78	qRS-2.1	iM04051	1143	PDZ and LIM domain protein 3-like
79	qRS-2.1	iM04055	1848	PDZ and LIM domain protein Zasp-like isoform X1
80	qRS-2.1	iM04057	1449	4-aminobutyrate aminotransferase, mitochondrial-like isoform X1
81	qRS-2.1	iM04058	2013	transmembrane channel-like protein 7
82	qRS-2.1	iM04060	2118	F-box/LRR-repeat protein 18-like
83	qRS-2.1	iM04061	2184	No_BLAST_hit
84	qRS-2.1	iM04063	2934	tryptase-like
85	qRS-2.1	iM04064	9252	protein crumbs homolog 1-like
86	qRS-2.1	iM04066	372	No_BLAST_hit
87	qRS-2.1	iM04067	1188	sushi, von Willebrand factor type A, EGF and pentraxin domain-containing protein 1-like isoform X2
88	qRS-2.1	iM04070	5049	katanin-interacting protein isoform X3
89	qRS-2.1	iM04072	372	cytochrome c oxidase subunit 6B-like
90	qRS-2.1	iM04075	705	No_BLAST_hit
91	qRS-2.1	iM04078	387	No_BLAST_hit
92	qRS-2.1	iM04079	1011	retinol dehydrogenase 2-like
93	qRS-2.1	iM04086	939	retinol dehydrogenase 3-like
94	qRS-2.1	iM04087	945	17-beta-hydroxysteroid dehydrogenase type 6-like
95	qRS-2.1	iM04088	942	retinol dehydrogenase 3-like
96	qRS-2.1	iM04093	522	epithelial membrane protein 1-like
97	qRS-2.1	iM04095	510	epithelial membrane protein 1-like
98	qRS-5.1	iM12438	1995	protein 4.1-like
99	qRS-5.1	iM12439	1935	No_BLAST_hit
100	qRS-5.1	iM12441	1200	alpha-1, 3/1, 6-mannosyltransferase ALG2-like
101	qRS-5.1	iM12442	2037	Neuro-related/Reproduction
102	qRS-5.1	iM12446	1272	regulator of chromosome condensation-like isoform X2
103	qRS-5.1	iM12447	687	xylose isomerase
104	qRS-5.1	iM12448	1641	uridine-cytidine kinase-like 1
105	qRS-5.1	iM12450	609	Hypothetical predicted protein
106	qRS-5.1	iM12457	582	pathogenesis-related leaf protein 6-like isoform X2
107	qRS-5.1	iM12459	4692	receptor-type tyrosine-protein phosphatase T-like isoform X1
108	qRS-5.1	iM12462	2739	receptor-type tyrosine-protein phosphatase T-like isoform X2
109	qRS-5.1	iM12481	3294	neuroligin-1-like
110	qRS-5.1	iM12485	744	No_BLAST_hit
111	qRS-5.1	iM12488	5154	NACHT and WD repeat domain-containing protein 2-like isoform X1
112	qRS-5.1	iM12489	1398	methyltransferase-like protein 4 isoform X1
113	qRS-5.1	iM12490	1644	polypyrimidine tract-binding protein 2-like isoform X7
114	qRS-5.1	iM12492	267	polypyrimidine tract-binding protein 1-like isoform X6
115	qRS-5.1	iM12495	1341	cytochrome c-type heme lyase-like
116	qRS-5.1	iM12497	1284	intraflagellar transport protein 52 homolog isoform X2
117	qRS-5.1	iM12499	375	No_BLAST_hit
118	qRS-5.1	iM12503	852	steroid 5-alpha-reductase DET2-like isoform X1
119	qRS-5.1	iM12504	1725	unnamed protein product
120	qRS-5.1	iM12508	915	ankyrin repeat domain-containing protein 29-like
121	qRS-5.1	iM12512	2724	patched domain-containing protein 3-like isoform X1
122	qRS-5.1	iM12514	1818	cAMP-specific 3, 5'-cyclic phosphodiesterase 4D-like isoform X2
123	qRS-5.1	iM12517	735	No_BLAST_hit
124	qRS-5.1	iM12524	1122	No_BLAST_hit
125	qRS-5.1	iM12527	328	No_BLAST_hit
126	qRS-5.1	iM12529	1401	delta(24)-sterol reductase-like
127	qRS-5.1	iM12530	6642	mesocentin-like isoform X1
128	qRS-5.1	iM12536	14544	No_BLAST_hit
129	qRS-5.1	iM12538	960	No_BLAST_hit
130	qRS-5.1	iM12540	972	spidroin-1-like
131	qRS-5.1	iM12543	5502	No_BLAST_hit
132	qRS-5.1	iM12545	1168	Adhesion G protein-coupled receptor B3 like protein
133	qRS-5.1	iM12556	504	cell wall protein DAN4-like
134	qRS-5.1	iM12560	528	orexin receptor type 2-like, partial
135	qRS-5.1	iM12566	1257	WD repeat-containing protein 18-like
136	qRS-5.1	iM12570	4827	serine-rich adhesin for platelets isoform X1
137	qRS-5.1	iM12575	984	nuclear transcription factor Y subunit gamma-like isoform X2
138	qRS-5.1	iM12580	5502	regulator of G-protein signaling 22-like isoform X1
139	qRS-5.1	iM12583	1416	vasculin-like protein 1
140	qRS-5.1	iM12585	1323	plant intracellular Ras-group-related LRR protein 3-like isoform X1
141	qRS-5.1	iM12587	960	LOW QUALITY PROTEIN
142	qRS-5.1	iM12588	4326	CAD protein-like
143	qRS-5.1	iM12591	1971	No_BLAST_hit
144	qRS-5.1	iM12592	1929	acetylcholinesterase-like
145	qRS-5.1	iM12593	369	No_BLAST_hit
146	qRS-5.1	iM12594	1230	sphingosine kinase 1-like
147	qRS-5.1	iM12597	6219	nipped-B-like protein
148	qRS-5.1	iM12601	1068	No_BLAST_hit
149	qRS-5.1	iM12604	705	inaD-like protein isoform X4
150	qRS-5.1	iM12608	1509	doublesex- and mab-3-related transcription factor 2-like
151	qRS-5.1	iM12610	2721	histone H2A deubiquitinase MYSM1-like
152	qRS-5.1	iM12612	2151	protein zyg-11 homolog B-like
153	qRS-5.1	iM12614	594	tctex1 domain-containing protein 1-B-like
154	qRS-5.1	iM12615	2868	myb-like protein I
155	qRS-5.1	iM12616	1131	cytoskeleton
156	qRS-5.1	iM12617	1509	lipoamide acyltransferase component of branched-chain alpha-keto acid dehydrogenase complex, mitochondrial-like
157	qRS-5.1	iM12619	5346	brefeldin A-inhibited guanine nucleotide-exchange protein 1-like isoform X1
158	qRS-5.1	iM12622	1185	zinc transporter 7-like
159	qRS-5.1	iM12626	1434	No_BLAST_hit
160	qRS-5.1	iM12631	1224	hydroxysteroid dehydrogenase-like protein 2
161	qRS-5.1	iM12632	1428	LOW QUALITY PROTEIN
162	qRS-5.1	iM12637	999	protein YIPF1-like
163	qRS-5.1	iM12639	1131	cytoskeleton
164	qRS-5.1	iM12640	1131	cytoskeleton
165	qRS-5.1	iM12641	1131	cytoskeleton
166	qRS-5.1	iM12642	648	PITH domain-containing protein GA19395-like
167	qRS-5.1	iM12646	1683	phosphatidylinositol 3-kinase regulatory subunit gamma-like
168	qRS-5.1	iM12647	1899	leukemia inhibitory factor receptor-like isoform X2
169	qRS-5.1	iM12649	681	GTP
170	qRS-5.1	iM12656	531	No_BLAST_hit
171	qRS-5.1	iM12657	423	fatty acid-binding protein 12-like
172	qRS-5.1	iM12659	12234	dynein heavy chain 7, axonemal-like
173	qRS-5.1	iM12660	1284	chitinase-3-like protein 1
174	qRS-5.1	iM12661	1155	fucolectin-1-like, partial
175	qRS-5.1	iM12663	1215	No_BLAST_hit
176	qRS-5.1	iM12667	385	EH domain-containing protein 3-like
177	qRS-5.1	iM12671	270	No_BLAST_hit
178	qRS-5.1	iM12672	291	No_BLAST_hit
179	qRS-5.1	iM12676	8670	protein SZT2-like
180	qRS-5.1	iM12680	1395	acid sphingomyelinase-like phosphodiesterase 3b
181	qRS-5.1	iM12681	1422	acid sphingomyelinase-like phosphodiesterase 3b
182	qRS-5.1	iM12682	1428	acid sphingomyelinase-like phosphodiesterase 3b
183	qRS-5.1	iM12685	3294	unnamed protein product
184	qRS-5.1	iM12687	7194	ATP-binding cassette sub-family A member 1-like
185	qRS-5.1	iM12700	2097	No_BLAST_hit
186	qRS-5.1	iM12702	1032	No_BLAST_hit
187	qRS-5.1	iM12704	3015	adhesion G protein-coupled receptor L1
188	qRS-5.1	iM12710	681	killer cell lectin-like receptor subfamily F member 1
189	qRS-5.1	iM12716	1071	pancreatic triacylglycerol lipase-like isoform X1
190	qRS-5.1	iM12719	615	G-protein coupled receptor 54-like
191	qRS-5.1	iM12722	1209	No_BLAST_hit
192	qRS-5.1	iM12729	753	fibrinolytic enzyme, isozyme C-like
193	qRS-5.1	iM12731	831	transmembrane protease serine 11G-like
194	qRS-5.1	iM12736	798	fibrinolytic enzyme, isozyme C-like
195	qRS-5.1	iM12737	1524	glutamate receptor ionotropic, NMDA 2B-like
196	qRS-5.1	iM12739	3896	glutamate receptor ionotropic, NMDA 2B-like
197	qRS-5.1	iM12764	2328	cysteine-rich protein 2-binding protein-like
198	qRS-5.1	iM12766	2514	signaling mucin MSB2-like
199	qRS-5.1	iM12768	3522	adhesion G protein-coupled receptor E2-like
200	qRS-5.1	iM12772	798	Biomineralization/Cellular defense/Cytoskeleton/Tissue growth
201	qRS-5.1	iM12778	6408	receptor-type tyrosine-protein phosphatase alpha-like
202	qRS-5.1	iM12779	1557	platelet endothelial aggregation receptor 1-like isoform X2
203	qRS-5.1	iM12785	2400	receptor-type tyrosine-protein phosphatase alpha-like
204	qRS-5.1	iM12788	2100	cell death abnormality protein 1-like, partial
205	qRS-5.1	iM12790	3621	receptor-type tyrosine-protein phosphatase epsilon-like isoform X2
206	qRS-5.1	iM12792	327	low-density lipoprotein receptor-like
207	qRS-5.1	iM12793	327	very low-density lipoprotein receptor-like
208	qRS-5.1	iM12797	519	No_BLAST_hit
209	qRS-5.1	iM12799	510	No_BLAST_hit
210	qRS-5.1	iM12801	696	alpha-protein kinase 1-like isoform X2
211	qRS-5.1	iM12805	2580	mucin-17
212	qRS-5.1	iM12806	4941	hemicentin-2-like
213	qRS-5.1	iM12811	1794	No_BLAST_hit
214	qRS-5.1	iM12822	1527	interferon-induced protein with tetratricopeptide repeats 5-like
215	qRS-5.1	iM12823	1794	No_BLAST_hit
216	qRS-5.1	iM12825	2097	No_BLAST_hit
217	qRS-5.1	iM12826	420	No_BLAST_hit
218	qRS-5.1	iM12828	3096	No_BLAST_hit
219	qRS-5.1	iM12888	1137	acyl-coenzyme A
220	qRS-5.1	iM12892	1323	glutamate receptor ionotropic, NMDA 3A-like isoform X3
221	qRS-5.1	iM12964	2100	trichohyalin-like
222	qRS-5.1	iM13005	666	No_BLAST_hit
223	qRS-5.1	iM13006	897	No_BLAST_hit
224	qRS-5.1	iM13007	611	orexin receptor type 2-like
225	qRS-5.1	iM13008	420	orexin receptor type 2-like
226	qRS-5.1	iM13014	1032	putative defense protein, partial
227	qRS-5.1	iM13016	2112	putative ferric-chelate reductase 1 homolog, partial
228	qRS-5.1	iM13018	3105	TBC1 domain family member 2B
229	qRS-5.1	iM13019	810	Hypothetical predicted protein
230	qRS-5.1	iM13020	3995	peroxidasin homolog
231	qRS-5.1	iM13021	3693	regulator of telomere elongation helicase 1 isoform X1
232	qRS-5.1	iM13022	855	trichohyalin-like isoform X1
233	qRS-5.1	iM13023	303	No_BLAST_hit
234	qRS-5.1	iM13063	411	galectin-4-like
235	qRS-5.1	iM13064	222	No_BLAST_hit
236	qRS-5.1	iM17067	4035	unnamed protein product
237	qRS-5.1	iM17070	543	alpha-ketoglutarate-dependent dioxygenase alkB homolog 7, mitochondrial-like
238	qRS-5.1	iM17076	645	No_BLAST_hit
239	qRS-5.1	iM17081	2268	putative RNA polymerase II subunit B1 CTD phosphatase RPAP2 isoform X2
240	qRS-5.1	iM17082	2259	probable thiopurine S-methyltransferase isoform X2
241	qRS-5.1	iM17083	1827	replication protein A 70 kDa DNA-binding subunit-like
242	qRS-5.1	iM17085	354	No_BLAST_hit
243	qRS-5.1	iM17087	690	prostaglandin E2 receptor EP4 subtype-like
244	qRS-5.1	iM17089	492	tctex1 domain-containing protein 1-B-like
245	qRS-5.1	iM17100	3825	Hypothetical predicted protein
246	qRS-5.1	iM17103	2232	prostaglandin E2 receptor EP4 subtype-like
247	qRS-5.1	iM17111	210	Biomphalaria glabrata kynurenine/alpha-aminoadipate aminotransferase, mitochondrial-like (LOC106071783), transcript variant X1, mRNA
248	qRS-5.1	iM17112	1338	kynurenine/alpha-aminoadipate aminotransferase, mitochondrial-like isoform X1
249	qRS-5.1	iM17116	1323	midnolin-like
250	qRS-5.1	iM17117	1908	No_BLAST_hit
251	qRS-5.1	iM17118	360	No_BLAST_hit
252	qRS-5.1	iM17119	3258	Hypothetical predicted protein
253	qRS-5.1	iM17125	2397	sodium/bile acid cotransporter 5
254	qRS-5.1	iM17127	810	SPRY domain-containing SOCS box protein 3-like
255	qRS-5.1	iM17128	2787	cytokine receptor domeless
256	qRS-5.1	iM17130	3318	cytokine receptor domeless
257	qRS-5.1	iM17133	3069	atrial natriuretic peptide receptor 1-like
258	qRS-5.1	iM17136	1926	atrial natriuretic peptide receptor 1-like
259	qRS-5.1	iM17157	987	mitochondrial amidoxime reducing component 2-like
260	qRS-5.1	iM17158	1191	mitochondrial amidoxime reducing component 2-like
261	qRS-5.1	iM17161	1911	No_BLAST_hit
262	qRS-5.1	iM17167	921	No_BLAST_hit
263	qRS-5.1	iM17168	5367	No_BLAST_hit
264	qRS-5.1	iM17169	588	growth arrest and DNA damage-inducible protein GADD45 gamma
265	qRS-5.1	iM17175	1653	probable elongator complex protein 3
266	qRS-5.1	iM17176	498	No_BLAST_hit
267	qRS-5.1	iM17181	750	No_BLAST_hit
268	qRS-5.1	iM17195	435	nucleolar protein 4-like
269	qRS-5.1	iM17198	1107	GRB2-associated and regulator of MAPK protein-like
270	qRS-5.1	iM17205	1659	No_BLAST_hit
271	qRS-5.1	iM17207	1353	F-box/WD repeat-containing protein 9-like isoform X2
272	qRS-5.1	iM17217	441	recQ-mediated genome instability protein 2
273	qRS-5.1	iM17220	954	No_BLAST_hit
274	qRS-5.1	iM17221	711	histone chaperone asf1b-B-like
275	qRS-5.1	iM17228	726	Biomphalaria glabrata PQ-loop repeat-containing protein 3-like (LOC106050825), mRNA
276	qRS-5.1	iM17236	1068	No_BLAST_hit
277	qRS-5.1	iM17237	1932	No_BLAST_hit
278	qRS-5.1	iM17239	1527	No_BLAST_hit
279	qRS-5.1	iM17243	711	No_BLAST_hit
280	qRS-5.1	iM17244	834	U2 small nuclear ribonucleoprotein A'-like
281	qRS-5.1	iM17245	1258	YTH domain-containing protein 1-like
282	qRS-5.1	iM17246	747	No_BLAST_hit
283	qRS-5.1	iM17251	3816	serine/threonine-protein kinase par-1-like isoform X1
284	qRS-5.1	iM17252	1218	No_BLAST_hit
285	qRS-5.1	iM17264	1842	serine/threonine-protein kinase MARK1-like isoform X6
286	qRS-5.1	iM17267	492	No_BLAST_hit
287	qRS-5.1	iM17288	393	No_BLAST_hit
288	qRS-5.1	iM17289	609	No_BLAST_hit
289	qRS-5.1	iM17299	816	No_BLAST_hit
290	qRS-5.1	iM17301	196	No_BLAST_hit
291	qRS-5.1	iM17305	1725	unnamed protein product
292	qRS-5.1	iM17306	3381	Teneurin-3
293	qRS-5.1	iM17307	273	No_BLAST_hit
294	qRS-5.1	iM17311	1710	No_BLAST_hit
295	qRS-5.1	iM17312	1503	No_BLAST_hit
296	qRS-5.1	iM17316	1266	L-threonine dehydratase catabolic TdcB-like
297	qRS-5.1	iM17318	1272	chromosome partition protein Smc-like
298	qRS-5.1	iM17324	876	No_BLAST_hit
299	qRS-5.1	iM17325	9528	poly(ADP-ribose) polymerase pme-5-like
300	qRS-5.1	iM17326	1971	unnamed protein product
301	qRS-5.1	iM17331	8661	protein jagged-1b-like
302	qRS-5.1	iM17346	3741	coiled-coil and C2 domain-containing protein 2A-like isoform X5
303	qRS-5.1	iM17351	1650	growth/differentiation factor 8-like
304	qRS-5.1	iM17352	765	growth/differentiation factor 8-like
305	qRS-5.1	iM17359	798	unnamed protein product
306	qRS-5.1	iM17360	1977	E3 ubiquitin-protein ligase MIB1
307	qRS-5.1	iM17362	1023	zinc finger Ran-binding domain-containing protein 2-like isoform X2
308	qRS-5.1	iM17363	663	No_BLAST_hit
309	qRS-5.1	iM17367	2361	unnamed protein product
310	qRS-5.1	iM17368	1569	probable dolichyl pyrophosphate Man9GlcNAc2 alpha-1, 3-glucosyltransferase isoform X1
311	qRS-5.1	iM17371	913	neuroligin-2-like isoform X2
312	qRS-5.1	iM17390	2743	multiple epidermal growth factor-like domains protein 10
313	qRS-5.1	iM17392	1305	Biomineralization/Cellular defense/Cytoskeleton/Tissue growth
314	qRS-5.1	iM17394	1449	platelet endothelial aggregation receptor 1-like, partial
315	qRS-5.1	iM17395	3999	No_BLAST_hit
316	qRS-5.1	iM17396	1980	Biomineralization/Cellular defense/Cytoskeleton/Tissue growth
317	qRS-5.1	iM17397	1539	G patch domain and KOW motifs-containing protein-like
318	qRS-5.1	iM17399	1320	eukaryotic translation initiation factor 3 subunit E
319	qRS-5.1	iM17400	942	R-spondin-2-like isoform X1
320	qbc-8.1	iM32822	1707	solute carrier family 2, facilitated glucose transporter member 1-like
321	qbc-8.1	iM32827	5157	ATP-dependent DNA/RNA helicase DHX36
322	qbc-8.1	iM32833	594	No_BLAST_hit
323	qbc-8.1	iM32835	1014	neuropeptides capa receptor-like
324	qbc-8.1	iM32843	863	ADAM family mig-17-like, partial
325	qbc-8.1	iM32846	181	A disintegrin and metalloproteinase with thrombospondin motifs 7-like
326	qbc-8.1	iM32847	717	zinc finger protein 239-like, partial
327	qbc-8.1	iM32853	375	No_BLAST_hit
328	qbc-8.1	iM32858	618	hemocyanin-like 1 (Hcl-1) gene, partial cds
