# Supplementary material for: Compatibility between snails and schistosomes: insights from new genetic resources, comparative genomics, and genetic mapping
Source: Commun Biol. 2022 Sep 9;5:940. doi: 10.1038/s42003-022-03844-5 (PMC9463173; doi:10.1038/s42003-022-03844-5)
Supplement: Supplementary file 8 — Supplementary Data 6 [file 42003_2022_3844_MOESM8_ESM.xlsx]

## Sheet: 328 genes with SNPs
Supplementary Data 6: Genes associated with SNPs
no	QTL_region	GeneID	CDS length (bp)	Gene description
1	qRS-2.1	iM03754	429	transcription factor Sox-10-like
2	qRS-2.1	iM03756	14088	polycystin-1 isoform X2
3	qRS-2.1	iM03757	702	hedgehog-interacting protein-like
4	qRS-2.1	iM03759	1107	probable G-protein coupled receptor 21
5	qRS-2.1	iM03760	396	Hypothetical predicted protein
6	qRS-2.1	iM03764	6030	neuronal acetylcholine receptor subunit alpha-10-like
7	qRS-2.1	iM03780	8037	No_BLAST_hit
8	qRS-2.1	iM03784	291	No_BLAST_hit
9	qRS-2.1	iM03796	261	No_BLAST_hit
10	qRS-2.1	iM03799	1524	neuronal acetylcholine receptor subunit beta-3
11	qRS-2.1	iM03802	993	No_BLAST_hit
12	qRS-2.1	iM03809	403	No_BLAST_hit
13	qRS-2.1	iM03812	369	No_BLAST_hit
14	qRS-2.1	iM03815	7398	sushi, von Willebrand factor type A, EGF and pentraxin domain-containing protein 1-like isoform X2
15	qRS-2.1	iM03819	3684	Biomphalaria glabrata phosphoribosyl pyrophosphate synthase-associated protein 1-like (LOC106078547), mRNA
16	qRS-2.1	iM03820	1086	phosphoribosyl pyrophosphate synthase-associated protein 1-like
17	qRS-2.1	iM03821	6351	disks large homolog 5-like isoform X1
18	qRS-2.1	iM03827	678	No_BLAST_hit
19	qRS-2.1	iM03835	420	No_BLAST_hit
20	qRS-2.1	iM03844	3204	heparan sulfate glucosamine 3-O-sulfotransferase 6-like
21	qRS-2.1	iM03848	588	No_BLAST_hit
22	qRS-2.1	iM03851	492	No_BLAST_hit
23	qRS-2.1	iM03856	654	ADP-ribosylation factor-like protein 6-interacting protein 1 isoform X1
24	qRS-2.1	iM03857	615	ubiquitin-conjugating enzyme E2 S-like isoform X3
25	qRS-2.1	iM03858	864	RNA-binding protein with serine-rich domain 1-like
26	qRS-2.1	iM03860	1728	LOW QUALITY PROTEIN
27	qRS-2.1	iM03861	747	THO complex subunit 4-like
28	qRS-2.1	iM03866	2107	integumentary mucin A.1-like
29	qRS-2.1	iM03867	831	integumentary mucin A.1-like
30	qRS-2.1	iM03869	1512	putative GPI-anchored protein pfl2
31	qRS-2.1	iM03870	618	No_BLAST_hit
32	qRS-2.1	iM03871	1416	histamine H2 receptor
33	qRS-2.1	iM03872	1608	Neuro-related/Reproduction
34	qRS-2.1	iM03873	825	Biomphalaria glabrata protein Tob1-like (LOC106070319), transcript variant X1, mRNA
35	qRS-2.1	iM03888	1851	ATP-dependent RNA helicase DDX5
36	qRS-2.1	iM03892	3273	85/88 kDa calcium-independent phospholipase A2-like isoform X1
37	qRS-2.1	iM03901	1335	Biomphalaria glabrata AP-5 complex subunit zeta-1-like (LOC106055623), mRNA
38	qRS-2.1	iM03905	267	No_BLAST_hit
39	qRS-2.1	iM03907	396	No_BLAST_hit
40	qRS-2.1	iM03909	3789	No_BLAST_hit
41	qRS-2.1	iM03916	1158	No_BLAST_hit
42	qRS-2.1	iM03924	1746	transmembrane 9 superfamily member 3-like
43	qRS-2.1	iM03927	4362	E2/E3 hybrid ubiquitin-protein ligase UBE2O-like
44	qRS-2.1	iM03928	1401	vacuolar protein 8-like
45	qRS-2.1	iM03930	3205	No_BLAST_hit
46	qRS-2.1	iM03932	2070	chondroitin sulfate N-acetylgalactosaminyltransferase 1-like
47	qRS-2.1	iM03934	2418	protein lin-54 homolog
48	qRS-2.1	iM03935	2052	glutamine--fructose-6-phosphate aminotransferase
49	qRS-2.1	iM03936	990	SUN domain-containing protein 2-like isoform X2
50	qRS-2.1	iM03939	822	Hypothetical predicted protein
51	qRS-2.1	iM03940	282	No_BLAST_hit
52	qRS-2.1	iM03949	603	Hypothetical predicted protein
53	qRS-2.1	iM03951	249	No_BLAST_hit
54	qRS-2.1	iM03953	2664	bifunctional heparan sulfate N-deacetylase/N-sulfotransferase 3-like
55	qRS-2.1	iM03956	1203	No_BLAST_hit
56	qRS-2.1	iM03972	1533	glutamate receptor ionotropic, NMDA 2B-like
57	qRS-2.1	iM03974	4473	nephrocystin-4 isoform X3
58	qRS-2.1	iM03987	339	No_BLAST_hit
59	qRS-2.1	iM03992	438	No_BLAST_hit
60	qRS-2.1	iM03993	4317	NR2
61	qRS-2.1	iM03995	6375	NACHT domain- and WD repeat-containing protein 1-like isoform X1
62	qRS-2.1	iM04001	1350	myoglobin-like isoform X2
63	qRS-2.1	iM04002	294	LOW QUALITY PROTEIN
64	qRS-2.1	iM04010	708	brain tumor protein-like
65	qRS-2.1	iM04018	1104	protein ADP-ribosylarginine hydrolase-like
66	qRS-2.1	iM04021	3552	solute carrier family 15 member 4-like
67	qRS-2.1	iM04025	1752	BAI1-associated protein 3
68	qRS-2.1	iM04027	393	BAI1-associated protein 3
69	qRS-2.1	iM04030	399	No_BLAST_hit
70	qRS-2.1	iM04031	2622	No_BLAST_hit
71	qRS-2.1	iM04032	1341	No_BLAST_hit
72	qRS-2.1	iM04040	1668	Drgx
73	qRS-2.1	iM04041	1608	No_BLAST_hit
74	qRS-2.1	iM04042	687	No_BLAST_hit
75	qRS-2.1	iM04044	3600	Biomphalaria glabrata BAC clone BG_BBa-11B23
76	qRS-2.1	iM04045	777	leucine-rich repeat-containing protein C10orf11 homolog isoform X1
77	qRS-2.1	iM04046	1914	polycomb protein suz12-like isoform X2
78	qRS-2.1	iM04051	1143	PDZ and LIM domain protein 3-like
79	qRS-2.1	iM04055	1848	PDZ and LIM domain protein Zasp-like isoform X1
80	qRS-2.1	iM04057	1449	4-aminobutyrate aminotransferase, mitochondrial-like isoform X1
81	qRS-2.1	iM04058	2013	transmembrane channel-like protein 7
82	qRS-2.1	iM04060	2118	F-box/LRR-repeat protein 18-like
83	qRS-2.1	iM04061	2184	No_BLAST_hit
84	qRS-2.1	iM04063	2934	tryptase-like
85	qRS-2.1	iM04064	9252	protein crumbs homolog 1-like
86	qRS-2.1	iM04066	372	No_BLAST_hit
87	qRS-2.1	iM04067	1188	sushi, von Willebrand factor type A, EGF and pentraxin domain-containing protein 1-like isoform X2
88	qRS-2.1	iM04070	5049	katanin-interacting protein isoform X3
89	qRS-2.1	iM04072	372	cytochrome c oxidase subunit 6B-like
90	qRS-2.1	iM04075	705	No_BLAST_hit
91	qRS-2.1	iM04078	387	No_BLAST_hit
92	qRS-2.1	iM04079	1011	retinol dehydrogenase 2-like
93	qRS-2.1	iM04086	939	retinol dehydrogenase 3-like
94	qRS-2.1	iM04087	945	17-beta-hydroxysteroid dehydrogenase type 6-like
95	qRS-2.1	iM04088	942	retinol dehydrogenase 3-like
96	qRS-2.1	iM04093	522	epithelial membrane protein 1-like
97	qRS-2.1	iM04095	510	epithelial membrane protein 1-like
98	qRS-5.1	iM12438	1995	protein 4.1-like
99	qRS-5.1	iM12439	1935	No_BLAST_hit
100	qRS-5.1	iM12441	1200	alpha-1, 3/1, 6-mannosyltransferase ALG2-like
101	qRS-5.1	iM12442	2037	Neuro-related/Reproduction
102	qRS-5.1	iM12446	1272	regulator of chromosome condensation-like isoform X2
103	qRS-5.1	iM12447	687	xylose isomerase
104	qRS-5.1	iM12448	1641	uridine-cytidine kinase-like 1
105	qRS-5.1	iM12450	609	Hypothetical predicted protein
106	qRS-5.1	iM12457	582	pathogenesis-related leaf protein 6-like isoform X2
107	qRS-5.1	iM12459	4692	receptor-type tyrosine-protein phosphatase T-like isoform X1
108	qRS-5.1	iM12462	2739	receptor-type tyrosine-protein phosphatase T-like isoform X2
109	qRS-5.1	iM12481	3294	neuroligin-1-like
110	qRS-5.1	iM12485	744	No_BLAST_hit
111	qRS-5.1	iM12488	5154	NACHT and WD repeat domain-containing protein 2-like isoform X1
112	qRS-5.1	iM12489	1398	methyltransferase-like protein 4 isoform X1
113	qRS-5.1	iM12490	1644	polypyrimidine tract-binding protein 2-like isoform X7
114	qRS-5.1	iM12492	267	polypyrimidine tract-binding protein 1-like isoform X6
115	qRS-5.1	iM12495	1341	cytochrome c-type heme lyase-like
116	qRS-5.1	iM12497	1284	intraflagellar transport protein 52 homolog isoform X2
117	qRS-5.1	iM12499	375	No_BLAST_hit
118	qRS-5.1	iM12503	852	steroid 5-alpha-reductase DET2-like isoform X1
119	qRS-5.1	iM12504	1725	unnamed protein product
120	qRS-5.1	iM12508	915	ankyrin repeat domain-containing protein 29-like
121	qRS-5.1	iM12512	2724	patched domain-containing protein 3-like isoform X1
122	qRS-5.1	iM12514	1818	cAMP-specific 3, 5'-cyclic phosphodiesterase 4D-like isoform X2
123	qRS-5.1	iM12517	735	No_BLAST_hit
124	qRS-5.1	iM12524	1122	No_BLAST_hit
125	qRS-5.1	iM12527	328	No_BLAST_hit
126	qRS-5.1	iM12529	1401	delta(24)-sterol reductase-like
127	qRS-5.1	iM12530	6642	mesocentin-like isoform X1
128	qRS-5.1	iM12536	14544	No_BLAST_hit
129	qRS-5.1	iM12538	960	No_BLAST_hit
130	qRS-5.1	iM12540	972	spidroin-1-like
131	qRS-5.1	iM12543	5502	No_BLAST_hit
132	qRS-5.1	iM12545	1168	Adhesion G protein-coupled receptor B3 like protein
133	qRS-5.1	iM12556	504	cell wall protein DAN4-like
134	qRS-5.1	iM12560	528	orexin receptor type 2-like, partial
135	qRS-5.1	iM12566	1257	WD repeat-containing protein 18-like
136	qRS-5.1	iM12570	4827	serine-rich adhesin for platelets isoform X1
137	qRS-5.1	iM12575	984	nuclear transcription factor Y subunit gamma-like isoform X2
138	qRS-5.1	iM12580	5502	regulator of G-protein signaling 22-like isoform X1
139	qRS-5.1	iM12583	1416	vasculin-like protein 1
140	qRS-5.1	iM12585	1323	plant intracellular Ras-group-related LRR protein 3-like isoform X1
141	qRS-5.1	iM12587	960	LOW QUALITY PROTEIN
142	qRS-5.1	iM12588	4326	CAD protein-like
143	qRS-5.1	iM12591	1971	No_BLAST_hit
144	qRS-5.1	iM12592	1929	acetylcholinesterase-like
145	qRS-5.1	iM12593	369	No_BLAST_hit
146	qRS-5.1	iM12594	1230	sphingosine kinase 1-like
147	qRS-5.1	iM12597	6219	nipped-B-like protein
148	qRS-5.1	iM12601	1068	No_BLAST_hit
149	qRS-5.1	iM12604	705	inaD-like protein isoform X4
150	qRS-5.1	iM12608	1509	doublesex- and mab-3-related transcription factor 2-like
151	qRS-5.1	iM12610	2721	histone H2A deubiquitinase MYSM1-like
152	qRS-5.1	iM12612	2151	protein zyg-11 homolog B-like
153	qRS-5.1	iM12614	594	tctex1 domain-containing protein 1-B-like
154	qRS-5.1	iM12615	2868	myb-like protein I
155	qRS-5.1	iM12616	1131	cytoskeleton
156	qRS-5.1	iM12617	1509	lipoamide acyltransferase component of branched-chain alpha-keto acid dehydrogenase complex, mitochondrial-like
157	qRS-5.1	iM12619	5346	brefeldin A-inhibited guanine nucleotide-exchange protein 1-like isoform X1
158	qRS-5.1	iM12622	1185	zinc transporter 7-like
159	qRS-5.1	iM12626	1434	No_BLAST_hit
160	qRS-5.1	iM12631	1224	hydroxysteroid dehydrogenase-like protein 2
161	qRS-5.1	iM12632	1428	LOW QUALITY PROTEIN
162	qRS-5.1	iM12637	999	protein YIPF1-like
163	qRS-5.1	iM12639	1131	cytoskeleton
164	qRS-5.1	iM12640	1131	cytoskeleton
165	qRS-5.1	iM12641	1131	cytoskeleton
166	qRS-5.1	iM12642	648	PITH domain-containing protein GA19395-like
167	qRS-5.1	iM12646	1683	phosphatidylinositol 3-kinase regulatory subunit gamma-like
168	qRS-5.1	iM12647	1899	leukemia inhibitory factor receptor-like isoform X2
169	qRS-5.1	iM12649	681	GTP
170	qRS-5.1	iM12656	531	No_BLAST_hit
171	qRS-5.1	iM12657	423	fatty acid-binding protein 12-like
172	qRS-5.1	iM12659	12234	dynein heavy chain 7, axonemal-like
173	qRS-5.1	iM12660	1284	chitinase-3-like protein 1
174	qRS-5.1	iM12661	1155	fucolectin-1-like, partial
175	qRS-5.1	iM12663	1215	No_BLAST_hit
176	qRS-5.1	iM12667	385	EH domain-containing protein 3-like
177	qRS-5.1	iM12671	270	No_BLAST_hit
178	qRS-5.1	iM12672	291	No_BLAST_hit
179	qRS-5.1	iM12676	8670	protein SZT2-like
180	qRS-5.1	iM12680	1395	acid sphingomyelinase-like phosphodiesterase 3b
181	qRS-5.1	iM12681	1422	acid sphingomyelinase-like phosphodiesterase 3b
182	qRS-5.1	iM12682	1428	acid sphingomyelinase-like phosphodiesterase 3b
183	qRS-5.1	iM12685	3294	unnamed protein product
184	qRS-5.1	iM12687	7194	ATP-binding cassette sub-family A member 1-like
185	qRS-5.1	iM12700	2097	No_BLAST_hit
186	qRS-5.1	iM12702	1032	No_BLAST_hit
187	qRS-5.1	iM12704	3015	adhesion G protein-coupled receptor L1
188	qRS-5.1	iM12710	681	killer cell lectin-like receptor subfamily F member 1
189	qRS-5.1	iM12716	1071	pancreatic triacylglycerol lipase-like isoform X1
190	qRS-5.1	iM12719	615	G-protein coupled receptor 54-like
191	qRS-5.1	iM12722	1209	No_BLAST_hit
192	qRS-5.1	iM12729	753	fibrinolytic enzyme, isozyme C-like
193	qRS-5.1	iM12731	831	transmembrane protease serine 11G-like
194	qRS-5.1	iM12736	798	fibrinolytic enzyme, isozyme C-like
195	qRS-5.1	iM12737	1524	glutamate receptor ionotropic, NMDA 2B-like
196	qRS-5.1	iM12739	3896	glutamate receptor ionotropic, NMDA 2B-like
197	qRS-5.1	iM12764	2328	cysteine-rich protein 2-binding protein-like
198	qRS-5.1	iM12766	2514	signaling mucin MSB2-like
199	qRS-5.1	iM12768	3522	adhesion G protein-coupled receptor E2-like
200	qRS-5.1	iM12772	798	Biomineralization/Cellular defense/Cytoskeleton/Tissue growth
201	qRS-5.1	iM12778	6408	receptor-type tyrosine-protein phosphatase alpha-like
202	qRS-5.1	iM12779	1557	platelet endothelial aggregation receptor 1-like isoform X2
203	qRS-5.1	iM12785	2400	receptor-type tyrosine-protein phosphatase alpha-like
204	qRS-5.1	iM12788	2100	cell death abnormality protein 1-like, partial
205	qRS-5.1	iM12790	3621	receptor-type tyrosine-protein phosphatase epsilon-like isoform X2
206	qRS-5.1	iM12792	327	low-density lipoprotein receptor-like
207	qRS-5.1	iM12793	327	very low-density lipoprotein receptor-like
208	qRS-5.1	iM12797	519	No_BLAST_hit
209	qRS-5.1	iM12799	510	No_BLAST_hit
210	qRS-5.1	iM12801	696	alpha-protein kinase 1-like isoform X2
211	qRS-5.1	iM12805	2580	mucin-17
212	qRS-5.1	iM12806	4941	hemicentin-2-like
213	qRS-5.1	iM12811	1794	No_BLAST_hit
214	qRS-5.1	iM12822	1527	interferon-induced protein with tetratricopeptide repeats 5-like
215	qRS-5.1	iM12823	1794	No_BLAST_hit
216	qRS-5.1	iM12825	2097	No_BLAST_hit
217	qRS-5.1	iM12826	420	No_BLAST_hit
218	qRS-5.1	iM12828	3096	No_BLAST_hit
219	qRS-5.1	iM12888	1137	acyl-coenzyme A
220	qRS-5.1	iM12892	1323	glutamate receptor ionotropic, NMDA 3A-like isoform X3
221	qRS-5.1	iM12964	2100	trichohyalin-like
222	qRS-5.1	iM13005	666	No_BLAST_hit
223	qRS-5.1	iM13006	897	No_BLAST_hit
224	qRS-5.1	iM13007	611	orexin receptor type 2-like
225	qRS-5.1	iM13008	420	orexin receptor type 2-like
226	qRS-5.1	iM13014	1032	putative defense protein, partial
227	qRS-5.1	iM13016	2112	putative ferric-chelate reductase 1 homolog, partial
228	qRS-5.1	iM13018	3105	TBC1 domain family member 2B
229	qRS-5.1	iM13019	810	Hypothetical predicted protein
230	qRS-5.1	iM13020	3995	peroxidasin homolog
231	qRS-5.1	iM13021	3693	regulator of telomere elongation helicase 1 isoform X1
232	qRS-5.1	iM13022	855	trichohyalin-like isoform X1
233	qRS-5.1	iM13023	303	No_BLAST_hit
234	qRS-5.1	iM13063	411	galectin-4-like
235	qRS-5.1	iM13064	222	No_BLAST_hit
236	qRS-5.1	iM17067	4035	unnamed protein product
237	qRS-5.1	iM17070	543	alpha-ketoglutarate-dependent dioxygenase alkB homolog 7, mitochondrial-like
238	qRS-5.1	iM17076	645	No_BLAST_hit
239	qRS-5.1	iM17081	2268	putative RNA polymerase II subunit B1 CTD phosphatase RPAP2 isoform X2
240	qRS-5.1	iM17082	2259	probable thiopurine S-methyltransferase isoform X2
241	qRS-5.1	iM17083	1827	replication protein A 70 kDa DNA-binding subunit-like
242	qRS-5.1	iM17085	354	No_BLAST_hit
243	qRS-5.1	iM17087	690	prostaglandin E2 receptor EP4 subtype-like
244	qRS-5.1	iM17089	492	tctex1 domain-containing protein 1-B-like
245	qRS-5.1	iM17100	3825	Hypothetical predicted protein
246	qRS-5.1	iM17103	2232	prostaglandin E2 receptor EP4 subtype-like
247	qRS-5.1	iM17111	210	Biomphalaria glabrata kynurenine/alpha-aminoadipate aminotransferase, mitochondrial-like (LOC106071783), transcript variant X1, mRNA
248	qRS-5.1	iM17112	1338	kynurenine/alpha-aminoadipate aminotransferase, mitochondrial-like isoform X1
249	qRS-5.1	iM17116	1323	midnolin-like
250	qRS-5.1	iM17117	1908	No_BLAST_hit
251	qRS-5.1	iM17118	360	No_BLAST_hit
252	qRS-5.1	iM17119	3258	Hypothetical predicted protein
253	qRS-5.1	iM17125	2397	sodium/bile acid cotransporter 5
254	qRS-5.1	iM17127	810	SPRY domain-containing SOCS box protein 3-like
255	qRS-5.1	iM17128	2787	cytokine receptor domeless
256	qRS-5.1	iM17130	3318	cytokine receptor domeless
257	qRS-5.1	iM17133	3069	atrial natriuretic peptide receptor 1-like
258	qRS-5.1	iM17136	1926	atrial natriuretic peptide receptor 1-like
259	qRS-5.1	iM17157	987	mitochondrial amidoxime reducing component 2-like
260	qRS-5.1	iM17158	1191	mitochondrial amidoxime reducing component 2-like
261	qRS-5.1	iM17161	1911	No_BLAST_hit
262	qRS-5.1	iM17167	921	No_BLAST_hit
263	qRS-5.1	iM17168	5367	No_BLAST_hit
264	qRS-5.1	iM17169	588	growth arrest and DNA damage-inducible protein GADD45 gamma
265	qRS-5.1	iM17175	1653	probable elongator complex protein 3
266	qRS-5.1	iM17176	498	No_BLAST_hit
267	qRS-5.1	iM17181	750	No_BLAST_hit
268	qRS-5.1	iM17195	435	nucleolar protein 4-like
269	qRS-5.1	iM17198	1107	GRB2-associated and regulator of MAPK protein-like
270	qRS-5.1	iM17205	1659	No_BLAST_hit
271	qRS-5.1	iM17207	1353	F-box/WD repeat-containing protein 9-like isoform X2
272	qRS-5.1	iM17217	441	recQ-mediated genome instability protein 2
273	qRS-5.1	iM17220	954	No_BLAST_hit
274	qRS-5.1	iM17221	711	histone chaperone asf1b-B-like
275	qRS-5.1	iM17228	726	Biomphalaria glabrata PQ-loop repeat-containing protein 3-like (LOC106050825), mRNA
276	qRS-5.1	iM17236	1068	No_BLAST_hit
277	qRS-5.1	iM17237	1932	No_BLAST_hit
278	qRS-5.1	iM17239	1527	No_BLAST_hit
279	qRS-5.1	iM17243	711	No_BLAST_hit
280	qRS-5.1	iM17244	834	U2 small nuclear ribonucleoprotein A'-like
281	qRS-5.1	iM17245	1258	YTH domain-containing protein 1-like
282	qRS-5.1	iM17246	747	No_BLAST_hit
283	qRS-5.1	iM17251	3816	serine/threonine-protein kinase par-1-like isoform X1
284	qRS-5.1	iM17252	1218	No_BLAST_hit
285	qRS-5.1	iM17264	1842	serine/threonine-protein kinase MARK1-like isoform X6
286	qRS-5.1	iM17267	492	No_BLAST_hit
287	qRS-5.1	iM17288	393	No_BLAST_hit
288	qRS-5.1	iM17289	609	No_BLAST_hit
289	qRS-5.1	iM17299	816	No_BLAST_hit
290	qRS-5.1	iM17301	196	No_BLAST_hit
291	qRS-5.1	iM17305	1725	unnamed protein product
292	qRS-5.1	iM17306	3381	Teneurin-3
293	qRS-5.1	iM17307	273	No_BLAST_hit
294	qRS-5.1	iM17311	1710	No_BLAST_hit
295	qRS-5.1	iM17312	1503	No_BLAST_hit
296	qRS-5.1	iM17316	1266	L-threonine dehydratase catabolic TdcB-like
297	qRS-5.1	iM17318	1272	chromosome partition protein Smc-like
298	qRS-5.1	iM17324	876	No_BLAST_hit
299	qRS-5.1	iM17325	9528	poly(ADP-ribose) polymerase pme-5-like
300	qRS-5.1	iM17326	1971	unnamed protein product
301	qRS-5.1	iM17331	8661	protein jagged-1b-like
302	qRS-5.1	iM17346	3741	coiled-coil and C2 domain-containing protein 2A-like isoform X5
303	qRS-5.1	iM17351	1650	growth/differentiation factor 8-like
304	qRS-5.1	iM17352	765	growth/differentiation factor 8-like
305	qRS-5.1	iM17359	798	unnamed protein product
306	qRS-5.1	iM17360	1977	E3 ubiquitin-protein ligase MIB1
307	qRS-5.1	iM17362	1023	zinc finger Ran-binding domain-containing protein 2-like isoform X2
308	qRS-5.1	iM17363	663	No_BLAST_hit
309	qRS-5.1	iM17367	2361	unnamed protein product
310	qRS-5.1	iM17368	1569	probable dolichyl pyrophosphate Man9GlcNAc2 alpha-1, 3-glucosyltransferase isoform X1
311	qRS-5.1	iM17371	913	neuroligin-2-like isoform X2
312	qRS-5.1	iM17390	2743	multiple epidermal growth factor-like domains protein 10
313	qRS-5.1	iM17392	1305	Biomineralization/Cellular defense/Cytoskeleton/Tissue growth
314	qRS-5.1	iM17394	1449	platelet endothelial aggregation receptor 1-like, partial
315	qRS-5.1	iM17395	3999	No_BLAST_hit
316	qRS-5.1	iM17396	1980	Biomineralization/Cellular defense/Cytoskeleton/Tissue growth
317	qRS-5.1	iM17397	1539	G patch domain and KOW motifs-containing protein-like
318	qRS-5.1	iM17399	1320	eukaryotic translation initiation factor 3 subunit E
319	qRS-5.1	iM17400	942	R-spondin-2-like isoform X1
320	qbc-8.1	iM32822	1707	solute carrier family 2, facilitated glucose transporter member 1-like
321	qbc-8.1	iM32827	5157	ATP-dependent DNA/RNA helicase DHX36
322	qbc-8.1	iM32833	594	No_BLAST_hit
323	qbc-8.1	iM32835	1014	neuropeptides capa receptor-like
324	qbc-8.1	iM32843	863	ADAM family mig-17-like, partial
325	qbc-8.1	iM32846	181	A disintegrin and metalloproteinase with thrombospondin motifs 7-like
326	qbc-8.1	iM32847	717	zinc finger protein 239-like, partial
327	qbc-8.1	iM32853	375	No_BLAST_hit
328	qbc-8.1	iM32858	618	hemocyanin-like 1 (Hcl-1) gene, partial cds
